# Supplementary material for: Crystal structure of [2-({[2-(dimethylamino-κN)ethyl]imino-κN}methyl)phenolato-κO](1,10-phen­anthroline-κ2 N,N′)copper(II) perchlorate
Source: Acta Crystallogr E Crystallogr Commun. 2023 Mar 7;79(Pt 4):259–63. doi: 10.1107/S2056989023001767 (PMC10088317; doi:10.1107/S2056989023001767)
Supplement: Supplementary file 1 [file e-79-00259-sup1.cif]

##############################################################################
#                                                                            #
# This CIF contains the data in a paper accepted for publication in          #
# Acta Crystallographica Section E. It conforms to the requirements of       #
# Notes for Authors for Acta Crystallographica Section E, and has been       #
# peer reviewed under the auspices of the IUCr Commission on Journals.       #
#                                                                            #
# Full details of the Crystallographic Information File format               #
# are given in the paper "The Crystallographic Information File (CIF):       #
# a New Standard Archive File for Crystallography" by S. R. Hall, F. H.      #
# Allen and I. D. Brown [Acta Cryst. (1991), A47, 655-685].                  #
#                                                                            #
# The current version of the core CIF dictionary is obtainable from          #
# ftp://ftp.iucr.org/pub/cif_core.dic.                                       #
#                                                                            #
# Software is freely available for graphical display of the structure(s)     #
# in this CIF. For information consult the CIF software page                 #
# http://www.iucr.org/resources/cif/software.                                #
#                                                                            #
# This file may be used for bona fide research purposes within the           #
# scientific community so long as proper attribution is given to the journal # 
# article from which it was obtained.                                        #
#                                                                            #
##############################################################################
data_I
_audit_creation_method     'SHELXL-2018/3'
_journal_date_recd_electronic     2022-12-12
_journal_date_accepted     2023-02-25
_journal_name_full     'Acta Crystallographica, Section E'
_journal_year     2023
_journal_volume     79
_journal_issue      4
_journal_page_first     0
_journal_page_last     0
_journal_paper_category     GM
_journal_paper_doi     10.1107/S2056989023001767
_journal_coeditor_code     DJ2061
_publ_contact_author_name     'Rajendiran Venugopal'
_publ_contact_author_address
;
Department of Chemistry,
School of Basic and Applied Sciences, Central University of Tamil Nadu,
Thiruvarur 610 005,
India
;
_publ_contact_author_email     rajendiran@cutn.ac.in
_publ_contact_author_fax     ?
_publ_contact_author_phone     ?
_publ_section_title
;\
Crystal structure of
[2-({[2-(dimethylamino-\k<i>N</i>)ethyl]imino-\k<i>N</i>}methyl)phenolato-\
\k<i>O</i>](1,10-phenanthroline-\k^2^<i>N</i>,<i>N</i>')copper(II)
perchlorate
;
loop_
    _publ_author_name
    _publ_author_footnote
    _publ_author_address
    'Mamindla, Anjaneyulu' .
;
Department of Chemistry,
School of Basic and Applied Sciences, Central University of Tamil Nadu,
Thiruvarur - 610 005, India
;
    'Varadhan, Manikandan' .
;
Department of Chemistry,
School of Basic and Applied Sciences, Central University of Tamil Nadu,
Thiruvarur - 610 005, India
;
    'Velusamy, Marappan' .
;
Department of Chemistry,
North Eastern Hill University,
Shillong - 793 022, India
;
    'Ulaganathan, Venkatasubramanian' .
;
School of Chemical & Biotechnology
SASTRA Deemed University
Thanjavur - 613 401
Tamil Nadu, India
;
    'Rajendiran, Venugopal' .
;
Department of Chemistry,
School of Basic and Applied Sciences, Central University of Tamil Nadu,
Thiruvarur - 610 005, India
;
_publ_section_synopsis
;
The asymmetric unit of the [Cu(<i>L</i>)(phen)](ClO~4~) complex {<i>L</i>=
2-[(2-dimethylaminoethylimino)methyl]phenol} and phen = 1,10-phenanthroline)
contains two crystallographically independent molecules. It consists of
alternating layers of he two types of molecules<b></b>, which stack along the
<i>c</i> axis.
;
_chemical_name_systematic
;\
[2-({[2-(Dimethylamino-\k<i>N</i>)ethyl]imino-\k<i>N</i>}methyl)phenolato-\
\k<i>O</i>](1,10-phenanthroline-\k^2^<i>N</i>,<i>N</i>')copper(II)
perchlorate
;
_chemical_name_common     ?
_chemical_formula_moiety     'C23 H23 Cu N4 O +, Cl O4 -'
_chemical_formula_sum     'C23 H23 Cl Cu N4 O5'
_chemical_formula_iupac     '[Cu (C11 H15 N2 O) (C12 H8 N2)] Cl O4'
_chemical_formula_weight     534.44
_chemical_melting_point     ?
_space_group_crystal_system     orthorhombic
_space_group_name_H-M_alt     'P b c a'
_space_group_name_Hall     '-P 2ac 2ab'
loop_
    _space_group_symop_operation_xyz
    'x, y, z'
    '-x+1/2, -y, z+1/2'
    'x+1/2, -y+1/2, -z'
    '-x, y+1/2, -z+1/2'
    '-x, -y, -z'
    'x-1/2, y, -z-1/2'
    '-x-1/2, y-1/2, z'
    'x, -y-1/2, z-1/2'
_cell_length_a     17.8598(8)
_cell_length_b     15.0255(7)
_cell_length_c     33.920(2)
_cell_angle_alpha     90
_cell_angle_beta     90
_cell_angle_gamma     90
_cell_volume     9102.6(9)
_cell_formula_units_Z     16
_cell_measurement_reflns_used     28155
_cell_measurement_theta_min     3.177
_cell_measurement_theta_max     26.372
_cell_measurement_temperature     293(2)
_exptl_crystal_description     needle
_exptl_crystal_colour     green
_exptl_crystal_size_max     0.048
_exptl_crystal_size_mid     0.040
_exptl_crystal_size_min     0.032
_exptl_crystal_density_diffrn     1.560
_exptl_crystal_density_meas     ?
_exptl_crystal_density_method     ?
_exptl_crystal_F_000     4400
_exptl_absorpt_coefficient_mu     1.121
_exptl_absorpt_correction_type     multi-scan
_exptl_absorpt_process_details
;
(CrysAlisPro; Agilent, 2013)
;
_exptl_absorpt_correction_T_min     0.79147
_exptl_absorpt_correction_T_max     1.00000
_diffrn_ambient_temperature     293(2)
_diffrn_radiation_type     MoK\a
_diffrn_radiation_wavelength     0.71073
_diffrn_radiation_source     'Enhance (Mo) X-ray Source'
_diffrn_radiation_monochromator     'graphite'
_diffrn_measurement_device_type     'Xcalibur, Eos, Gemini'
_diffrn_measurement_method     '\w scans'
_diffrn_detector_area_resol_mean     8.0640
_diffrn_reflns_number     28151
_diffrn_reflns_av_R_equivalents     0.0458
_diffrn_reflns_av_unetI/netI     0.0588
_diffrn_reflns_theta_min     3.177
_diffrn_reflns_theta_max     26.372
_diffrn_reflns_theta_full     25.242
_diffrn_measured_fraction_theta_max     0.997
_diffrn_measured_fraction_theta_full     0.997
_diffrn_reflns_limit_h_min     -22
_diffrn_reflns_limit_h_max     20
_diffrn_reflns_limit_k_min     -17
_diffrn_reflns_limit_k_max     18
_diffrn_reflns_limit_l_min     -40
_diffrn_reflns_limit_l_max     42
_refine_special_details
;
Data collection: A crystal of complex <b>I</b> was mounted on a glass fiber.
Data were collected on an Oxford Diffraction Xcalibur EOS Gemini
Diffractometer at ambient temperature using graphite-monochromated Mo K\a
radiation (\l = 0.7107 \%A). The structure was solved with SHELXT (Sheldrick,
2015a) and refined with SHELXL (Sheldrick, 2015b). The graphic interface
package PLATON (Spek, 2020), ORTEP (Burnett & Johnson, 1996) and Mercury
(Macrae <i>et al.</i>, 2020) were used for analysis and generation of images.
Non-hydrogen atoms were refined anisotropically.
;
_reflns_number_total     9292
_reflns_number_gt     6329
_reflns_threshold_expression     'I > 2\s(I)'
_refine_ls_structure_factor_coef     Fsqd
_refine_ls_matrix_type     full
_refine_ls_R_factor_all     0.0891
_refine_ls_R_factor_gt     0.0535
_refine_ls_wR_factor_gt     0.1121
_refine_ls_wR_factor_ref     0.1298
_refine_ls_goodness_of_fit_ref     1.047
_refine_ls_restrained_S_all     1.058
_refine_ls_number_reflns     9292
_refine_ls_number_parameters     663
_refine_ls_number_restraints     154
_refine_ls_hydrogen_treatment     constr
_refine_ls_weighting_scheme     calc
_refine_ls_weighting_details
             'w=1/[\s^2^(Fo^2^)+(0.0401P)^2^+10.7563P] where P=(Fo^2^+2Fc^2^)/3'
_atom_sites_solution_hydrogens     geom
_atom_sites_solution_primary     dual
_atom_sites_solution_secondary     difmap
_refine_ls_shift/su_max     0.001
_refine_ls_shift/su_mean     0.000
_refine_diff_density_max     0.935
_refine_diff_density_min     -0.420
_refine_ls_extinction_method     none
_refine_ls_extinction_coef     .
loop_
    _atom_type_symbol
    _atom_type_description
    _atom_type_scat_dispersion_real
    _atom_type_scat_dispersion_imag
    _atom_type_scat_source
    'C' 'C' 0.0033 0.0016
                         'International Tables Vol C Tables 4.2.6.8 and 6.1.1.4'
    'H' 'H' 0.0000 0.0000
                         'International Tables Vol C Tables 4.2.6.8 and 6.1.1.4'
    'Cl' 'Cl' 0.1484 0.1585
                         'International Tables Vol C Tables 4.2.6.8 and 6.1.1.4'
    'Cu' 'Cu' 0.3201 1.2651
                         'International Tables Vol C Tables 4.2.6.8 and 6.1.1.4'
    'N' 'N' 0.0061 0.0033
                         'International Tables Vol C Tables 4.2.6.8 and 6.1.1.4'
    'O' 'O' 0.0106 0.0060
                         'International Tables Vol C Tables 4.2.6.8 and 6.1.1.4'
_computing_data_collection
;
CrysAlisPro (Agilent, 2013)
;
_computing_cell_refinement
;
CrysAlisPro (Agilent, 2013)
;
_computing_data_reduction
;
CrysAlisPro (Agilent, 2013)
;
_computing_structure_solution
;
<i>SHELXT2014/5</i> (Sheldrick, 2015a)
;
_computing_structure_refinement
;
<i>SHELXL2018/3</i> (Sheldrick, 2015b)
;
_computing_molecular_graphics
;
ORTEPIII (Burnett & Johnson, 1996), Mercury (Macrae <i>et al.</i>,
2020)
;
_computing_publication_material
;
Olex2 (Dolomanov et al., 2009), enCIFer (Allen et al., 2004),
publCIF (Westrip, 2012), PLATON (Spek, 2020)
;
loop_
    _atom_site_type_symbol
    _atom_site_label
    _atom_site_fract_x
    _atom_site_fract_y
    _atom_site_fract_z
    _atom_site_U_iso_or_equiv
    _atom_site_adp_type
    _atom_site_calc_flag
    _atom_site_occupancy
    _atom_site_disorder_assembly
    _atom_site_disorder_group
    Cu Cu1 0.81742(3) 0.43972(3) 0.24313(2) 0.03202(13) Uani d 1 . .
    Cu Cu2 0.83369(3) 0.67803(3) 0.47565(2) 0.03479(14) Uani d 1 . .
    O O1 0.87548(16) 0.33345(18) 0.24931(8) 0.0417(7) Uani d 1 . .
    O O2 0.88228(16) 0.56677(18) 0.46583(8) 0.0428(7) Uani d 1 . .
    N N1 0.80139(17) 0.4198(2) 0.18778(9) 0.0329(7) Uani d 1 . .
    N N2 0.82238(17) 0.5766(2) 0.22508(9) 0.0340(7) Uani d 1 . .
    N N3 0.82613(17) 0.4625(2) 0.30162(9) 0.0320(7) Uani d 1 . .
    N N4 0.69757(17) 0.4291(2) 0.26310(9) 0.0354(7) Uani d 1 . .
    N N5 0.8188(2) 0.6527(2) 0.53054(10) 0.0431(9) Uani d 1 . .
    N N6 0.83297(17) 0.8127(2) 0.49442(10) 0.0382(8) Uani d 1 . .
    N N7 0.84254(17) 0.7071(2) 0.41738(9) 0.0345(7) Uani d 1 . .
    N N8 0.71511(18) 0.6647(2) 0.45510(9) 0.0363(8) Uani d 1 . .
    C C1 0.8861(2) 0.2715(2) 0.22294(11) 0.0337(9) Uani d 1 . .
    C C2 0.9272(2) 0.1952(3) 0.23366(14) 0.0442(10) Uani d 1 . .
    H H2 0.947412 0.191565 0.258877 0.053 Uiso calc 1 . .
    C C3 0.9382(2) 0.1260(3) 0.20769(15) 0.0482(12) Uani d 1 . .
    H H3 0.964274 0.075734 0.215921 0.058 Uiso calc 1 . .
    C C4 0.9110(2) 0.1301(3) 0.16951(14) 0.0486(11) Uani d 1 . .
    H H4 0.918553 0.083030 0.152142 0.058 Uiso calc 1 . .
    C C5 0.8730(2) 0.2043(3) 0.15776(13) 0.0430(10) Uani d 1 . .
    H H5 0.855520 0.207798 0.131978 0.052 Uiso calc 1 . .
    C C6 0.8596(2) 0.2757(2) 0.18367(11) 0.0337(9) Uani d 1 . .
    C C7 0.8202(2) 0.3509(3) 0.16796(11) 0.0330(9) Uani d 1 . .
    H H7 0.807316 0.349462 0.141397 0.040 Uiso calc 1 . .
    C C8 0.7694(3) 0.4979(3) 0.16863(12) 0.0446(11) Uani d 1 . .
    H H8A 0.717826 0.506449 0.176737 0.054 Uiso calc 1 . .
    H H8B 0.770938 0.491494 0.140189 0.054 Uiso calc 1 . .
    C C9 0.8169(3) 0.5746(3) 0.18160(13) 0.0501(12) Uani d 1 . .
    H H9A 0.866550 0.569102 0.170287 0.060 Uiso calc 1 . .
    H H9B 0.795080 0.629873 0.172247 0.060 Uiso calc 1 . .
    C C10 0.8941(3) 0.6170(3) 0.23719(16) 0.0595(13) Uani d 1 . .
    H H10A 0.934812 0.583264 0.226281 0.089 Uiso calc 1 . .
    H H10B 0.897643 0.616765 0.265432 0.089 Uiso calc 1 . .
    H H10C 0.896568 0.677117 0.227737 0.089 Uiso calc 1 . .
    C C11 0.7615(3) 0.6296(3) 0.24258(14) 0.0537(12) Uani d 1 . .
    H H11A 0.763968 0.625587 0.270795 0.081 Uiso calc 1 . .
    H H11B 0.714111 0.607164 0.233643 0.081 Uiso calc 1 . .
    H H11C 0.766675 0.690688 0.234707 0.081 Uiso calc 1 . .
    C C12 0.8900(2) 0.4684(3) 0.32089(12) 0.0414(10) Uani d 1 . .
    H H12 0.934521 0.462017 0.306958 0.050 Uiso calc 1 . .
    C C13 0.8933(3) 0.4838(3) 0.36151(13) 0.0490(11) Uani d 1 . .
    H H13 0.939374 0.488978 0.374070 0.059 Uiso calc 1 . .
    C C14 0.8291(3) 0.4912(3) 0.38247(12) 0.0465(11) Uani d 1 . .
    H H14 0.830755 0.502418 0.409422 0.056 Uiso calc 1 . .
    C C15 0.7599(2) 0.4819(2) 0.36316(11) 0.0368(9) Uani d 1 . .
    C C16 0.7609(2) 0.4667(2) 0.32245(11) 0.0301(8) Uani d 1 . .
    C C17 0.6921(2) 0.4504(2) 0.30172(11) 0.0329(9) Uani d 1 . .
    C C18 0.6353(2) 0.4067(3) 0.24435(12) 0.0427(10) Uani d 1 . .
    H H18 0.638294 0.391219 0.217854 0.051 Uiso calc 1 . .
    C C19 0.5647(2) 0.4055(3) 0.26280(15) 0.0528(12) Uani d 1 . .
    H H19 0.522211 0.388547 0.248859 0.063 Uiso calc 1 . .
    C C20 0.5598(2) 0.4294(3) 0.30130(15) 0.0495(11) Uani d 1 . .
    H H20 0.513344 0.430513 0.313678 0.059 Uiso calc 1 . .
    C C21 0.6242(2) 0.4524(3) 0.32249(12) 0.0395(10) Uani d 1 . .
    C C22 0.6243(3) 0.4718(3) 0.36356(13) 0.0477(11) Uani d 1 . .
    H H22 0.579133 0.475757 0.377102 0.057 Uiso calc 1 . .
    C C23 0.6889(3) 0.4844(3) 0.38292(13) 0.0471(11) Uani d 1 . .
    H H23 0.687706 0.494976 0.409920 0.057 Uiso calc 1 . .
    C C24 0.8926(2) 0.5020(3) 0.49110(13) 0.0417(10) Uani d 1 . .
    C C25 0.9310(3) 0.4249(3) 0.47817(15) 0.0526(12) Uani d 1 . .
    H H25 0.949904 0.422418 0.452650 0.063 Uiso calc 1 . .
    C C26 0.9405(3) 0.3534(3) 0.5032(2) 0.0691(16) Uani d 1 . .
    H H26 0.964649 0.302654 0.493954 0.083 Uiso calc 1 . .
    C C27 0.9149(3) 0.3554(4) 0.5416(2) 0.0746(18) Uani d 1 . .
    H H27 0.921524 0.306329 0.557955 0.090 Uiso calc 1 . .
    C C28 0.8802(3) 0.4293(3) 0.55532(15) 0.0618(14) Uani d 1 . .
    H H28 0.863768 0.430882 0.581323 0.074 Uiso calc 1 . .
    C C29 0.8686(2) 0.5037(3) 0.53095(13) 0.0440(11) Uani d 1 . .
    C C30 0.8346(2) 0.5799(3) 0.54829(12) 0.0450(11) Uani d 1 . .
    H H30 0.822847 0.576548 0.574952 0.054 Uiso calc 1 . .
    C C31 0.7896(3) 0.7301(3) 0.55210(13) 0.0547(12) Uani d 1 . .
    H H31A 0.795714 0.722062 0.580293 0.066 Uiso calc 1 . .
    H H31B 0.736946 0.738936 0.546402 0.066 Uiso calc 1 . .
    C C32 0.8350(3) 0.8079(3) 0.53790(13) 0.0564(13) Uani d 1 . .
    H H32A 0.814990 0.862515 0.548954 0.068 Uiso calc 1 . .
    H H32B 0.886390 0.801664 0.546723 0.068 Uiso calc 1 . .
    C C33 0.8999(3) 0.8603(3) 0.47925(15) 0.0572(13) Uani d 1 . .
    H H33A 0.944135 0.826873 0.485509 0.086 Uiso calc 1 . .
    H H33B 0.902915 0.918063 0.491273 0.086 Uiso calc 1 . .
    H H33C 0.895941 0.866840 0.451177 0.086 Uiso calc 1 . .
    C C34 0.7662(3) 0.8622(3) 0.48093(14) 0.0536(12) Uani d 1 . .
    H H34A 0.764277 0.861685 0.452652 0.080 Uiso calc 1 . .
    H H34B 0.768947 0.922572 0.490101 0.080 Uiso calc 1 . .
    H H34C 0.721893 0.834536 0.491295 0.080 Uiso calc 1 . .
    C C35 0.6536(2) 0.6372(3) 0.47315(13) 0.0450(10) Uani d 1 . .
    H H35 0.657234 0.618632 0.499238 0.054 Uiso calc 1 . .
    C C36 0.5840(2) 0.6347(3) 0.45499(15) 0.0510(12) Uani d 1 . .
    H H36 0.542601 0.612444 0.468375 0.061 Uiso calc 1 . .
    C C37 0.5769(2) 0.6653(3) 0.41728(15) 0.0513(12) Uani d 1 . .
    H H37 0.530197 0.666457 0.405194 0.062 Uiso calc 1 . .
    C C38 0.6404(2) 0.6951(3) 0.39685(13) 0.0407(10) Uani d 1 . .
    C C39 0.7089(2) 0.6920(2) 0.41710(11) 0.0332(9) Uani d 1 . .
    C C40 0.7771(2) 0.7126(2) 0.39697(11) 0.0304(8) Uani d 1 . .
    C C41 0.7759(2) 0.7336(2) 0.35643(11) 0.0362(9) Uani d 1 . .
    C C42 0.7043(3) 0.7409(3) 0.33722(13) 0.0485(12) Uani d 1 . .
    H H42 0.702256 0.757948 0.310885 0.058 Uiso calc 1 . .
    C C43 0.6401(3) 0.7234(3) 0.35672(13) 0.0479(11) Uani d 1 . .
    H H43 0.594667 0.729995 0.343685 0.058 Uiso calc 1 . .
    C C44 0.8442(3) 0.7446(3) 0.33738(12) 0.0431(10) Uani d 1 . .
    H H44 0.845331 0.757961 0.310617 0.052 Uiso calc 1 . .
    C C45 0.9090(3) 0.7359(3) 0.35772(13) 0.0475(11) Uani d 1 . .
    H H45 0.954831 0.742011 0.345003 0.057 Uiso calc 1 . .
    C C46 0.9061(2) 0.7176(3) 0.39810(13) 0.0440(10) Uani d 1 . .
    H H46 0.950814 0.712544 0.411947 0.053 Uiso calc 1 . .
    Cl Cl1 0.5801(4) 0.5616(5) 0.5795(2) 0.0407(13) Uani d 0.611(15) A 1
    O O3 0.5685(6) 0.4918(7) 0.6068(3) 0.090(3) Uani d 0.611(15) A 1
    O O4 0.6566(5) 0.5808(9) 0.5742(3) 0.078(3) Uani d 0.611(15) A 1
    O O5 0.5446(5) 0.6364(7) 0.5961(4) 0.101(3) Uani d 0.611(15) A 1
    O O6 0.5472(7) 0.5411(8) 0.5426(3) 0.074(3) Uani d 0.611(15) A 1
    Cl Cl1A 0.5833(7) 0.5590(9) 0.5804(4) 0.054(2) Uani d 0.389(15) A 2
    O O3A 0.5637(8) 0.5389(14) 0.6192(3) 0.084(4) Uani d 0.389(15) A 2
    O O4A 0.6590(8) 0.5378(11) 0.5739(6) 0.071(4) Uani d 0.389(15) A 2
    O O5A 0.5740(10) 0.6517(7) 0.5773(5) 0.092(4) Uani d 0.389(15) A 2
    O O6A 0.5382(12) 0.5148(11) 0.5527(5) 0.079(4) Uani d 0.389(15) A 2
    Cl Cl2 0.92437(6) 0.67480(8) 0.64438(3) 0.0492(3) Uani d 1 . .
    O O7 0.8485(2) 0.6921(4) 0.65003(14) 0.1193(18) Uani d 1 . .
    O O8 0.9511(3) 0.6909(4) 0.60710(12) 0.127(2) Uani d 1 . .
    O O9 0.9674(2) 0.7083(4) 0.67422(14) 0.141(2) Uani d 1 . .
    O O10 0.9281(4) 0.5837(3) 0.6502(2) 0.168(3) Uani d 1 . .
loop_
    _atom_site_aniso_label
    _atom_site_aniso_U_11
    _atom_site_aniso_U_22
    _atom_site_aniso_U_33
    _atom_site_aniso_U_12
    _atom_site_aniso_U_13
    _atom_site_aniso_U_23
    Cu1 0.0357(3) 0.0363(3) 0.0241(2) 0.0039(2) -0.00180(19) -0.0029(2)
    Cu2 0.0392(3) 0.0375(3) 0.0277(3) -0.0001(2) -0.0040(2) 0.0033(2)
    O1 0.0471(17) 0.0458(16) 0.0322(15) 0.0151(14) -0.0085(13) -0.0061(13)
    O2 0.0531(18) 0.0402(16) 0.0352(16) 0.0081(14) -0.0035(13) 0.0010(13)
    N1 0.0387(18) 0.0376(18) 0.0224(16) 0.0038(15) -0.0015(14) 0.0024(14)
    N2 0.0305(17) 0.0343(18) 0.0371(19) 0.0007(14) -0.0021(14) -0.0012(14)
    N3 0.0337(17) 0.0334(17) 0.0288(17) -0.0014(14) -0.0011(14) 0.0000(14)
    N4 0.0340(18) 0.0419(19) 0.0303(18) -0.0046(15) 0.0016(14) 0.0001(15)
    N5 0.055(2) 0.044(2) 0.0304(19) -0.0036(17) -0.0049(16) 0.0001(16)
    N6 0.0331(18) 0.0407(19) 0.041(2) -0.0023(16) -0.0041(15) -0.0014(16)
    N7 0.0359(18) 0.0358(18) 0.0319(18) 0.0018(15) -0.0020(14) 0.0013(15)
    N8 0.0356(18) 0.0420(19) 0.0313(18) -0.0037(15) 0.0006(15) 0.0022(15)
    C1 0.028(2) 0.037(2) 0.036(2) 0.0013(17) 0.0017(17) 0.0009(18)
    C2 0.038(2) 0.042(2) 0.052(3) 0.0057(19) -0.005(2) 0.004(2)
    C3 0.035(2) 0.032(2) 0.078(4) 0.0079(19) 0.001(2) 0.000(2)
    C4 0.048(3) 0.039(2) 0.059(3) -0.002(2) 0.007(2) -0.013(2)
    C5 0.046(2) 0.042(2) 0.041(2) -0.001(2) 0.002(2) -0.0111(19)
    C6 0.031(2) 0.033(2) 0.038(2) -0.0021(17) 0.0046(17) -0.0028(17)
    C7 0.034(2) 0.040(2) 0.025(2) -0.0055(18) -0.0011(16) -0.0026(17)
    C8 0.052(3) 0.045(2) 0.037(2) 0.013(2) -0.010(2) 0.0051(19)
    C9 0.066(3) 0.046(3) 0.039(3) 0.007(2) 0.000(2) 0.011(2)
    C10 0.049(3) 0.052(3) 0.077(4) -0.008(2) -0.005(3) 0.009(3)
    C11 0.055(3) 0.041(2) 0.066(3) 0.013(2) 0.002(2) -0.002(2)
    C12 0.039(2) 0.045(2) 0.039(2) -0.001(2) -0.0029(19) -0.0027(19)
    C13 0.054(3) 0.055(3) 0.037(2) -0.004(2) -0.011(2) -0.002(2)
    C14 0.076(3) 0.039(2) 0.025(2) 0.000(2) -0.012(2) -0.0084(18)
    C15 0.056(3) 0.028(2) 0.027(2) 0.0008(19) 0.0047(19) -0.0028(16)
    C16 0.040(2) 0.0236(18) 0.027(2) 0.0008(16) 0.0028(17) 0.0014(15)
    C17 0.037(2) 0.029(2) 0.033(2) 0.0017(17) 0.0038(17) 0.0013(16)
    C18 0.039(2) 0.053(3) 0.036(2) -0.004(2) -0.0068(19) 0.003(2)
    C19 0.040(3) 0.055(3) 0.063(3) -0.008(2) -0.011(2) 0.018(2)
    C20 0.033(2) 0.049(3) 0.066(3) 0.001(2) 0.008(2) 0.016(2)
    C21 0.041(2) 0.035(2) 0.042(2) 0.0032(19) 0.0109(19) 0.0041(18)
    C22 0.052(3) 0.044(3) 0.047(3) 0.005(2) 0.022(2) 0.000(2)
    C23 0.077(3) 0.033(2) 0.031(2) 0.004(2) 0.015(2) -0.0030(18)
    C24 0.038(2) 0.037(2) 0.051(3) -0.0039(19) -0.017(2) -0.001(2)
    C25 0.049(3) 0.045(3) 0.063(3) 0.002(2) -0.016(2) -0.003(2)
    C26 0.058(3) 0.040(3) 0.109(5) 0.003(2) -0.035(3) 0.003(3)
    C27 0.077(4) 0.053(3) 0.094(5) -0.009(3) -0.040(4) 0.028(3)
    C28 0.070(3) 0.057(3) 0.059(3) -0.010(3) -0.024(3) 0.024(3)
    C29 0.044(2) 0.045(2) 0.043(3) -0.011(2) -0.019(2) 0.009(2)
    C30 0.050(3) 0.056(3) 0.029(2) -0.014(2) -0.0082(19) 0.010(2)
    C31 0.071(3) 0.062(3) 0.031(2) 0.003(3) 0.006(2) -0.003(2)
    C32 0.080(4) 0.051(3) 0.038(3) -0.003(3) -0.005(2) -0.013(2)
    C33 0.055(3) 0.047(3) 0.070(3) -0.009(2) 0.004(3) -0.006(2)
    C34 0.054(3) 0.042(2) 0.065(3) 0.009(2) 0.001(2) 0.002(2)
    C35 0.044(3) 0.046(2) 0.045(3) 0.001(2) 0.010(2) -0.003(2)
    C36 0.037(2) 0.053(3) 0.063(3) -0.005(2) 0.009(2) -0.012(2)
    C37 0.031(2) 0.053(3) 0.070(3) 0.006(2) -0.007(2) -0.018(2)
    C38 0.039(2) 0.036(2) 0.046(3) 0.0068(19) -0.0100(19) -0.0081(19)
    C39 0.037(2) 0.029(2) 0.034(2) 0.0042(17) -0.0028(17) -0.0019(17)
    C40 0.037(2) 0.0246(18) 0.030(2) 0.0041(16) -0.0060(17) -0.0011(16)
    C41 0.054(3) 0.0238(19) 0.030(2) 0.0039(19) -0.0037(19) -0.0013(16)
    C42 0.074(3) 0.038(2) 0.034(2) 0.012(2) -0.021(2) 0.0017(19)
    C43 0.048(3) 0.048(3) 0.048(3) 0.012(2) -0.021(2) -0.004(2)
    C44 0.066(3) 0.033(2) 0.031(2) 0.003(2) 0.006(2) 0.0029(18)
    C45 0.053(3) 0.046(3) 0.043(3) 0.004(2) 0.020(2) 0.004(2)
    C46 0.038(2) 0.047(3) 0.047(3) 0.001(2) 0.002(2) 0.002(2)
    Cl1 0.037(2) 0.049(2) 0.036(2) -0.003(2) 0.0024(19) 0.005(2)
    O3 0.097(5) 0.086(6) 0.087(6) -0.013(5) -0.011(5) 0.037(5)
    O4 0.049(4) 0.125(7) 0.059(4) -0.028(5) 0.005(3) 0.003(6)
    O5 0.098(6) 0.093(5) 0.111(6) 0.003(5) 0.027(5) -0.037(5)
    O6 0.072(5) 0.100(7) 0.051(4) -0.018(5) -0.020(4) 0.003(4)
    Cl1A 0.052(4) 0.064(4) 0.046(4) -0.009(4) -0.017(3) -0.006(4)
    O3A 0.078(6) 0.124(9) 0.049(6) -0.021(7) 0.019(5) 0.007(6)
    O4A 0.048(6) 0.085(8) 0.078(7) 0.006(6) -0.003(5) -0.002(8)
    O5A 0.113(8) 0.054(6) 0.109(8) 0.003(6) 0.009(7) 0.004(6)
    O6A 0.088(7) 0.077(8) 0.070(8) -0.027(6) -0.020(7) -0.010(6)
    Cl2 0.0434(6) 0.0572(7) 0.0469(6) -0.0083(5) 0.0026(5) 0.0063(5)
    O7 0.050(2) 0.205(6) 0.103(4) 0.011(3) 0.000(2) 0.023(4)
    O8 0.106(3) 0.213(6) 0.062(3) -0.061(4) 0.011(2) 0.034(3)
    O9 0.076(3) 0.261(7) 0.085(3) -0.056(4) 0.011(3) -0.061(4)
    O10 0.222(7) 0.074(3) 0.207(7) 0.021(4) 0.078(5) 0.029(4)
_geom_special_details
;
 All esds (except the esd in the dihedral angle between two l.s. planes)
 are estimated using the full covariance matrix.  The cell esds are taken
 into account individually in the estimation of esds in distances, angles
 and torsion angles; correlations between esds in cell parameters are only
 used when they are defined by crystal symmetry.  An approximate (isotropic)
 treatment of cell esds is used for estimating esds involving l.s. planes.
;
loop_
    _geom_bond_atom_site_label_1
    _geom_bond_atom_site_label_2
    _geom_bond_site_symmetry_2
    _geom_bond_distance
    _geom_bond_publ_flag
    Cu1 O1 . 1.915(3) y
    Cu1 N1 . 1.923(3) y
    Cu1 N3 . 2.019(3) y
    Cu1 N2 . 2.148(3) y
    Cu1 N4 . 2.251(3) y
    Cu2 O2 . 1.913(3) y
    Cu2 N5 . 1.919(3) y
    Cu2 N7 . 2.030(3) y
    Cu2 N6 . 2.121(3) y
    Cu2 N8 . 2.238(3) y
    O1 C1 . 1.305(4) ?
    O2 C24 . 1.310(5) ?
    N1 C7 . 1.280(5) ?
    N1 C8 . 1.457(5) ?
    N2 C11 . 1.473(5) ?
    N2 C10 . 1.476(5) ?
    N2 C9 . 1.479(5) ?
    N3 C12 . 1.317(5) ?
    N3 C16 . 1.365(5) ?
    N4 C18 . 1.325(5) ?
    N4 C17 . 1.352(5) ?
    N5 C30 . 1.280(5) ?
    N5 C31 . 1.468(5) ?
    N6 C32 . 1.477(5) ?
    N6 C34 . 1.479(5) ?
    N6 C33 . 1.485(5) ?
    N7 C46 . 1.319(5) ?
    N7 C40 . 1.361(5) ?
    N8 C35 . 1.324(5) ?
    N8 C39 . 1.357(5) ?
    C1 C2 . 1.408(5) ?
    C1 C6 . 1.415(5) ?
    C2 C3 . 1.378(6) ?
    C2 H2 . 0.9300 ?
    C3 C4 . 1.384(6) ?
    C3 H3 . 0.9300 ?
    C4 C5 . 1.365(6) ?
    C4 H4 . 0.9300 ?
    C5 C6 . 1.407(5) ?
    C5 H5 . 0.9300 ?
    C6 C7 . 1.434(5) ?
    C7 H7 . 0.9300 ?
    C8 C9 . 1.497(6) ?
    C8 H8A . 0.9700 ?
    C8 H8B . 0.9700 ?
    C9 H9A . 0.9700 ?
    C9 H9B . 0.9700 ?
    C10 H10A . 0.9600 ?
    C10 H10B . 0.9600 ?
    C10 H10C . 0.9600 ?
    C11 H11A . 0.9600 ?
    C11 H11B . 0.9600 ?
    C11 H11C . 0.9600 ?
    C12 C13 . 1.399(6) ?
    C12 H12 . 0.9300 ?
    C13 C14 . 1.354(6) ?
    C13 H13 . 0.9300 ?
    C14 C15 . 1.406(6) ?
    C14 H14 . 0.9300 ?
    C15 C16 . 1.400(5) ?
    C15 C23 . 1.434(6) ?
    C16 C17 . 1.436(5) ?
    C17 C21 . 1.403(5) ?
    C18 C19 . 1.407(6) ?
    C18 H18 . 0.9300 ?
    C19 C20 . 1.358(6) ?
    C19 H19 . 0.9300 ?
    C20 C21 . 1.400(6) ?
    C20 H20 . 0.9300 ?
    C21 C22 . 1.423(6) ?
    C22 C23 . 1.342(6) ?
    C22 H22 . 0.9300 ?
    C23 H23 . 0.9300 ?
    C24 C25 . 1.416(6) ?
    C24 C29 . 1.418(6) ?
    C25 C26 . 1.379(7) ?
    C25 H25 . 0.9300 ?
    C26 C27 . 1.382(8) ?
    C26 H26 . 0.9300 ?
    C27 C28 . 1.354(8) ?
    C27 H27 . 0.9300 ?
    C28 C29 . 1.406(6) ?
    C28 H28 . 0.9300 ?
    C29 C30 . 1.423(6) ?
    C30 H30 . 0.9300 ?
    C31 C32 . 1.502(6) ?
    C31 H31A . 0.9700 ?
    C31 H31B . 0.9700 ?
    C32 H32A . 0.9700 ?
    C32 H32B . 0.9700 ?
    C33 H33A . 0.9600 ?
    C33 H33B . 0.9600 ?
    C33 H33C . 0.9600 ?
    C34 H34A . 0.9600 ?
    C34 H34B . 0.9600 ?
    C34 H34C . 0.9600 ?
    C35 C36 . 1.388(6) ?
    C35 H35 . 0.9300 ?
    C36 C37 . 1.365(6) ?
    C36 H36 . 0.9300 ?
    C37 C38 . 1.402(6) ?
    C37 H37 . 0.9300 ?
    C38 C39 . 1.403(5) ?
    C38 C43 . 1.426(6) ?
    C39 C40 . 1.431(5) ?
    C40 C41 . 1.411(5) ?
    C41 C44 . 1.389(6) ?
    C41 C42 . 1.440(6) ?
    C42 C43 . 1.349(6) ?
    C42 H42 . 0.9300 ?
    C43 H43 . 0.9300 ?
    C44 C45 . 1.354(6) ?
    C44 H44 . 0.9300 ?
    C45 C46 . 1.398(6) ?
    C45 H45 . 0.9300 ?
    C46 H46 . 0.9300 ?
    Cl1 O4 . 1.407(8) y
    Cl1 O5 . 1.409(8) y
    Cl1 O3 . 1.415(8) y
    Cl1 O6 . 1.417(8) y
    Cl1A O3A . 1.396(12) ?
    Cl1A O6A . 1.403(12) ?
    Cl1A O4A . 1.406(12) ?
    Cl1A O5A . 1.408(12) ?
    Cl2 O9 . 1.367(4) y
    Cl2 O8 . 1.373(4) y
    Cl2 O10 . 1.385(5) y
    Cl2 O7 . 1.393(4) y
loop_
    _geom_angle_atom_site_label_1
    _geom_angle_atom_site_label_2
    _geom_angle_atom_site_label_3
    _geom_angle_site_symmetry_1
    _geom_angle_site_symmetry_3
    _geom_angle
    _geom_angle_publ_flag
    O1 Cu1 N1 . . 93.32(12) y
    O1 Cu1 N3 . . 89.55(12) y
    N1 Cu1 N3 . . 175.79(13) y
    O1 Cu1 N2 . . 143.82(12) y
    N1 Cu1 N2 . . 82.91(13) y
    N3 Cu1 N2 . . 96.57(12) y
    O1 Cu1 N4 . . 114.99(12) y
    N1 Cu1 N4 . . 98.12(12) y
    N3 Cu1 N4 . . 77.86(12) y
    N2 Cu1 N4 . . 101.14(12) y
    O2 Cu2 N5 . . 93.37(13) y
    O2 Cu2 N7 . . 89.04(12) y
    N5 Cu2 N7 . . 176.36(14) y
    O2 Cu2 N6 . . 152.70(12) y
    N5 Cu2 N6 . . 84.08(14) y
    N7 Cu2 N6 . . 95.01(13) y
    O2 Cu2 N8 . . 107.27(12) y
    N5 Cu2 N8 . . 98.80(13) y
    N7 Cu2 N8 . . 77.87(12) y
    N6 Cu2 N8 . . 99.97(12) y
    C1 O1 Cu1 . . 126.8(2) ?
    C24 O2 Cu2 . . 126.8(3) ?
    C7 N1 C8 . . 121.3(3) ?
    C7 N1 Cu1 . . 126.9(3) ?
    C8 N1 Cu1 . . 111.6(2) ?
    C11 N2 C10 . . 107.9(3) ?
    C11 N2 C9 . . 111.3(3) ?
    C10 N2 C9 . . 110.1(3) ?
    C11 N2 Cu1 . . 111.9(2) ?
    C10 N2 Cu1 . . 110.5(3) ?
    C9 N2 Cu1 . . 105.2(2) ?
    C12 N3 C16 . . 118.7(3) ?
    C12 N3 Cu1 . . 124.4(3) ?
    C16 N3 Cu1 . . 116.8(2) ?
    C18 N4 C17 . . 117.7(3) ?
    C18 N4 Cu1 . . 132.2(3) ?
    C17 N4 Cu1 . . 110.1(2) ?
    C30 N5 C31 . . 121.4(4) ?
    C30 N5 Cu2 . . 126.5(3) ?
    C31 N5 Cu2 . . 112.1(3) ?
    C32 N6 C34 . . 110.7(4) ?
    C32 N6 C33 . . 110.5(3) ?
    C34 N6 C33 . . 107.4(3) ?
    C32 N6 Cu2 . . 104.7(3) ?
    C34 N6 Cu2 . . 113.1(3) ?
    C33 N6 Cu2 . . 110.5(3) ?
    C46 N7 C40 . . 118.6(3) ?
    C46 N7 Cu2 . . 125.1(3) ?
    C40 N7 Cu2 . . 116.2(2) ?
    C35 N8 C39 . . 117.7(4) ?
    C35 N8 Cu2 . . 132.0(3) ?
    C39 N8 Cu2 . . 110.3(2) ?
    O1 C1 C2 . . 118.6(4) ?
    O1 C1 C6 . . 124.3(3) ?
    C2 C1 C6 . . 117.0(4) ?
    C3 C2 C1 . . 121.6(4) ?
    C3 C2 H2 . . 119.2 ?
    C1 C2 H2 . . 119.2 ?
    C2 C3 C4 . . 121.0(4) ?
    C2 C3 H3 . . 119.5 ?
    C4 C3 H3 . . 119.5 ?
    C5 C4 C3 . . 118.9(4) ?
    C5 C4 H4 . . 120.5 ?
    C3 C4 H4 . . 120.5 ?
    C4 C5 C6 . . 121.7(4) ?
    C4 C5 H5 . . 119.2 ?
    C6 C5 H5 . . 119.2 ?
    C5 C6 C1 . . 119.8(4) ?
    C5 C6 C7 . . 116.9(4) ?
    C1 C6 C7 . . 123.4(3) ?
    N1 C7 C6 . . 124.8(3) ?
    N1 C7 H7 . . 117.6 ?
    C6 C7 H7 . . 117.6 ?
    N1 C8 C9 . . 105.5(3) ?
    N1 C8 H8A . . 110.6 ?
    C9 C8 H8A . . 110.6 ?
    N1 C8 H8B . . 110.6 ?
    C9 C8 H8B . . 110.6 ?
    H8A C8 H8B . . 108.8 ?
    N2 C9 C8 . . 110.2(3) ?
    N2 C9 H9A . . 109.6 ?
    C8 C9 H9A . . 109.6 ?
    N2 C9 H9B . . 109.6 ?
    C8 C9 H9B . . 109.6 ?
    H9A C9 H9B . . 108.1 ?
    N2 C10 H10A . . 109.5 ?
    N2 C10 H10B . . 109.5 ?
    H10A C10 H10B . . 109.5 ?
    N2 C10 H10C . . 109.5 ?
    H10A C10 H10C . . 109.5 ?
    H10B C10 H10C . . 109.5 ?
    N2 C11 H11A . . 109.5 ?
    N2 C11 H11B . . 109.5 ?
    H11A C11 H11B . . 109.5 ?
    N2 C11 H11C . . 109.5 ?
    H11A C11 H11C . . 109.5 ?
    H11B C11 H11C . . 109.5 ?
    N3 C12 C13 . . 122.4(4) ?
    N3 C12 H12 . . 118.8 ?
    C13 C12 H12 . . 118.8 ?
    C14 C13 C12 . . 119.7(4) ?
    C14 C13 H13 . . 120.2 ?
    C12 C13 H13 . . 120.2 ?
    C13 C14 C15 . . 119.5(4) ?
    C13 C14 H14 . . 120.3 ?
    C15 C14 H14 . . 120.3 ?
    C16 C15 C14 . . 117.7(4) ?
    C16 C15 C23 . . 118.4(4) ?
    C14 C15 C23 . . 123.8(4) ?
    N3 C16 C15 . . 121.9(4) ?
    N3 C16 C17 . . 118.0(3) ?
    C15 C16 C17 . . 120.0(4) ?
    N4 C17 C21 . . 123.6(4) ?
    N4 C17 C16 . . 116.9(3) ?
    C21 C17 C16 . . 119.3(4) ?
    N4 C18 C19 . . 122.8(4) ?
    N4 C18 H18 . . 118.6 ?
    C19 C18 H18 . . 118.6 ?
    C20 C19 C18 . . 118.8(4) ?
    C20 C19 H19 . . 120.6 ?
    C18 C19 H19 . . 120.6 ?
    C19 C20 C21 . . 120.4(4) ?
    C19 C20 H20 . . 119.8 ?
    C21 C20 H20 . . 119.8 ?
    C20 C21 C17 . . 116.6(4) ?
    C20 C21 C22 . . 123.7(4) ?
    C17 C21 C22 . . 119.7(4) ?
    C23 C22 C21 . . 120.6(4) ?
    C23 C22 H22 . . 119.7 ?
    C21 C22 H22 . . 119.7 ?
    C22 C23 C15 . . 121.9(4) ?
    C22 C23 H23 . . 119.1 ?
    C15 C23 H23 . . 119.1 ?
    O2 C24 C25 . . 118.2(4) ?
    O2 C24 C29 . . 124.6(4) ?
    C25 C24 C29 . . 117.2(4) ?
    C26 C25 C24 . . 120.4(5) ?
    C26 C25 H25 . . 119.8 ?
    C24 C25 H25 . . 119.8 ?
    C25 C26 C27 . . 121.5(5) ?
    C25 C26 H26 . . 119.2 ?
    C27 C26 H26 . . 119.2 ?
    C28 C27 C26 . . 119.6(5) ?
    C28 C27 H27 . . 120.2 ?
    C26 C27 H27 . . 120.2 ?
    C27 C28 C29 . . 121.2(5) ?
    C27 C28 H28 . . 119.4 ?
    C29 C28 H28 . . 119.4 ?
    C28 C29 C24 . . 120.1(4) ?
    C28 C29 C30 . . 117.4(4) ?
    C24 C29 C30 . . 122.5(4) ?
    N5 C30 C29 . . 126.0(4) ?
    N5 C30 H30 . . 117.0 ?
    C29 C30 H30 . . 117.0 ?
    N5 C31 C32 . . 105.4(4) ?
    N5 C31 H31A . . 110.7 ?
    C32 C31 H31A . . 110.7 ?
    N5 C31 H31B . . 110.7 ?
    C32 C31 H31B . . 110.7 ?
    H31A C31 H31B . . 108.8 ?
    N6 C32 C31 . . 110.2(4) ?
    N6 C32 H32A . . 109.6 ?
    C31 C32 H32A . . 109.6 ?
    N6 C32 H32B . . 109.6 ?
    C31 C32 H32B . . 109.6 ?
    H32A C32 H32B . . 108.1 ?
    N6 C33 H33A . . 109.5 ?
    N6 C33 H33B . . 109.5 ?
    H33A C33 H33B . . 109.5 ?
    N6 C33 H33C . . 109.5 ?
    H33A C33 H33C . . 109.5 ?
    H33B C33 H33C . . 109.5 ?
    N6 C34 H34A . . 109.5 ?
    N6 C34 H34B . . 109.5 ?
    H34A C34 H34B . . 109.5 ?
    N6 C34 H34C . . 109.5 ?
    H34A C34 H34C . . 109.5 ?
    H34B C34 H34C . . 109.5 ?
    N8 C35 C36 . . 123.1(4) ?
    N8 C35 H35 . . 118.4 ?
    C36 C35 H35 . . 118.4 ?
    C37 C36 C35 . . 119.3(4) ?
    C37 C36 H36 . . 120.3 ?
    C35 C36 H36 . . 120.3 ?
    C36 C37 C38 . . 119.7(4) ?
    C36 C37 H37 . . 120.1 ?
    C38 C37 H37 . . 120.1 ?
    C37 C38 C39 . . 116.9(4) ?
    C37 C38 C43 . . 124.3(4) ?
    C39 C38 C43 . . 118.7(4) ?
    N8 C39 C38 . . 123.1(4) ?
    N8 C39 C40 . . 116.6(3) ?
    C38 C39 C40 . . 120.1(4) ?
    N7 C40 C41 . . 121.5(4) ?
    N7 C40 C39 . . 118.4(3) ?
    C41 C40 C39 . . 120.0(3) ?
    C44 C41 C40 . . 117.8(4) ?
    C44 C41 C42 . . 124.0(4) ?
    C40 C41 C42 . . 118.1(4) ?
    C43 C42 C41 . . 121.2(4) ?
    C43 C42 H42 . . 119.4 ?
    C41 C42 H42 . . 119.4 ?
    C42 C43 C38 . . 121.5(4) ?
    C42 C43 H43 . . 119.2 ?
    C38 C43 H43 . . 119.2 ?
    C45 C44 C41 . . 120.1(4) ?
    C45 C44 H44 . . 120.0 ?
    C41 C44 H44 . . 120.0 ?
    C44 C45 C46 . . 119.1(4) ?
    C44 C45 H45 . . 120.4 ?
    C46 C45 H45 . . 120.4 ?
    N7 C46 C45 . . 122.8(4) ?
    N7 C46 H46 . . 118.6 ?
    C45 C46 H46 . . 118.6 ?
    O4 Cl1 O5 . . 109.0(7) ?
    O4 Cl1 O3 . . 112.2(7) ?
    O5 Cl1 O3 . . 105.2(6) ?
    O4 Cl1 O6 . . 109.6(7) ?
    O5 Cl1 O6 . . 109.9(8) ?
    O3 Cl1 O6 . . 110.9(7) ?
    O3A Cl1A O6A . . 112.6(12) ?
    O3A Cl1A O4A . . 109.9(13) ?
    O6A Cl1A O4A . . 109.9(13) ?
    O3A Cl1A O5A . . 104.8(11) ?
    O6A Cl1A O5A . . 110.5(12) ?
    O4A Cl1A O5A . . 109.0(11) ?
    O9 Cl2 O8 . . 115.0(3) ?
    O9 Cl2 O10 . . 103.4(4) ?
    O8 Cl2 O10 . . 106.7(4) ?
    O9 Cl2 O7 . . 112.1(3) ?
    O8 Cl2 O7 . . 115.6(3) ?
    O10 Cl2 O7 . . 102.3(4) ?
loop_
    _geom_torsion_atom_site_label_1
    _geom_torsion_atom_site_label_2
    _geom_torsion_atom_site_label_3
    _geom_torsion_atom_site_label_4
    _geom_torsion_site_symmetry_1
    _geom_torsion_site_symmetry_2
    _geom_torsion_site_symmetry_3
    _geom_torsion_site_symmetry_4
    _geom_torsion
    _geom_torsion_publ_flag
    Cu1 O1 C1 C2 . . . . -176.3(3) ?
    Cu1 O1 C1 C6 . . . . 4.2(5) ?
    O1 C1 C2 C3 . . . . 177.6(4) ?
    C6 C1 C2 C3 . . . . -2.9(6) ?
    C1 C2 C3 C4 . . . . 2.0(7) ?
    C2 C3 C4 C5 . . . . 0.1(7) ?
    C3 C4 C5 C6 . . . . -1.2(6) ?
    C4 C5 C6 C1 . . . . 0.2(6) ?
    C4 C5 C6 C7 . . . . 179.0(4) ?
    O1 C1 C6 C5 . . . . -178.8(4) ?
    C2 C1 C6 C5 . . . . 1.8(5) ?
    O1 C1 C6 C7 . . . . 2.5(6) ?
    C2 C1 C6 C7 . . . . -176.9(3) ?
    C8 N1 C7 C6 . . . . 172.5(4) ?
    Cu1 N1 C7 C6 . . . . -2.2(6) ?
    C5 C6 C7 N1 . . . . 177.6(4) ?
    C1 C6 C7 N1 . . . . -3.7(6) ?
    C7 N1 C8 C9 . . . . -126.6(4) ?
    Cu1 N1 C8 C9 . . . . 48.9(4) ?
    C11 N2 C9 C8 . . . . -89.4(4) ?
    C10 N2 C9 C8 . . . . 151.0(4) ?
    Cu1 N2 C9 C8 . . . . 32.0(4) ?
    N1 C8 C9 N2 . . . . -52.8(4) ?
    C16 N3 C12 C13 . . . . -3.8(6) ?
    Cu1 N3 C12 C13 . . . . -179.7(3) ?
    N3 C12 C13 C14 . . . . 1.5(7) ?
    C12 C13 C14 C15 . . . . 1.0(7) ?
    C13 C14 C15 C16 . . . . -1.1(6) ?
    C13 C14 C15 C23 . . . . 176.9(4) ?
    C12 N3 C16 C15 . . . . 3.6(5) ?
    Cu1 N3 C16 C15 . . . . 179.8(3) ?
    C12 N3 C16 C17 . . . . -173.3(3) ?
    Cu1 N3 C16 C17 . . . . 3.0(4) ?
    C14 C15 C16 N3 . . . . -1.2(5) ?
    C23 C15 C16 N3 . . . . -179.3(3) ?
    C14 C15 C16 C17 . . . . 175.6(3) ?
    C23 C15 C16 C17 . . . . -2.5(5) ?
    C18 N4 C17 C21 . . . . -1.7(6) ?
    Cu1 N4 C17 C21 . . . . 178.2(3) ?
    C18 N4 C17 C16 . . . . 174.6(3) ?
    Cu1 N4 C17 C16 . . . . -5.5(4) ?
    N3 C16 C17 N4 . . . . 2.2(5) ?
    C15 C16 C17 N4 . . . . -174.7(3) ?
    N3 C16 C17 C21 . . . . 178.7(3) ?
    C15 C16 C17 C21 . . . . 1.8(5) ?
    C17 N4 C18 C19 . . . . 0.7(6) ?
    Cu1 N4 C18 C19 . . . . -179.2(3) ?
    N4 C18 C19 C20 . . . . 1.0(7) ?
    C18 C19 C20 C21 . . . . -1.8(7) ?
    C19 C20 C21 C17 . . . . 0.9(6) ?
    C19 C20 C21 C22 . . . . -175.2(4) ?
    N4 C17 C21 C20 . . . . 0.9(6) ?
    C16 C17 C21 C20 . . . . -175.3(3) ?
    N4 C17 C21 C22 . . . . 177.1(4) ?
    C16 C17 C21 C22 . . . . 0.9(6) ?
    C20 C21 C22 C23 . . . . 173.0(4) ?
    C17 C21 C22 C23 . . . . -2.9(6) ?
    C21 C22 C23 C15 . . . . 2.1(6) ?
    C16 C15 C23 C22 . . . . 0.6(6) ?
    C14 C15 C23 C22 . . . . -177.4(4) ?
    Cu2 O2 C24 C25 . . . . -179.2(3) ?
    Cu2 O2 C24 C29 . . . . 0.0(6) ?
    O2 C24 C25 C26 . . . . -177.3(4) ?
    C29 C24 C25 C26 . . . . 3.4(6) ?
    C24 C25 C26 C27 . . . . -1.8(7) ?
    C25 C26 C27 C28 . . . . -0.5(8) ?
    C26 C27 C28 C29 . . . . 1.0(8) ?
    C27 C28 C29 C24 . . . . 0.8(7) ?
    C27 C28 C29 C30 . . . . -177.3(4) ?
    O2 C24 C29 C28 . . . . 177.8(4) ?
    C25 C24 C29 C28 . . . . -2.9(6) ?
    O2 C24 C29 C30 . . . . -4.1(6) ?
    C25 C24 C29 C30 . . . . 175.1(4) ?
    C31 N5 C30 C29 . . . . -174.6(4) ?
    Cu2 N5 C30 C29 . . . . 1.9(6) ?
    C28 C29 C30 N5 . . . . -178.8(4) ?
    C24 C29 C30 N5 . . . . 3.1(7) ?
    C30 N5 C31 C32 . . . . 132.7(4) ?
    Cu2 N5 C31 C32 . . . . -44.2(4) ?
    C34 N6 C32 C31 . . . . 85.7(4) ?
    C33 N6 C32 C31 . . . . -155.4(4) ?
    Cu2 N6 C32 C31 . . . . -36.4(4) ?
    N5 C31 C32 N6 . . . . 53.2(5) ?
    C39 N8 C35 C36 . . . . 0.3(6) ?
    Cu2 N8 C35 C36 . . . . 179.3(3) ?
    N8 C35 C36 C37 . . . . -2.8(7) ?
    C35 C36 C37 C38 . . . . 2.8(7) ?
    C36 C37 C38 C39 . . . . -0.4(6) ?
    C36 C37 C38 C43 . . . . 176.1(4) ?
    C35 N8 C39 C38 . . . . 2.3(6) ?
    Cu2 N8 C39 C38 . . . . -177.0(3) ?
    C35 N8 C39 C40 . . . . -173.7(3) ?
    Cu2 N8 C39 C40 . . . . 7.1(4) ?
    C37 C38 C39 N8 . . . . -2.2(6) ?
    C43 C38 C39 N8 . . . . -179.0(4) ?
    C37 C38 C39 C40 . . . . 173.6(4) ?
    C43 C38 C39 C40 . . . . -3.1(6) ?
    C46 N7 C40 C41 . . . . -3.3(5) ?
    Cu2 N7 C40 C41 . . . . 179.1(3) ?
    C46 N7 C40 C39 . . . . 173.5(3) ?
    Cu2 N7 C40 C39 . . . . -4.1(4) ?
    N8 C39 C40 N7 . . . . -2.6(5) ?
    C38 C39 C40 N7 . . . . -178.7(3) ?
    N8 C39 C40 C41 . . . . 174.2(3) ?
    C38 C39 C40 C41 . . . . -1.8(5) ?
    N7 C40 C41 C44 . . . . 2.9(5) ?
    C39 C40 C41 C44 . . . . -173.9(3) ?
    N7 C40 C41 C42 . . . . -178.1(3) ?
    C39 C40 C41 C42 . . . . 5.2(5) ?
    C44 C41 C42 C43 . . . . 175.4(4) ?
    C40 C41 C42 C43 . . . . -3.6(6) ?
    C41 C42 C43 C38 . . . . -1.4(6) ?
    C37 C38 C43 C42 . . . . -171.7(4) ?
    C39 C38 C43 C42 . . . . 4.8(6) ?
    C40 C41 C44 C45 . . . . -0.5(6) ?
    C42 C41 C44 C45 . . . . -179.5(4) ?
    C41 C44 C45 C46 . . . . -1.3(6) ?
    C40 N7 C46 C45 . . . . 1.4(6) ?
    Cu2 N7 C46 C45 . . . . 178.7(3) ?
    C44 C45 C46 N7 . . . . 0.9(6) ?
loop_
    _geom_hbond_atom_site_label_D
    _geom_hbond_atom_site_label_H
    _geom_hbond_atom_site_label_A
    _geom_hbond_site_symmetry_A
    _geom_hbond_distance_DH
    _geom_hbond_distance_HA
    _geom_hbond_distance_DA
    _geom_hbond_angle_DHA
    _geom_hbond_publ_flag
    C4 H4 O10 8_565 0.93 2.51 3.293(7) 141.7 yes
    C7 H7 O4 2_664 0.93 2.59 3.368(13) 141.4 yes
    C14 H14 O2 . 0.93 2.33 3.191(5) 153.3 yes
    C22 H22 O3A 5_666 0.93 2.56 3.411(14) 151.8 yes
    C27 H27 O5A 7_755 0.93 2.41 3.296(13) 158.2 yes
    C31 H31A O7 . 0.97 2.59 3.530(7) 164.6 yes
    C36 H36 O6A 5_666 0.93 2.50 3.143(16) 126.5 yes
    C43 H43 O9 3_466 0.93 2.53 3.417(6) 159.7 yes
_shelx_space_group_comment
;
The symmetry employed for this shelxl refinement is uniquely defined
by the following loop, which should always be used as a source of
symmetry information in preference to the above space-group names.
They are only intended as comments.
;
_shelx_estimated_absorpt_T_min     ?
_shelx_estimated_absorpt_T_max     ?
_shelx_hkl_file
;
   0   0   6 24002.4 574.691   5
   0   0   7 1217.93 223.320   5
   0   0   8 101951. 1361.75   5
   0   0   9 1929.54 359.002   5
   0   0  10 327873. 2768.56   5
   0   0  11 9176.54 639.611   5
   0   0  12 133638. 1938.37   5
   0   0  13 10602.5 762.576   5
   0   0 -13 1231.98 121.090   2
   0   0 -14 242718. 1408.66   2
   0   0  14 241356. 2829.05   5
   0   0 -15 2102.55 163.859   2
   0   0  15 4218.35 590.540   5
   0   0 -16 8765.98 278.029   2
   0   0  16 9163.91 604.293   5
   0   0 -17 1125.02 118.082   2
   0   0  17 2408.47 605.158   5
   0   0  18 236189. 3224.76   5
   0   0 -18 239235. 1494.19   2
   0   0  19 8961.09 888.677   5
   0   0 -19 3585.68 200.849   2
   0   0  20 683.141 197.307   5
   0   0  21-35.7798 87.2332   5
   0   0  22 5848.55 565.704   5
   0   0  23 382.984 184.520   5
   0   0  24 374.858 152.963   5
   0   0  25-142.422 122.572   5
   0   0  26 2254.97 392.363   5
   0   0  27 156.526 205.213   5
   0   0  28 8973.48 820.721   5
   0   0  29 443.639 323.920   5
   0   0  30 7143.65 793.757   5
   0   0  31 542.556 356.146   5
   0   0  32 11739.9 1036.44   5
   0   0  33 429.631 303.084   5
   0   0  34 2417.16 517.415   5
   0   0  35 434.939 390.397   5
   0   0  36 17505.2 1372.46   5
   0   0  37 1003.56 464.192   5
   0   0  38 5321.96 785.537   5
   0   0  39 480.854 349.178   5
   0   0  40 2946.43 652.388   5
   0   0  41 446.388 340.239   5
   0   0  42 3811.24 705.485   5
   0   0  43 154.695 183.201   5
   1   0   6 37037.2 751.098   5
  -1   0   6 35884.2 737.739   5
   1   0  -6 37400.9 541.372   2
  -1   0   7 116.949 97.2160   5
   1   0   7 81.4535 72.9577   5
  -1   0   8 57483.7 1059.71   5
   1   0   8 58387.1 1082.66   5
   1   0  -8 60432.8 730.133   2
   1   0  -9 1116.59 155.666   2
  -1   0   9 639.837 250.387   5
   1   0  10 102678. 1587.67   5
   1   0 -10 105921. 1022.44   2
  -1   0  10 102270. 1564.91   5
   1   0  11 69.6672 123.018   5
   1   0 -11 4153.23 258.270   2
   1   0 -12 337355. 1921.24   2
   1   0  12 331396. 3117.01   5
   1   0  13 1759.40 469.044   5
   1   0 -13 4086.37 262.411   2
   1   0  14 271.856 137.835   5
   1   0 -14 351.296 76.7511   2
  -1   0  14 294.373 139.930   5
   1   0  15 81.7036 359.920   5
   1   0 -15 1170.31 166.660   2
  -1   0  16 146264. 2383.95   5
   1   0  16 147660. 2404.38   5
   1   0  17 3739.15 490.552   5
  -1   0  17 6390.60 652.800   5
  -1   0  18 4010.01 421.820   5
   1   0  18 3536.23 412.207   5
   1   0  19 299.483 222.879   5
  -1   0  19 522.298 250.545   5
   1   0  20 17932.0 943.788   5
  -1   0  20 17933.2 957.095   5
   1   0  21 503.330 241.656   5
  -1   0  21 1157.21 286.241   5
  -1   0  22 3556.73 454.865   5
   1   0  22 3611.80 445.095   5
  -1   0  23 280.059 205.717   5
   1   0  23 321.589 196.391   5
  -1   0  24 4124.33 544.534   5
   1   0  24 3992.78 502.032   5
   1   0  25 269.008 174.554   5
  -1   0  25 359.915 270.245   5
  -1   0  26 14222.5 981.776   5
   1   0  26 14145.5 984.522   5
  -1   0  27 484.171 281.598   5
   1   0  27 551.875 290.304   5
   1   0  28 741.770 266.547   5
  -1   0  28 789.374 259.147   5
   1   0  29 274.611 308.691   5
  -1   0  29 364.323 331.884   5
  -1   0  30 20172.0 1301.64   5
   1   0  30 20411.2 1309.17   5
   1   0  31 554.324 293.652   5
  -1   0  31 585.136 349.511   5
   1   0  32 1128.78 336.419   5
  -1   0  32 1410.56 399.893   5
  -1   0  33 565.249 368.744   5
   1   0  33 660.606 333.826   5
   1   0  34 24338.2 1550.13   5
  -1   0  34 23068.2 1508.65   5
  -1   0  35 907.074 459.969   5
   1   0  35 1061.80 448.457   5
  -1   0  36 3366.04 621.273   5
   1   0  36 2592.95 562.154   5
   1   0  37 418.714 299.759   5
  -1   0  37 604.430 387.855   5
  -1   0  38 7196.32 916.586   5
   1   0  38 7099.62 914.840   5
  -1   0  39 323.331 277.499   5
   1   0  39 92.4864 221.372   5
   1   0  40 1420.11 378.642   5
   1   0  41 608.053 296.024   5
   1   0  42 4563.31 797.658   5
   1   0  43 548.839 382.633   5
   1   0  44 1145.94 412.332   5
  -2   0   4 123508. 1236.83   1
  -2   0   5 25.2019 49.6709   1
   2   0   5 26.5150 42.1486   5
   2   0   6 5090.97 297.144   5
  -2   0   6 5395.78 305.455   1
  -2   0   6 5549.41 275.948   2
  -2   0   7 0.61307 27.8815   2
   2   0   7-29.5132 67.9250   5
  -2   0   8 5984.68 288.766   2
   2   0   8 5877.38 360.717   5
   2   0   9 132.107 71.0999   5
  -2   0   9-102.231 67.8533   2
   2   0  10 41429.2 1056.13   5
  -2   0  10 42519.3 783.814   2
  -2   0  10 41605.2 1049.94   5
  -2   0  11 0.14152 57.2857   5
   2   0  11-282.687 181.002   5
   2   0  12 9830.65 527.821   5
  -2   0  12 9765.48 525.433   5
  -2   0  13 234.340 176.559   5
   2   0  13 29.1634 75.6201   5
  -2   0  14 78600.5 1675.22   5
   2   0  14 81450.8 1717.58   5
   2   0  15 56.1436 192.869   5
  -2   0  15 1082.74 379.739   5
  -2   0  16 8855.54 591.389   5
   2   0  16 11356.9 694.072   5
   2   0  17-25.2345 73.1484   5
  -2   0  17 519.405 248.013   5
   2   0  18 21880.7 1003.67   5
  -2   0  18 22326.2 999.499   5
   2   0  19 364.135 196.331   5
  -2   0  19 2005.76 368.809   5
  -2   0  20 1958.67 320.803   5
   2   0  20 1761.83 313.647   5
   2   0  21 168.870 208.786   5
  -2   0  21 434.958 234.651   5
  -2   0  22 10807.0 785.248   5
   2   0  22 10366.0 775.045   5
   2   0  23 99.4990 156.760   5
  -2   0  23 235.032 250.476   5
   2   0  24 32.3271 128.568   5
  -2   0  24 250.916 162.451   5
  -2   0  25 97.3524 90.8523   5
   2   0  25 493.735 271.140   5
   2   0  26 6005.06 655.628   5
  -2   0  26 5974.38 642.223   5
   2   0  27 154.275 191.642   5
  -2   0  27 307.328 210.559   5
   2   0  28 782.846 265.861   5
  -2   0  28 916.493 305.147   5
   2   0  29-33.5356 178.551   5
  -2   0  29-110.752 129.170   5
   2   0  30-185.253 245.201   5
  -2   0  30 16.3632 224.893   5
   2   0  31 45.4671 133.671   5
  -2   0  31-29.2112 244.080   5
  -2   0  32 893.904 277.536   5
   2   0  32 918.431 258.392   5
  -2   0  33-52.2420 117.188   5
   2   0  33-98.6216 231.789   5
  -2   0  34 60.3195 149.398   5
   2   0  34-215.872 229.933   5
   2   0  35-153.406 236.947   5
   2   0  36 1949.65 429.873   5
   2   0  37-120.025 213.303   5
   2   0  38 527.174 252.348   5
   2   0  39-384.937 244.506   5
   2   0  40-13.3620 195.473   5
   2   0  41-108.090 241.160   5
   2   0  42 2278.95 562.574   5
   2   0  43-17.4096 172.227   5
   2   0  44 319.249 272.830   5
  -3   0   2 223197. 1515.83   1
  -3   0   3 95.6322 52.4918   1
   3   0  -3 102.870 44.4879   4
  -3   0   4 1865.21 159.686   1
   3   0  -4 1891.99 127.364   4
  -3   0   5-51.6737 55.2161   1
  -3   0   6 15956.9 577.201   2
  -3   0   6 16367.6 549.051   1
  -3   0   7-1.30477 51.5891   1
   3   0   7 26.7035 53.3949   5
   3   0   8 11920.0 548.796   5
  -3   0   8 13231.3 516.263   2
  -3   0   8 13216.5 551.206   1
  -3   0   9 128.032 84.6572   2
   3   0   9 4.09212 69.8682   5
   3   0  10 4010.88 336.302   5
  -3   0  10 4192.23 283.749   2
   3   0  11-43.3923 68.8353   5
  -3   0  11 7.10855 45.1752   2
   3   0  12 44631.2 1237.41   5
  -3   0  12 43941.9 949.315   2
   3   0  13 69.8260 122.995   5
  -3   0  13-103.711 97.7071   2
   3   0  14 3382.47 385.177   5
   3   0  15-158.799 203.596   5
   3   0  16 1207.82 164.740   5
   3   0  17 33.5820 106.391   5
   3   0  18 10569.0 725.437   5
   3   0  19-14.5896 85.9697   5
   3   0  20 752.617 214.494   5
   3   0  21-23.9127 78.3221   5
   3   0  22 1005.93 210.246   5
   3   0  23-113.887 171.636   5
   3   0  24 369.094 167.637   5
   3   0  25 98.5276 130.299   5
   3   0  26 301.718 150.819   5
   3   0  27 164.411 170.295   5
   3   0  28 12314.7 975.309   5
   3   0  29 121.047 270.818   5
   3   0  30 1405.92 371.688   5
   3   0  31-153.632 186.814   5
   3   0  32 18.0236 184.266   5
   3   0  33-284.319 244.736   5
   3   0  34 4548.01 637.368   5
   3   0  35-186.058 258.383   5
   3   0  36 322.538 145.349   5
   3   0  37 71.9632 141.936   5
   3   0  38 366.263 158.950   5
   3   0  39-345.349 244.242   5
   3   0  40 311.325 229.892   5
   3   0  41-55.4128 216.244   5
   3   0  42 81.7103 236.351   5
   3   0  43-354.216 302.838   5
   3   0  44-104.552 233.493   5
  -4   0   0 999999. 3964.47   3
   4   0  -1 104.619 109.472   3
  -4   0  -1 254.937 90.7381   3
  -4   0   1-81.5886 92.0089   3
   4   0  -2 25792.1 584.232   3
   4   0  -3-53.4027 70.3447   3
  -4   0   3 64.3324 40.8137   4
  -4   0   4 29626.8 677.638   1
  -4   0   4 29074.5 548.660   4
   4   0  -5 2725.37 181.022   4
  -4   0   5 266.262 218.846   1
  -4   0   6 3772.19 276.827   1
   4   0  -6 4144.26 217.781   4
  -4   0   7 550.304 198.266   2
  -4   0   7-9.69470 59.4261   1
  -4   0   8 23511.1 793.956   2
   4   0   9-78.7020 78.8438   5
  -4   0   9 277.329 158.086   2
   4   0  10 42641.5 1184.36   5
  -4   0  10 42983.6 1074.72   2
  -4   0  11 54.6926 70.0778   2
   4   0  11 18.6765 69.4664   5
  -4   0  12 3630.60 309.782   2
   4   0  12 3752.15 364.743   5
  -4   0  13-34.2313 82.1874   2
   4   0  13-21.7079 106.814   5
   4   0  14 414.107 157.361   5
  -4   0  14 96.7252 75.5520   2
   4   0  15-68.4655 101.523   5
  -4   0  15-96.5773 125.946   2
   4   0  16 14710.4 841.434   5
   4   0  17 171.674 205.750   5
   4   0  18 58511.2 1750.51   5
   4   0  19 134.939 253.378   5
   4   0  20 6660.35 620.637   5
   4   0  21 51.1772 136.582   5
   4   0  22 6040.24 615.979   5
   4   0  23 139.021 120.942   5
   4   0  24 1235.74 265.441   5
   4   0  25-115.774 204.442   5
   4   0  26-359.029 236.140   5
   4   0  27-337.943 242.051   5
   4   0  28 2827.12 483.120   5
   4   0  29-30.0764 115.524   5
   4   0  30 1068.48 305.137   5
   4   0  31-223.254 203.750   5
   4   0  32 1071.10 294.022   5
   4   0  33-367.957 306.030   5
   4   0  34 485.541 253.627   5
   4   0  35-178.376 256.748   5
   4   0  36 2784.59 548.123   5
   4   0  37-247.672 255.868   5
   4   0  38 523.777 269.115   5
   4   0  39-174.848 292.682   5
   4   0  40 1224.42 383.843   5
   4   0  41 109.215 160.568   5
   4   0  42 17.7428 151.177   5
   4   0  43 352.229 325.095   5
   4   0  44-27.6515 213.235   5
  -5   0   0 97.5640 79.9343   3
  -5   0  -1 303.350 113.094   3
  -5   0   1-42.5020 81.4765   3
   5   0  -2 70297.5 1107.32   3
   5   0  -2 70919.2 1071.73   1
   5   0  -3 136.980 61.4855   1
   5   0  -3-2.09565 45.4097   3
  -5   0   3 82.3907 60.2251   4
  -5   0   4 9839.60 421.595   1
  -5   0   4 9646.79 357.888   4
   5   0  -4 9380.30 373.403   3
   5   0  -4 9602.07 422.711   1
   5   0  -5-24.8491 41.2104   1
  -5   0   5 24.6887 64.9157   1
   5   0  -6 16551.5 476.118   4
  -5   0   6 16364.4 598.752   1
   5   0  -6 14484.1 586.665   1
   5   0  -7 68.4870 29.7663   4
   5   0  -7 108.185 94.8242   1
   5   0  -8 8150.35 467.763   1
   5   0  -8 8595.93 365.989   4
  -5   0   8 9114.43 569.191   2
  -5   0   9 375.813 184.780   2
  -5   0  10 11136.1 616.485   2
   5   0  11-197.416 151.725   5
  -5   0  11 175.849 126.332   2
   5   0  12 74566.1 1739.05   5
  -5   0  12 74687.9 1600.76   2
   5   0  13-179.764 125.234   5
  -5   0  13 7.16068 56.5806   2
  -5   0  14 7966.75 516.941   2
   5   0  14 8298.71 620.401   5
   5   0  15 0.34478 105.321   5
  -5   0  15-36.1332 111.887   2
  -5   0  16 25076.6 921.676   2
   5   0  16 25064.1 1122.68   5
  -5   0  17-70.9123 135.607   2
   5   0  17 108.129 137.431   5
   5   0  18 2547.57 379.098   5
   5   0  19-65.7447 148.986   5
   5   0  20 11300.1 834.679   5
   5   0  21 97.3389 200.591   5
   5   0  22 9144.50 794.165   5
   5   0  23-226.444 187.706   5
   5   0  24 876.524 227.980   5
   5   0  25-121.584 165.524   5
   5   0  26 7143.53 735.002   5
   5   0  27 42.2791 190.548   5
   5   0  28-69.6683 162.745   5
   5   0  29 47.3877 160.450   5
   5   0  30 6487.94 770.848   5
   5   0  31 622.850 294.208   5
   5   0  32 830.670 281.649   5
   5   0  33 632.355 298.276   5
   5   0  34 15000.2 1275.07   5
   5   0  35 140.658 188.313   5
   5   0  36 1199.62 384.466   5
   5   0  37 277.816 227.161   5
   5   0  38 711.250 352.798   5
   5   0  39-9.99393 186.713   5
   5   0  40 902.252 349.954   5
   5   0  41 94.8527 217.930   5
   5   0  42-8.69697 266.643   5
   5   0  43 35.3430 154.847   5
  -6   0   0 687.403 132.067   3
  -6   0   1-115.579 85.0488   3
  -6   0  -1 9.05424 80.1396   3
  -6   0  -2 296.718 131.948   3
   6   0  -2 209.919 97.2309   3
   6   0  -2 37.9200 48.3679   1
   6   0  -3 128.683 92.1619   1
   6   0  -3 25.7507 66.0516   3
   6   0  -4 192977. 2020.79   1
  -6   0   4 197393. 1781.51   4
   6   0  -4 197504. 1904.41   3
  -6   0   5-62.0965 64.7267   4
   6   0  -5-114.928 104.207   3
   6   0  -5 74.2010 75.3533   1
  -6   0   5-9.96129 34.3002   1
   6   0  -6 272.078 84.4307   1
   6   0  -7 43.8546 66.0659   4
   6   0  -7 61.5629 67.6669   1
   6   0  -8 1706.89 222.491   1
  -6   0   8 1901.78 320.302   2
   6   0  -8 1852.66 179.625   4
   6   0  -9-9.59529 30.5354   4
   6   0  -9 11.4018 73.2368   1
   6   0 -10 204.299 44.3724   4
  -6   0  10 375.088 178.689   2
  -6   0  11 157.295 154.202   2
   6   0  12 749.781 188.301   5
  -6   0  12 1017.72 222.040   2
   6   0  13-45.3174 82.2000   5
  -6   0  13 95.0339 113.663   2
  -6   0  14 95694.5 1979.32   2
   6   0  14 93938.5 2138.24   5
  -6   0  15 16.3454 73.6479   2
   6   0  15 78.3602 85.3484   5
   6   0  16 1479.38 296.224   5
  -6   0  16 1573.66 234.746   2
   6   0  17-142.759 177.735   5
  -6   0  17-7.22582 103.277   2
   6   0  18 12367.8 866.379   5
  -6   0  18 12579.4 717.476   2
  -6   0  19-166.354 154.312   2
   6   0  19 26.5106 106.377   5
   6   0  20 8665.88 764.289   5
   6   0  21 320.992 324.623   5
   6   0  22 70124.3 2181.42   5
   6   0  23 579.838 295.060   5
   6   0  24 244.323 182.280   5
   6   0  25 190.526 196.652   5
   6   0  26 2832.77 475.348   5
   6   0  27 25.5411 175.219   5
   6   0  28 4228.09 608.222   5
   6   0  29 224.445 182.658   5
   6   0  30 274.222 263.558   5
   6   0  31 127.083 322.564   5
   6   0  32 18356.4 1346.06   5
   6   0  33 152.316 312.310   5
   6   0  34 590.301 270.907   5
   6   0  35-165.489 221.449   5
   6   0  36 2528.33 555.292   5
   6   0  37 3.17204 146.101   5
   6   0  38 1601.63 450.485   5
   6   0  39 397.205 327.712   5
   6   0  40 1478.78 474.818   5
   6   0  41 12.6777 182.086   5
   6   0  42 2408.74 609.631   5
   6   0  43 266.637 331.423   5
  -7   0   0-89.2663 82.5212   3
  -7   0   1-119.918 123.511   3
  -7   0  -1 265.031 126.615   3
   7   0  -2 27857.4 798.860   1
  -7   0  -2 28736.0 961.595   3
   7   0  -3 75.0376 52.4206   1
   7   0  -3 160.896 108.324   3
  -7   0  -3 294.116 148.535   3
   7   0  -4 6296.31 386.211   1
   7   0  -4 6368.81 375.961   3
  -7   0   4 6660.65 355.636   4
   7   0  -5-58.7365 95.6879   1
  -7   0   5 0.34292 41.8837   4
   7   0  -5-7.46018 42.6797   3
   7   0  -6 3110.79 280.352   1
   7   0  -6 3324.68 259.683   3
  -7   0   6 3092.20 238.115   4
   7   0  -7 3.04101 63.3927   1
   7   0  -8 2165.70 266.092   1
   7   0  -9-51.2882 45.7895   4
   7   0  -9 57.3689 53.4319   1
   7   0 -10 3246.01 255.391   4
   7   0 -10 2872.19 329.770   1
  -7   0  10 2987.14 393.947   2
  -7   0  11 253.650 201.617   2
   7   0 -11-23.3080 40.7448   4
   7   0 -12 10190.9 484.286   4
  -7   0  12 10264.9 696.934   2
  -7   0  13 189.823 124.235   2
   7   0  13-125.355 198.155   5
  -7   0  14 2701.99 363.548   2
   7   0  14 2829.48 372.317   5
  -7   0  15-38.8669 75.3422   2
   7   0  15-55.6519 83.9005   5
   7   0  16 57011.0 1798.74   5
  -7   0  16 57567.8 1656.46   2
   7   0  17 73.2175 128.430   5
  -7   0  17-96.8178 82.3360   2
  -7   0  18 757.998 177.891   2
   7   0  18 850.229 234.423   5
  -7   0  19-129.945 154.700   2
   7   0  19 44.8738 141.607   5
   7   0  20 24955.3 1293.93   5
  -7   0  20 24500.6 1071.04   2
   7   0  21 287.080 172.949   5
   7   0  22 8850.64 799.570   5
   7   0  23-141.832 154.827   5
   7   0  24 12320.9 985.336   5
   7   0  25 128.350 209.185   5
   7   0  26 359.842 187.649   5
   7   0  27-32.0766 171.378   5
   7   0  28 1452.81 379.300   5
   7   0  29 950.267 380.039   5
   7   0  30 38529.0 1965.69   5
   7   0  31 1613.01 491.867   5
   7   0  32-174.485 195.838   5
   7   0  33 220.140 360.632   5
   7   0  34 18630.6 1436.85   5
   7   0  35 754.337 485.791   5
   7   0  36 1002.53 381.060   5
   7   0  37 66.9517 306.057   5
   7   0  38 2427.11 578.757   5
   7   0  39-20.7966 219.633   5
   7   0  40 469.816 313.120   5
   7   0  41-463.964 276.773   5
   7   0  42 600.680 392.358   5
  -8   0   0 347373. 3330.54   3
  -8   0   1-170.471 124.120   3
  -8   0  -1 126.665 144.282   3
  -8   0  -2 2348.07 297.591   3
   8   0  -2 2313.31 252.839   1
   8   0  -3-19.5016 58.9665   1
  -8   0  -3 27.1142 88.0263   3
  -8   0   4 34448.7 889.742   4
   8   0  -4 35099.3 952.084   3
  -8   0  -4 34190.8 1179.60   3
   8   0  -4 34480.8 971.406   1
   8   0  -5 5.40281 63.4006   3
   8   0  -5-85.1457 104.116   1
  -8   0   5 83.4143 47.2370   4
   8   0  -6 38213.8 947.813   3
  -8   0   6 36185.1 876.540   4
   8   0  -6 37911.0 1058.79   1
   8   0  -7 30.0012 52.0164   3
   8   0  -7-35.6333 70.8923   1
   8   0  -8 9504.03 577.194   1
   8   0  -8 9178.26 476.818   3
   8   0  -9 86.6681 112.263   1
  -8   0   9 283.363 203.252   2
  -8   0  10 1403.11 311.480   2
   8   0 -10 1291.05 236.047   1
  -8   0  11 32.7861 120.421   2
   8   0 -11-46.2015 52.7726   4
  -8   0  12 3550.22 455.557   2
  -8   0  13 142.337 145.434   2
   8   0  14 3446.60 428.945   5
  -8   0  14 4349.46 492.573   2
  -8   0  15-82.8190 143.198   2
   8   0  15-81.3063 172.416   5
   8   0  16 286.035 111.859   5
  -8   0  16 269.455 98.8833   2
  -8   0  17-43.8404 130.738   2
   8   0  17-137.534 110.985   5
   8   0  18 20623.0 1175.86   5
  -8   0  18 20567.7 1068.15   2
   8   0  19-29.2325 132.955   5
  -8   0  19-160.819 156.922   2
   8   0  20 2247.49 422.235   5
  -8   0  20 1507.27 268.468   2
  -8   0  21-187.818 168.907   2
   8   0  21 80.4645 174.281   5
   8   0  22 15555.3 1092.11   5
   8   0  23 66.9937 285.352   5
   8   0  24 1099.21 349.857   5
   8   0  25 336.509 233.691   5
   8   0  26 5393.43 684.187   5
   8   0  27 25.1367 164.154   5
   8   0  28 3467.12 549.346   5
   8   0  29-34.7582 144.254   5
   8   0  30 1835.49 468.936   5
   8   0  31-83.3998 174.138   5
   8   0  32 2188.41 478.813   5
   8   0  33 47.3365 141.015   5
   8   0  34 708.847 302.302   5
   8   0  35-200.948 272.787   5
   8   0  36 982.053 313.699   5
   8   0  37 63.6231 164.366   5
   8   0  38 258.997 210.946   5
   8   0  39 116.291 199.323   5
   8   0  40 379.363 289.245   5
   8   0  41 434.157 163.316   5
   8   0  42 3921.48 777.080   5
  -9   0   0 159.549 117.268   3
  -9   0  -1 143.191 56.0922   3
   9   0  -1 47.2863 75.3189   1
  -9   0  -2 11225.3 670.765   3
   9   0  -2 11398.0 572.237   1
  -9   0  -3 154.417 117.386   3
   9   0  -3-34.6212 88.7611   1
  -9   0   4 717.300 129.602   4
  -9   0  -4 969.475 228.715   3
   9   0  -4 907.349 181.073   1
  -9   0  -5 208.105 183.230   3
  -9   0   5 17.4218 62.4957   4
   9   0  -5 50.0319 53.7543   1
   9   0  -6 1368.20 207.963   1
  -9   0  -6 1907.56 339.171   3
  -9   0   6 1491.53 188.970   4
  -9   0   7 58.4477 42.6827   4
   9   0  -7 194.381 66.3760   1
   9   0  -8 334.174 112.743   1
  -9   0   9 371.463 213.188   2
   9   0  -9 16.2895 93.0704   1
   9   0 -10 756.394 176.114   1
  -9   0  10 684.962 233.855   2
  -9   0  11 192.441 204.488   2
   9   0 -11 156.177 146.569   1
  -9   0  12 9175.44 747.216   2
  -9   0  13 154.624 131.965   2
  -9   0  14 10046.0 787.966   2
   9   0  15-76.6144 96.1862   5
  -9   0  15 217.996 182.438   2
  -9   0  16 1638.27 297.022   2
   9   0  16 1436.13 280.778   5
   9   0  17-182.895 225.598   5
  -9   0  17-187.012 170.661   2
   9   0  18 4828.93 575.482   5
  -9   0  18 4430.64 508.117   2
   9   0  19-105.317 150.845   5
  -9   0  19-4.92343 144.487   2
   9   0  20 19226.5 1218.71   5
  -9   0  20 18721.0 1080.03   2
  -9   0  21-217.479 223.437   2
   9   0  21-59.0284 174.656   5
  -9   0  22-145.645 167.309   2
   9   0  22-280.987 247.096   5
   9   0  23-113.498 175.169   5
  -9   0  23-249.112 183.351   2
   9   0  24-32.0539 109.780   5
   9   0  25-32.1628 171.354   5
   9   0  26 446.287 255.875   5
   9   0  27-225.023 283.426   5
   9   0  28 1372.95 338.225   5
   9   0  29-211.507 188.011   5
   9   0  30 5964.46 805.424   5
   9   0  31-99.5875 243.145   5
   9   0  32 3196.26 604.415   5
   9   0  33-72.0293 200.382   5
   9   0  34 32.4887 204.256   5
   9   0  35-225.526 229.782   5
   9   0  36 627.513 257.342   5
   9   0  37-108.913 161.010   5
   9   0  38 2129.37 538.928   5
   9   0  39 124.978 168.726   5
   9   0  40 431.078 306.617   5
   9   0  41-230.716 289.679   5
 -10   0   0 2925.50 330.759   3
  10   0  -1 54.8378 57.0791   1
 -10   0   1-187.333 132.014   3
 -10   0  -1-159.674 148.745   3
  10   0  -2 32392.6 1016.78   1
 -10   0  -2 31919.4 1169.85   3
  10   0  -3 21.5024 62.5321   1
 -10   0  -3 41.7077 78.2007   3
 -10   0  -4 2235.71 351.856   3
  10   0  -4 2187.16 278.625   1
 -10   0   4 1919.62 229.481   4
  10   0  -5 17.5035 75.6965   1
 -10   0   5 10.5412 61.3599   4
 -10   0  -6 16696.5 950.593   3
 -10   0   6 16663.6 679.251   4
  10   0  -6 16304.1 769.888   1
 -10   0   7-88.9525 90.0547   4
  10   0  -7 31.9509 50.5636   1
  10   0  -8 83.7735 69.1364   1
 -10   0   8 543.465 286.118   2
 -10   0   9 439.473 275.478   2
  10   0  -9-29.3431 83.8331   1
  10   0 -10 6631.40 535.483   1
 -10   0  10 7074.76 717.404   2
  10   0 -11 122.060 127.865   1
 -10   0  11 120.449 199.502   2
 -10   0  12 4189.54 542.583   2
 -10   0  13 307.036 231.621   2
 -10   0  14 458.534 256.587   2
 -10   0  15 131.295 143.914   2
  10   0  16 10495.5 862.529   5
 -10   0  16 11586.5 889.180   2
 -10   0  17-241.998 163.633   2
  10   0  17-74.6317 215.418   5
  10   0  18 80.6189 142.781   5
 -10   0  18 189.725 90.1049   2
  10   0  19-84.1908 114.722   5
 -10   0  19-49.4145 152.425   2
 -10   0  20 4005.62 525.915   2
  10   0  20 3690.72 541.768   5
 -10   0  21-98.8069 154.037   2
  10   0  21-50.3873 210.845   5
 -10   0  22 3315.73 455.172   2
  10   0  22 3516.45 543.040   5
 -10   0  23-201.478 247.873   2
  10   0  23-151.247 131.285   5
  10   0  24 1848.78 430.525   5
  10   0  25 36.1626 161.462   5
  10   0  26 687.401 316.063   5
  10   0  27-12.8435 203.610   5
  10   0  28 157.030 213.561   5
  10   0  29-18.7591 234.516   5
  10   0  30 546.870 226.600   5
  10   0  31-144.118 235.644   5
  10   0  32 638.880 332.071   5
  10   0  33-115.686 183.213   5
  10   0  34 955.291 343.043   5
  10   0  35-31.2270 250.693   5
  10   0  36-247.018 287.030   5
  10   0  37 9.91735 211.044   5
  10   0  38 768.108 301.161   5
  10   0  39-240.763 263.472   5
  10   0  40 815.038 289.288   5
 -11   0   0-111.030 149.690   3
 -11   0  -1-226.869 149.327   3
  11   0  -1 45.8114 75.9920   1
  11   0  -2 10802.3 623.486   1
 -11   0  -2 11268.4 725.171   3
  11   0  -3 24.9325 66.9028   1
 -11   0  -3-35.0185 87.2284   3
 -11   0  -4 1060.61 252.196   3
 -11   0   4 705.057 155.223   4
  11   0  -4 735.059 165.354   1
  11   0  -5-56.1493 74.1839   1
 -11   0   5-78.5702 62.5418   4
 -11   0  -5 112.463 131.912   3
 -11   0   6 25197.7 876.214   4
 -11   0  -6 24817.5 1189.66   3
  11   0  -6 24994.1 981.017   1
 -11   0   7 41.3628 72.2308   4
  11   0  -7 74.0076 85.7811   1
 -11   0   8 4206.39 636.529   2
 -11   0  -8 4256.39 521.757   3
  11   0  -8 3809.85 400.481   1
 -11   0  -9 303.863 269.271   3
  11   0  -9-28.6478 105.301   1
 -11   0   9 383.568 315.808   2
  11   0 -10 8802.42 631.112   1
 -11   0  10 8349.06 821.705   2
  11   0 -11 129.373 170.316   1
 -11   0  11 601.286 352.961   2
 -11   0  12 30639.8 1508.88   2
  11   0 -12 30455.2 1217.62   1
 -11   0  13 431.783 271.463   2
 -11   0  14 2493.11 477.435   2
 -11   0  15 133.287 206.349   2
 -11   0  16 163.424 117.495   2
  11   0  17-106.813 163.224   5
 -11   0  17-176.246 207.390   2
 -11   0  18 6217.25 710.180   2
  11   0  18 5485.57 677.046   5
  11   0  19 76.2334 157.522   5
 -11   0  19 44.5708 129.051   2
  11   0  20 3936.75 567.507   5
 -11   0  20 3577.63 526.718   2
 -11   0  21 27.5185 178.371   2
  11   0  21-173.323 243.537   5
  11   0  22-79.8910 192.651   5
 -11   0  22-117.564 218.525   2
 -11   0  23-267.901 219.461   2
  11   0  23 231.586 162.109   5
 -11   0  24 306.379 149.706   2
  11   0  24 837.629 280.896   5
  11   0  25 29.9823 165.767   5
  11   0  26 729.354 312.498   5
  11   0  27 410.534 277.224   5
  11   0  28 7055.07 881.275   5
  11   0  29 400.586 462.642   5
  11   0  30 18813.8 1467.08   5
  11   0  31 308.180 315.619   5
  11   0  32 3274.90 649.676   5
  11   0  33 136.393 269.774   5
  11   0  34 905.847 392.646   5
  11   0  35-303.929 258.468   5
  11   0  36 2585.64 590.875   5
  11   0  37 52.7413 182.996   5
  11   0  38 127.847 179.789   5
  11   0  39 122.619 189.752   5
  12   0   0 66198.0 1592.50   1
 -12   0   0 66261.0 1769.58   3
 -12   0  -1-258.469 149.130   3
  12   0  -1 288.490 159.791   1
  12   0  -2 23523.6 950.066   1
 -12   0  -2 24063.3 1112.23   3
  12   0  -3-107.430 122.914   1
 -12   0  -3-32.3638 140.876   3
  12   0  -4 4858.12 432.878   1
 -12   0   4 5395.10 437.558   4
 -12   0  -4 5059.34 507.279   3
 -12   0  -5-80.4168 125.012   3
 -12   0   5-67.5668 63.8844   4
  12   0  -5-163.851 133.461   1
 -12   0   6 512.446 131.250   4
 -12   0  -6 436.300 193.613   3
  12   0  -6 474.163 139.503   1
  12   0  -7-4.74967 81.9144   1
 -12   0  -7-95.3528 157.645   3
 -12   0   7-100.096 90.9214   4
  12   0  -8 6385.84 534.056   1
 -12   0   8 7578.07 811.562   2
 -12   0  -8 6255.39 640.755   3
  12   0  -9-12.4166 77.4559   1
 -12   0  -9 101.973 159.735   3
  12   0 -10 262.652 129.032   1
 -12   0 -10 470.448 242.107   3
 -12   0  11 383.521 262.582   2
 -12   0 -11 429.613 302.933   3
  12   0 -11 194.952 151.097   1
  12   0 -12 2316.83 362.542   1
 -12   0  12 2775.52 500.913   2
 -12   0  13 531.477 276.555   2
 -12   0  14 3178.86 523.663   2
 -12   0  15 56.7789 188.451   2
 -12   0  16 7937.97 821.155   2
 -12   0  17 58.2351 201.811   2
  12   0  18 29452.8 1598.26   5
 -12   0  18 28524.7 1548.18   2
 -12   0  19 280.727 259.374   2
  12   0  19 241.900 293.764   5
 -12   0  20 13055.7 1062.96   2
  12   0  20 12636.4 1071.14   5
  12   0  21 7.33000 143.137   5
 -12   0  21-69.3308 206.375   2
  12   0  22 5744.64 738.278   5
 -12   0  22 5711.72 680.254   2
  12   0  23-68.5248 200.724   5
 -12   0  23-246.137 239.417   2
 -12   0  24 1099.13 259.610   2
  12   0  24 1594.90 439.622   5
  12   0  25-193.660 224.932   5
 -12   0  25-173.971 289.736   2
  12   0  26-107.109 259.335   5
  12   0  27-240.488 208.950   5
  12   0  28 598.122 255.278   5
  12   0  29 262.310 297.895   5
  12   0  30 1396.16 455.142   5
  12   0  31 210.068 238.443   5
  12   0  32 3031.64 640.496   5
  12   0  33-21.5562 243.154   5
  12   0  34 1532.87 441.516   5
  12   0  35-331.667 288.526   5
  12   0  36 1509.13 474.125   5
  12   0  37-74.3492 158.943   5
  12   0  38 540.441 396.417   5
  13   0   0 242.903 115.833   1
 -13   0  -1-230.548 196.853   3
  13   0  -1 5.70712 94.7924   1
 -13   0  -2 394.535 121.601   3
  13   0  -2 877.100 210.751   1
 -13   0   3 117.332 78.5037   4
  13   0  -3 81.5157 81.4489   1
 -13   0   4 1639.70 281.733   4
  13   0  -4 1193.67 248.198   1
 -13   0  -4 984.016 225.285   3
  13   0  -5-37.4448 86.3615   1
 -13   0  -5-125.943 145.004   3
 -13   0   5-24.7305 67.1564   4
 -13   0  -6 59.9806 153.538   3
 -13   0   6 106.710 100.153   4
  13   0  -7 35.4224 100.998   1
 -13   0  -7 91.0926 157.097   3
 -13   0   8 17549.3 1240.15   2
  13   0  -8 16826.0 899.881   1
 -13   0  -8 16398.5 1070.53   3
 -13   0  -9 317.927 267.377   3
  13   0  -9 96.0363 104.863   1
 -13   0  10 7105.18 823.752   2
  13   0 -10 7566.15 617.389   1
 -13   0 -10 7409.19 779.801   3
 -13   0 -11 1020.08 436.375   3
 -13   0  11 791.734 437.562   2
  13   0 -11 427.252 241.999   1
 -13   0  12 29937.2 1649.98   2
 -13   0 -12 29787.1 1544.61   3
  13   0 -12 31305.0 1303.92   1
 -13   0  13 129.141 262.012   2
 -13   0 -13 1057.12 440.455   3
 -13   0 -14 1015.36 400.173   3
 -13   0  14 562.989 270.611   2
 -13   0  15 389.711 291.683   2
 -13   0  16 19355.9 1316.39   2
 -13   0  17 422.245 298.391   2
  13   0  18 198.035 160.014   5
 -13   0  18 195.593 197.443   2
 -13   0  19 54.2402 148.475   2
  13   0  19 70.6320 186.007   5
  13   0  20 7980.38 882.515   5
 -13   0  20 8444.07 857.014   2
 -13   0  21-134.696 264.708   2
  13   0  21 54.4147 190.711   5
 -13   0  22-563.897 303.104   2
  13   0  22-28.1560 129.678   5
  13   0  23-67.2493 209.468   5
 -13   0  23-425.854 354.774   2
 -13   0  24-10.7073 227.634   2
  13   0  24-89.9681 235.761   5
  13   0  25-96.8770 138.076   5
 -13   0  25-237.406 250.070   2
  13   0  26 8354.03 989.403   5
  13   0  27 152.550 233.188   5
  13   0  28 313.289 230.524   5
  13   0  29 631.513 412.366   5
  13   0  30 9544.56 1111.44   5
  13   0  31 275.758 363.967   5
  13   0  32 879.540 378.993   5
  13   0  33 156.669 305.015   5
  13   0  34 1654.00 499.270   5
  13   0  35 238.391 321.282   5
  13   0  36 282.967 214.143   5
  14   0   0 4206.92 431.354   1
  14   0  -1-20.3427 95.1549   1
  14   0   1-85.6062 133.895   1
 -14   0  -2 6236.29 599.325   3
  14   0  -2 6802.88 551.494   1
 -14   0  -3-94.3743 121.244   3
  14   0  -3 199.900 170.212   1
 -14   0   3 359.368 216.614   4
  14   0  -4 50233.6 1528.84   1
 -14   0   4 54788.2 1522.60   4
 -14   0  -4 51891.4 1828.96   3
  14   0  -5 193.486 148.853   1
 -14   0  -5 108.957 131.344   3
 -14   0   5 64.7042 142.900   4
  14   0  -6-0.52243 102.650   1
 -14   0  -6-120.102 126.726   3
 -14   0  -7 50.1956 133.512   3
  14   0  -7 122.898 148.139   1
  14   0  -8 10226.6 705.000   1
 -14   0   8 9957.29 614.904   4
 -14   0  -8 10141.2 867.876   3
 -14   0   8 10829.4 1045.77   2
  14   0  -9 24.3930 119.566   1
 -14   0  -9 72.1819 175.410   3
  14   0 -10 751.932 202.133   1
 -14   0 -10 747.339 254.427   3
  14   0 -11 81.9002 115.887   1
 -14   0 -11 105.101 198.195   3
 -14   0 -12 970.299 350.882   3
 -14   0  12 1672.28 466.451   2
  14   0 -12 924.853 284.303   1
 -14   0 -13 406.978 361.335   3
 -14   0  13 1149.06 414.739   2
 -14   0  14 21666.2 1444.62   2
 -14   0 -14 21614.9 1416.81   3
 -14   0 -15 522.566 456.241   3
 -14   0  15 375.297 302.061   2
 -14   0 -16 5697.70 769.259   3
 -14   0  16 5790.88 774.220   2
 -14   0  17 91.7856 228.275   2
 -14   0 -17 504.441 336.682   3
 -14   0  18-39.4002 207.008   2
 -14   0 -18 510.326 349.917   3
 -14   0  19-174.629 256.143   2
  14   0  19 247.114 193.193   5
 -14   0  20 203.156 191.480   2
  14   0  20 598.335 221.325   5
 -14   0  21-342.688 364.693   2
  14   0  21 258.480 185.519   5
 -14   0  22 3497.22 565.311   2
  14   0  22 3619.26 617.343   5
 -14   0  23-200.254 263.022   2
  14   0  23-38.3178 148.551   5
 -14   0  24-152.431 293.140   2
  14   0  24-268.048 265.450   5
 -14   0  25-253.762 249.700   2
  14   0  25 18.9755 142.322   5
 -14   0  26 5247.58 719.799   2
  14   0  26 5602.56 804.601   5
  14   0  27 89.1940 277.349   5
  14   0  28 135.567 173.226   5
  14   0  29 36.7267 224.353   5
  14   0  30 309.904 291.522   5
  14   0  31 502.667 324.568   5
  14   0  32 1277.24 472.128   5
  14   0  33 392.805 292.462   5
  14   0  34-194.215 178.976   5
  14   0  35-77.6378 205.703   5
  15   0   0 36.3301 143.726   1
  15   0   1 195.123 134.014   1
  15   0  -1 4.93655 122.407   1
  15   0  -2 512.996 170.339   1
  15   0   2 479.442 173.654   1
 -15   0  -2 544.710 182.710   3
  15   0  -3-55.7120 112.628   1
 -15   0  -3-62.4702 166.711   3
 -15   0  -4 964.659 262.788   3
  15   0  -4 1000.59 233.628   1
 -15   0  -5-143.206 156.628   3
 -15   0   5 110.273 111.812   4
  15   0  -6 2199.04 330.858   1
 -15   0  -6 2315.21 402.211   3
  15   0  -7-19.7683 125.906   1
 -15   0  -7-120.614 191.766   3
 -15   0   8 2860.56 614.570   2
 -15   0  -8 1911.49 383.063   3
  15   0  -8 2236.32 352.921   1
 -15   0  -9 24.3471 122.607   3
  15   0  -9 202.814 122.846   1
  15   0 -10 7960.02 662.726   1
 -15   0 -10 7364.57 777.400   3
 -15   0  10 8240.93 921.151   2
 -15   0 -11 188.658 155.876   3
  15   0 -11-45.3667 99.1719   1
 -15   0 -12 440.871 250.036   3
 -15   0  12 427.574 267.406   2
  15   0 -12 353.030 193.697   1
 -15   0  13 422.656 298.412   2
 -15   0 -13 231.343 236.670   3
 -15   0 -14 5864.56 765.154   3
 -15   0  14 6135.10 797.730   2
 -15   0  15 409.187 292.151   2
 -15   0 -15 940.156 484.268   3
 -15   0  16 16681.6 1299.57   2
 -15   0 -16 16890.3 1313.49   3
 -15   0 -17 372.185 410.917   3
 -15   0  17 306.652 284.965   2
 -15   0 -18 125.385 196.218   3
 -15   0  18-107.454 273.950   2
 -15   0  19-140.824 201.888   2
 -15   0 -19 56.7374 203.971   3
  15   0  19-213.011 320.479   5
  15   0  20-88.8052 260.961   5
 -15   0  20 161.406 199.773   2
 -15   0 -20 353.014 280.645   3
 -15   0  21-384.010 316.246   2
  15   0  21 159.308 141.794   5
 -15   0 -21 305.585 270.767   3
 -15   0  22 2382.61 471.625   2
  15   0  22 1783.12 469.368   5
 -15   0 -22 2683.16 593.837   3
  15   0  23 88.0960 216.809   5
 -15   0  23-295.120 254.945   2
 -15   0 -23 407.553 371.023   3
 -15   0 -23 635.372 351.996   2
 -15   0  24 1122.05 321.671   2
  15   0  24 1227.64 449.726   5
  15   0  25 44.9233 203.245   5
 -15   0  25-252.530 313.651   2
  15   0  26 1969.20 554.384   5
 -15   0  26 1353.29 330.727   2
  15   0  27-40.1001 300.438   5
  15   0  28 4048.27 755.678   5
  15   0  29 484.212 328.580   5
  15   0  30 446.820 328.317   5
  15   0  31 261.569 295.688   5
  15   0  32 1497.00 536.663   5
  15   0  33 508.031 462.780   5
 -16   0   0 6535.29 907.267   2
 -16   0   1 4386.19 834.381   2
 -16   0   2 51695.8 2300.05   2
 -16   0   2 50182.4 1624.23   4
 -16   0   3 4378.22 831.327   2
 -16   0  -3 219.765 287.986   3
 -16   0  -4 9125.31 823.269   3
 -16   0   4 11448.6 1113.02   2
 -16   0   5 1957.76 594.325   2
 -16   0  -5-13.6583 107.577   3
 -16   0  -6 4585.76 594.338   3
 -16   0   6 6819.85 870.916   2
 -16   0   7 1266.62 538.850   2
 -16   0  -7-150.507 229.511   3
 -16   0   8 9073.20 1014.05   2
 -16   0  -8 8065.38 806.658   3
 -16   0   9 1281.71 467.320   2
 -16   0  -9 86.1295 114.885   3
 -16   0 -10 2902.00 481.650   3
 -16   0  10 4151.65 736.860   2
 -16   0 -11-220.635 200.236   3
 -16   0  11 415.227 373.034   2
 -16   0 -12 1884.13 413.987   3
 -16   0  12 2016.33 497.168   2
 -16   0 -13 162.059 273.908   3
 -16   0  13 272.013 304.859   2
 -16   0 -14 2683.28 539.018   3
 -16   0  14 3151.81 594.671   2
 -16   0 -15 529.100 376.972   3
 -16   0  15 724.796 391.197   2
 -16   0 -16 12829.5 1151.72   3
 -16   0  16 13176.0 1219.39   2
 -16   0 -17 584.467 378.120   3
 -16   0  17 278.207 288.613   2
 -16   0  18 720.367 294.483   2
 -16   0 -18 1007.73 429.962   3
 -16   0 -19 432.790 416.845   3
 -16   0  19-185.714 246.239   2
 -16   0 -20 4278.78 727.803   3
 -16   0 -20 5143.81 729.988   2
  16   0  20 3403.92 647.398   5
 -16   0  20 3492.75 609.104   2
 -16   0 -21 343.132 318.938   3
 -16   0  21-220.158 262.982   2
  16   0  21-58.7175 218.080   5
 -16   0  22 205.288 238.020   2
 -16   0 -22 617.564 381.514   3
  16   0  22 313.815 143.748   5
 -16   0  23-411.791 334.605   2
 -16   0 -23 511.225 381.863   3
  16   0  23-17.1234 166.564   5
 -16   0 -23 497.288 332.742   2
 -16   0 -24 1311.67 538.315   3
  16   0  24 692.815 315.097   5
 -16   0  24 786.960 240.064   2
 -16   0 -25 212.229 378.331   3
  16   0  25 67.9846 186.469   5
 -16   0  25-578.408 414.220   2
 -16   0  26-125.495 298.794   2
  16   0  26-429.550 269.190   5
  16   0  27 191.602 274.232   5
 -16   0 -27 717.349 455.402   3
  16   0  28 941.857 419.193   5
 -16   0 -28 1417.14 545.730   3
  16   0  29 71.0918 267.592   5
 -16   0 -29 796.679 544.031   3
 -16   0 -30 638.682 445.854   3
  16   0  30 529.123 380.825   5
  16   0  31 135.604 319.561   5
 -17   0   0 1368.87 496.037   2
 -17   0   1 1071.07 484.593   2
 -17   0  -1 1367.95 553.582   2
 -17   0   2 9102.12 1023.96   2
 -17   0  -2 9385.84 1035.48   2
 -17   0   3 1957.98 612.959   2
 -17   0  -3 2022.55 575.110   2
 -17   0   4 2049.78 573.697   2
 -17   0  -4 2216.03 605.581   2
 -17   0  -4 543.922 237.870   3
 -17   0  -5-95.7607 184.656   3
 -17   0   5 718.294 436.578   2
 -17   0  -6 1701.86 335.435   3
 -17   0   6 3185.71 654.442   2
 -17   0  -7 49.1295 148.697   3
 -17   0   7 1027.02 456.101   2
 -17   0   8 7579.32 922.051   2
 -17   0  -8 5203.03 669.173   3
 -17   0  -9 90.0141 185.613   3
 -17   0   9 993.746 445.880   2
 -17   0  10 5454.15 808.333   2
 -17   0 -10 5181.83 683.642   3
 -17   0  11 301.526 378.617   2
 -17   0 -11-269.287 231.756   3
 -17   0 -12 1356.90 347.522   3
 -17   0  12 2056.65 481.077   2
 -17   0  13 547.393 366.038   2
 -17   0 -13 185.568 243.525   3
 -17   0  14 11363.1 1149.90   2
 -17   0 -14 12008.8 1105.74   3
 -17   0 -15 475.873 375.992   3
 -17   0  15 314.482 286.519   2
 -17   0  16 4230.52 723.648   2
 -17   0 -16 5945.28 804.123   2
 -17   0 -16 4939.64 748.863   3
 -17   0  17 24.9392 143.446   2
 -17   0 -17 125.857 250.775   3
 -17   0 -18 1623.01 449.786   3
 -17   0 -18 2212.60 582.032   2
 -17   0  18 1426.99 427.129   2
 -17   0 -19 1103.49 410.703   2
 -17   0 -19 698.487 413.534   3
 -17   0  19 74.0537 153.615   2
 -17   0 -20 2059.09 577.878   3
 -17   0  20 1669.79 396.421   2
  17   0  20 1869.99 477.771   5
 -17   0 -20 2713.78 605.687   2
 -17   0 -21 504.918 343.504   3
 -17   0  21-314.546 316.095   2
 -17   0 -21 780.192 378.459   2
  17   0  21-237.036 284.526   5
  17   0  22 321.578 184.523   5
 -17   0 -22 1457.35 440.253   2
 -17   0 -22 758.232 429.596   3
 -17   0  22-374.827 388.869   2
 -17   0  23-305.973 330.608   2
  17   0  23-316.930 297.547   5
 -17   0 -23 176.550 307.406   3
  17   0  24 2098.96 552.952   5
 -17   0 -24 2574.04 595.594   3
 -17   0  24 1114.05 291.743   2
  17   0  25-204.489 178.008   5
 -17   0  25-501.692 438.175   2
 -17   0 -25 301.310 321.963   3
  17   0  26 567.379 331.468   5
 -17   0 -26 1164.04 478.327   3
 -17   0  26 325.897 174.556   2
 -17   0 -27 356.777 338.896   3
  17   0  27-293.221 276.379   5
  17   0  28 1319.54 482.602   5
 -17   0 -28 1223.94 540.947   3
  17   0  29 129.146 172.574   5
 -17   0 -29 719.644 429.057   3
 -18   0   0 2687.41 664.669   2
 -18   0  -1 2296.51 650.533   2
 -18   0   1 1467.01 585.377   2
 -18   0  -2 10420.3 1127.67   2
 -18   0   2 11961.6 1202.18   2
 -18   0  -3 2149.10 647.988   2
 -18   0   3 1224.16 549.426   2
 -18   0   4 11898.5 1190.72   2
 -18   0  -4 10953.6 1130.08   2
 -18   0  -5-7.42645 104.295   3
 -18   0   5 700.220 437.705   2
 -18   0  -6 4829.43 635.314   3
 -18   0   6 6901.13 920.099   2
 -18   0  -6 7567.76 955.789   2
 -18   0  -7 1799.88 563.876   2
 -18   0   7 960.139 420.698   2
 -18   0  -8 415.851 148.229   3
 -18   0   8 1303.61 447.814   2
 -18   0  -9 18.4139 111.192   3
 -18   0   9 464.159 366.833   2
 -18   0  10 2830.64 629.974   2
 -18   0 -10 2173.60 410.358   3
 -18   0 -10 3689.81 733.278   2
 -18   0 -11 1238.59 503.320   2
 -18   0 -11-22.0796 136.954   3
 -18   0  11 720.237 408.617   2
 -18   0 -12 4530.18 770.600   2
 -18   0  12 4261.72 739.996   2
 -18   0 -12 3787.31 624.355   3
 -18   0 -13 148.862 233.540   3
 -18   0  13 443.117 352.151   2
 -18   0  14 277.117 209.260   2
 -18   0 -14 232.284 219.700   3
 -18   0 -15 20.6897 258.435   3
 -18   0  15 208.790 265.288   2
 -18   0  16 3014.13 637.565   2
 -18   0 -16 3833.02 712.999   2
 -18   0 -16 2979.96 599.301   3
 -18   0  17-291.854 225.576   2
 -18   0 -17 315.850 335.908   3
 -18   0  18 815.735 380.385   2
 -18   0 -18 1443.20 464.358   2
 -18   0 -18 642.732 297.272   3
 -18   0  19-266.004 278.891   2
 -18   0 -19 218.930 248.940   3
 -18   0  20 1331.46 412.300   2
 -18   0 -20 1647.22 493.691   3
  18   0  20 1453.98 422.790   5
 -18   0 -20 2969.33 629.593   2
  18   0  21-145.873 159.358   5
 -18   0 -21 1219.83 451.032   2
 -18   0  21-397.350 294.442   2
 -18   0 -21 743.847 425.862   3
  18   0  22 856.611 302.343   5
 -18   0 -22 2296.70 563.481   2
 -18   0  22 942.084 296.722   2
 -18   0 -22 1744.38 521.045   3
 -18   0  23-262.034 358.366   2
  18   0  23-101.005 170.591   5
 -18   0 -23 133.443 264.331   3
 -18   0 -24 1090.62 459.191   3
 -18   0  24 116.021 323.904   2
  18   0  24 1032.53 394.664   5
 -18   0  25-287.145 327.468   2
 -18   0 -25 148.639 381.363   3
  18   0  25-206.762 290.144   5
 -18   0  26-92.1933 331.599   2
  18   0  26 619.055 251.697   5
 -18   0 -26 897.764 453.585   3
  18   0  27 179.999 266.071   5
 -18   0 -27 802.895 471.658   3
 -19   0   0 1387.46 526.821   2
 -19   0  -1 1679.80 565.488   2
 -19   0   1 917.580 411.160   2
 -19   0  -2 1894.21 566.567   2
 -19   0   2 1645.38 568.890   2
 -19   0  -3 975.088 503.293   2
 -19   0   3 632.307 419.608   2
 -19   0  -4 2165.52 641.318   2
 -19   0   4 2228.99 573.808   2
 -19   0   5 786.766 398.698   2
 -19   0  -5 1023.94 454.899   2
 -19   0  -6 4176.32 744.510   2
 -19   0   6 2220.90 561.909   2
 -19   0   7 431.624 391.904   2
 -19   0  -7-145.357 232.723   3
 -19   0   8 3026.20 631.787   2
 -19   0  -8 4459.00 765.325   2
 -19   0  -8 2568.95 494.237   3
 -19   0   9 594.824 340.997   2
 -19   0  -9 1076.73 462.776   2
 -19   0  -9 21.6765 123.890   3
 -19   0  10 103.557 274.219   2
 -19   0 -10-87.6608 157.932   3
 -19   0 -11 120.041 163.807   3
 -19   0  11 996.179 448.207   2
 -19   0 -12 8992.30 1042.80   2
 -19   0  12 7543.30 988.505   2
 -19   0 -12 7322.45 911.545   3
 -19   0 -13-79.6210 184.428   3
 -19   0  13-74.1788 249.353   2
 -19   0 -14-315.527 282.895   3
 -19   0  14-62.1380 151.769   2
 -19   0 -15-154.918 185.193   3
 -19   0  15 219.132 324.239   2
 -19   0  16 1588.40 497.993   2
 -19   0 -16 1556.32 454.884   3
 -19   0 -16 2417.14 569.693   2
 -19   0 -17 273.503 291.576   3
 -19   0  17-33.2460 187.674   2
 -19   0  18 1014.68 308.002   2
 -19   0 -18 1557.30 466.477   3
 -19   0 -19 734.657 392.222   2
 -19   0 -19 355.299 280.029   3
 -19   0  19-387.397 394.336   2
 -19   0  20-44.4234 296.487   2
 -19   0 -20 332.057 290.718   3
  19   0  20 50.1176 211.613   5
  19   0  21-215.098 270.662   5
 -19   0 -21 636.321 401.216   2
 -19   0  21-173.230 257.268   2
 -19   0 -21 47.8075 200.154   3
 -19   0  22 254.351 257.986   2
  19   0  22 168.530 234.218   5
 -19   0 -22 688.906 285.547   3
 -19   0 -22 978.692 398.416   2
 -19   0 -23 147.396 241.860   3
  19   0  23-66.5620 250.410   5
 -19   0  24-466.282 428.372   2
 -19   0 -24 397.665 338.791   3
  19   0  24 170.535 190.351   5
 -19   0  25-446.148 397.299   2
 -19   0 -25 327.092 350.876   3
 -19   0  26 19.1068 323.725   2
 -20   0   0 12980.2 1315.46   2
 -20   0  -1 1127.76 511.056   2
 -20   0   1 2532.20 657.632   2
 -20   0   2 673.248 438.783   2
 -20   0  -2 986.757 458.173   2
 -20   0  -3 1256.73 480.599   2
 -20   0   3 962.598 503.846   2
 -20   0   4 1240.96 464.774   2
 -20   0  -4 1668.16 535.734   2
 -20   0  -5 753.820 390.655   2
 -20   0   5 182.425 235.909   2
 -20   0  -6 937.801 436.818   2
 -20   0   6 1189.37 504.550   2
 -20   0   7 202.684 223.943   2
 -20   0  -7 814.084 424.771   2
 -20   0   8 1956.83 566.465   2
 -20   0  -8 2571.18 589.886   2
 -20   0   9 365.059 320.879   2
 -20   0  -9 954.537 451.143   2
 -20   0 -10 3110.14 665.215   2
 -20   0  10 3087.86 683.552   2
 -20   0 -11-227.801 267.689   3
 -20   0  11 606.571 399.583   2
 -20   0 -11 856.259 464.047   2
 -20   0 -12 1471.97 514.801   2
 -20   0  12 847.359 390.015   2
 -20   0 -12 368.509 224.146   3
 -20   0  13 371.161 316.471   2
 -20   0 -13-172.692 232.067   3
 -20   0 -14-7.76446 218.352   3
 -20   0 -14 914.455 443.533   2
 -20   0  14 498.939 382.797   2
 -20   0  15-27.2041 208.212   2
 -20   0 -15-205.507 277.104   3
 -20   0 -16-187.703 221.661   3
 -20   0  16 191.681 290.450   2
 -20   0  17 9.14706 222.307   2
 -20   0 -17-308.653 172.650   3
 -20   0 -18 2173.91 516.664   3
 -20   0  18 2135.15 555.577   2
 -20   0 -18 2560.27 615.880   2
 -20   0 -19 485.086 327.699   2
 -20   0 -19 156.489 186.077   3
 -20   0  19-178.643 286.063   2
 -20   0  20-64.7449 214.062   2
 -20   0 -20-202.218 308.123   3
 -20   0 -20 643.139 389.045   2
 -20   0  21-278.774 364.469   2
 -20   0 -21 49.7353 275.072   3
 -20   0 -21 407.483 318.840   2
  20   0  21 284.654 260.372   5
 -20   0 -22 556.193 356.172   3
 -20   0  22 21.2703 323.272   2
 -20   0 -23 74.0310 167.914   3
 -20   0  23-332.925 418.315   2
 -20   0  24-7.98549 273.360   2
 -20   0 -24 33.3186 191.083   3
 -20   0  25-561.018 543.996   2
 -21   0   0 1415.95 535.094   2
 -21   0  -1 835.125 475.222   2
 -21   0   1 722.495 412.761   2
 -21   0  -2 1930.95 563.851   2
 -21   0   2 1667.31 529.535   2
 -21   0   3 1670.98 551.810   2
 -21   0  -3 1237.13 497.306   2
 -21   0   4 506.394 386.874   2
 -21   0  -4 706.119 376.043   2
 -21   0   5 1003.63 427.201   2
 -21   0  -5 1413.60 509.231   2
 -21   0   6 1304.78 486.854   2
 -21   0  -6 1828.89 573.481   2
 -21   0  -7 695.817 386.266   2
 -21   0   7 450.591 337.534   2
 -21   0  -8 741.052 400.815   2
 -21   0   8 215.009 345.799   2
 -21   0   9 346.895 282.377   2
 -21   0  -9 695.756 432.865   2
 -21   0  10-489.198 235.528   2
 -21   0 -10 496.302 409.350   2
 -21   0 -11 1237.46 491.176   2
 -21   0  11 193.032 238.695   2
 -21   0 -12 1202.80 472.066   2
 -21   0  12 983.228 450.739   2
 -21   0  13 251.519 258.823   2
 -21   0 -13 1148.68 480.623   2
 -21   0 -14 5455.14 860.753   2
 -21   0  14 4147.93 797.715   2
 -21   0  15-166.769 178.366   2
 -21   0 -15-129.900 173.393   3
 -21   0  16 7.88664 268.453   2
 -21   0 -16 181.425 178.643   3
 -21   0 -17-112.553 245.996   3
 -21   0  17-113.281 189.089   2
 -21   0  18 1614.91 511.321   2
 -21   0 -18 2273.48 580.745   2
 -21   0 -18 1625.01 481.013   3
 -21   0  19-384.981 350.061   2
 -21   0 -19-105.686 161.511   3
 -21   0 -20 1815.31 515.300   3
 -21   0  20 1031.98 398.032   2
 -21   0 -20 2116.10 563.964   2
 -21   0  21-445.365 418.847   2
 -21   0 -21 621.822 357.535   2
 -21   0 -21-385.772 291.770   3
 -21   0 -22 1.33780 207.945   3
 -22   0   0 343.079 356.031   2
 -22   0   1 599.842 424.602   2
 -22   0  -1 1150.45 484.962   2
 -22   0   2 4342.78 805.483   2
 -22   0  -2 3845.47 763.960   2
 -22   0  -3 507.735 367.799   2
 -22   0   3 500.500 424.686   2
 -22   0  -4 924.916 511.710   2
 -22   0   4 478.503 293.655   2
 -22   0   5 613.095 386.478   2
 -22   0  -5 880.346 456.668   2
 -22   0   6 2001.30 581.653   2
 -22   0  -6 2311.11 624.747   2
 -22   0  -7 670.197 370.168   2
 -22   0   7 516.037 393.853   2
 -22   0   8 826.110 427.432   2
 -22   0  -8 1671.90 540.930   2
 -22   0   9 212.470 258.026   2
 -22   0  -9 656.976 418.378   2
 -22   0 -10 1060.49 476.720   2
 -22   0  10 433.793 326.156   2
 -22   0 -11 629.881 363.027   2
 -22   0 -12 1437.61 513.981   2
 -22   0 -13 468.526 377.614   2
 -22   0 -14 3317.45 723.219   2
 -22   0 -15 609.634 425.629   2
 -22   0 -16 2049.81 587.096   2
 -22   0 -17 1221.11 467.176   2
 -22   0 -18 785.424 405.840   2
   0   1   5 17.1752 22.7133   5
   0  -1   6 6.51058 34.9731   5
   0   1   6 18.5773 32.0841   5
   0   1   7-43.2588 46.6793   5
   0  -1   7-78.8763 54.8132   5
   0  -1   8-16.4663 61.6972   5
   0   1   8 33.0044 37.1739   5
   0  -1   9 40.1970 58.7830   5
   0   1   9 41.6681 55.1189   5
   0  -1  10 87.4337 71.8468   5
   0   1  10-34.6853 45.4379   5
   0  -1  11-74.1612 60.9789   5
   0   1  11-73.2400 66.1282   5
   0   1  12 5.69130 61.1788   5
   0  -1  12 117.052 107.354   5
   0   1  13 29.7801 61.8618   5
   0  -1  13-111.043 61.7897   5
   0  -1  14-67.0813 77.3817   5
   0   1  14-133.497 112.483   5
   0  -1  15-8.47843 87.3098   5
   0   1  15 126.022 73.2085   5
   0   1  16 67.6140 65.4132   5
   0  -1  16 182.272 163.503   5
   0   1  17-47.4773 83.1431   5
   0  -1  17 122.187 120.813   5
   0   1  18-3.59817 89.4961   5
   0  -1  18-47.8165 122.717   5
   0   1  19 43.5006 89.3792   5
   0  -1  19-202.670 141.146   5
   0   1  20 65.8978 98.9873   5
   0  -1  20-28.4212 109.524   5
   0   1 -21-65.2674 75.9692   2
   0  -1  21-11.9427 107.150   5
   0   1  21 26.2028 75.4117   5
   0   1  22 41.6567 97.8516   5
   0  -1  22-146.772 168.608   5
   0   1 -22-104.741 73.1033   2
   0  -1  23-139.147 113.516   5
   0   1 -23-38.5768 52.5902   2
   0   1  23-4.85689 120.486   5
   0   1  24-72.9203 101.472   5
   0   1 -24-22.4753 41.9058   2
   0  -1  24-186.866 206.282   5
   0   1  25-13.5818 136.072   5
   0  -1  25-118.302 194.251   5
   0  -1  26-20.3783 143.447   5
   0   1  26-201.113 164.928   5
   0   1  27-106.558 177.063   5
   0  -1  27-16.4213 127.928   5
   0   1  28-54.9291 170.849   5
   0  -1  28-101.920 164.921   5
   0  -1  29-87.6361 209.485   5
   0   1  29 57.5414 113.437   5
   0   1  30-324.099 225.380   5
   0  -1  30-89.5536 139.905   5
   0  -1  31 29.3273 155.939   5
   0   1  31 37.3597 127.075   5
   0   1  32-156.406 174.668   5
   0  -1  32-84.7736 234.522   5
   0   1  33 64.0238 163.389   5
   0  -1  33-209.471 241.653   5
   0  -1  34-207.385 294.621   5
   0   1  34-1.28234 147.717   5
   0  -1  35-257.554 262.572   5
   0   1  35 82.0985 205.085   5
   0   1  36-201.276 188.217   5
   0  -1  36 14.7661 175.124   5
   0   1  37-94.1310 144.876   5
   0  -1  37-150.828 131.996   5
   0   1  38-143.374 184.040   5
   0  -1  38 188.507 226.926   5
   0   1  39-393.960 301.767   5
   0  -1  39-69.8587 177.488   5
   0   1  40-44.3990 163.297   5
   0  -1  40-167.822 284.250   5
   0   1  41 214.331 246.029   5
   0  -1  41 155.143 146.177   5
   0   1  42 21.9443 221.064   5
   0  -1  42-2.34540 191.094   5
   0  -1  43 272.335 325.980   5
  -1  -1   5 52731.3 925.678   1
   1   1   5 53361.3 749.409   5
  -1   1   6 79127.0 1046.26   5
   1  -1   6 80595.0 1196.69   5
  -1  -1   6 80453.2 1224.14   1
   1   1   6 81526.0 1022.28   5
  -1  -1   6 82091.4 1166.01   5
  -1   1   7 173663. 1665.72   5
   1  -1   7 180357. 1890.53   5
  -1  -1   7 183480. 1855.65   5
   1   1   7 173439. 1628.93   5
  -1  -1   7 176182. 1912.80   1
  -1  -1   8 14667.3 588.083   1
   1  -1   8 14547.5 566.106   5
  -1   1   8 14990.8 513.614   5
   1   1   8 14465.1 501.997   5
  -1   1   9 7561.70 385.006   5
   1   1   9 7338.54 380.140   5
  -1  -1   9 7488.98 424.646   5
   1  -1   9 7489.01 422.727   5
   1  -1  10 1063.68 181.706   5
  -1  -1  10 1349.81 214.999   5
   1   1  10 1121.03 167.557   5
  -1   1  10 965.910 154.815   5
   1   1  11 9699.85 487.926   5
  -1  -1  11 9453.26 517.398   5
   1  -1  11 9456.80 528.805   5
  -1   1  11 9831.58 492.998   5
   1  -1  12 11822.4 621.866   5
  -1   1  12 12386.6 587.121   5
   1   1  12 11911.9 563.108   5
  -1  -1  12 12399.0 619.637   5
   1   1  13 12810.8 619.309   5
  -1   1  13 13192.2 620.008   5
  -1  -1  13 13070.0 667.122   5
   1  -1  13 11765.2 643.984   5
   1   1  14 20695.2 813.280   5
   1  -1  14 20932.9 878.597   5
  -1  -1  14 21557.6 868.295   5
  -1   1  14 21753.4 834.348   5
   1   1  15 917.361 229.504   5
  -1  -1  15 1322.58 290.460   5
   1  -1  15 856.030 213.807   5
  -1   1  15 1072.39 239.945   5
   1   1 -15 633.174 102.318   2
  -1   1  16 3208.13 369.643   5
   1  -1  16 3025.77 397.443   5
   1   1  16 2791.96 320.603   5
   1   1 -16 2727.60 216.497   2
  -1  -1  16 3183.41 391.643   5
   1  -1  17 20776.5 973.049   5
  -1   1  17 22277.2 938.721   5
   1   1 -17 21415.8 624.621   2
   1   1  17 20927.5 910.661   5
  -1  -1  17 21538.7 963.462   5
  -1   1  18 17120.0 854.640   5
   1  -1  18 16632.2 903.977   5
   1   1  18 15488.4 818.471   5
   1   1 -18 15846.9 544.906   2
  -1  -1  18 16050.5 875.032   5
   1  -1  19 12114.9 782.946   5
  -1  -1  19 13200.4 800.413   5
   1   1 -19 12490.5 488.019   2
  -1   1  19 12978.6 765.511   5
   1   1  19 12142.8 749.590   5
  -1   1  20 686.162 225.451   5
   1  -1  20 731.614 255.730   5
  -1  -1  20 539.882 227.393   5
   1   1  20 374.564 191.333   5
   1   1 -20 379.235 102.179   2
   1  -1  21 3304.56 437.229   5
  -1   1  21 3548.46 423.294   5
   1   1  21 3146.55 382.496   5
  -1  -1  21 3464.53 442.086   5
   1   1 -21 3606.36 264.184   2
   1   1 -22 2577.63 226.834   2
  -1  -1  22 2434.09 388.132   5
   1  -1  22 2227.63 360.586   5
  -1   1  22 2642.96 385.145   5
   1   1  22 2295.61 335.982   5
  -1  -1  23 244.280 175.788   5
   1   1 -23 414.106 118.055   2
   1   1  23 137.947 123.633   5
  -1   1  23 314.252 173.920   5
   1  -1  23-11.4665 97.8556   5
  -1   1  24 3668.82 509.193   5
   1   1 -24 3672.69 289.210   2
  -1  -1  24 3552.71 519.798   5
  -1   1 -24 2935.67 218.336   2
   1   1  24 3824.48 507.456   5
   1  -1  24 2970.85 474.788   5
  -1  -1  25 17788.6 1104.08   5
   1   1  25 19348.7 1109.91   5
   1  -1  25 17428.3 1095.80   5
  -1   1  25 18413.1 1079.38   5
  -1   1  26 3055.49 488.070   5
   1   1  26 2845.15 477.082   5
  -1  -1  26 3123.56 544.885   5
   1  -1  26 2145.33 430.339   5
   1  -1  27 431.209 224.387   5
  -1   1  27 793.723 275.681   5
   1   1  27 534.122 217.712   5
  -1  -1  27 750.901 297.475   5
  -1  -1  28 2382.98 428.111   5
   1   1  28 2773.08 455.597   5
   1  -1  28 2722.72 453.759   5
  -1   1  28 2615.52 455.953   5
  -1  -1  29 87.5582 128.717   5
   1  -1  29 232.184 204.777   5
   1   1  29-160.583 160.366   5
  -1   1  29-3.68506 142.541   5
   1  -1  30 3261.09 558.743   5
  -1  -1  30 3085.72 507.312   5
   1   1  30 3705.78 555.403   5
  -1   1  30 3232.82 518.066   5
   1   1  31 3718.21 567.876   5
  -1  -1  31 3511.73 574.395   5
   1  -1  31 3368.13 558.502   5
  -1   1  31 3194.01 536.412   5
   1   1  32 345.992 201.047   5
  -1   1  32 329.843 184.711   5
  -1  -1  32 608.173 296.023   5
   1  -1  32 316.447 185.249   5
   1  -1  33 222.711 215.371   5
  -1   1  33-4.40179 133.824   5
  -1  -1  33 107.297 133.359   5
   1   1  33 78.7058 133.279   5
   1  -1  34 394.730 255.980   5
   1   1  34 375.275 178.174   5
  -1   1  34 150.181 196.465   5
  -1  -1  34 355.979 259.724   5
   1   1  35 3477.18 587.960   5
   1  -1  35 3288.69 588.837   5
  -1   1  35 3034.70 531.801   5
  -1  -1  35 3173.07 609.653   5
   1  -1  36 2765.65 594.620   5
  -1  -1  36 2875.96 576.429   5
  -1   1  36 2891.79 554.048   5
   1   1  36 2813.36 543.138   5
   1  -1  37 1112.88 406.612   5
  -1  -1  37 1143.33 396.670   5
  -1   1  37 1245.16 412.766   5
   1   1  37 1294.40 447.333   5
   1  -1  38 156.749 153.199   5
  -1  -1  38 219.134 178.490   5
   1   1  38 353.881 268.375   5
  -1  -1  39 335.973 166.857   5
   1   1  39 152.790 153.391   5
   1  -1  39 21.9788 191.879   5
   1  -1  40 425.365 292.290   5
  -1  -1  40-477.549 317.965   5
   1   1  40-196.386 224.098   5
   1  -1  41 195.607 169.203   5
   1   1  41-7.81391 177.008   5
  -1  -1  41 120.367 224.466   5
   1   1  42-180.109 258.807   5
   1  -1  42 174.259 188.431   5
   1   1  43 701.798 245.336   5
   1  -1  43 1225.45 469.415   5
   1   1  44-101.365 243.438   5
   1   1  45-386.068 350.391   5
  -2  -1  -3 6213.91 270.724   2
  -2  -1   4-37.9624 72.9070   2
  -2  -1   4 127.202 75.6529   1
  -2  -1  -4 181.186 91.9447   2
  -2  -1   5 77261.3 1188.23   1
  -2  -1  -5 74039.6 914.384   2
  -2  -1   6 118664. 1549.39   1
   2  -1   6 118926. 1540.34   5
  -2  -1  -6 112658. 1111.79   2
   2   1   6 114050. 1327.65   5
   2  -1   7 44962.0 999.884   5
   2   1   7 43144.4 875.382   5
  -2  -1  -7 44575.8 694.412   2
   2   1  -7 44579.1 838.839   2
  -2  -1   7 45297.0 1005.49   1
   2   1   8 52538.1 1022.30   5
  -2  -1   8 53050.0 1124.21   5
   2   1  -8 54259.3 935.764   2
   2  -1   8 52745.9 1134.05   5
  -2  -1  -8 52496.6 738.666   2
   2   1   9 4002.54 297.106   5
   2  -1   9 3761.07 323.240   5
   2   1  -9 4483.26 278.432   2
  -2  -1  -9 5085.96 239.014   2
  -2  -1   9 4117.80 327.071   5
  -2  -1  10 809.383 153.961   5
   2   1 -10 764.515 113.051   2
  -2  -1 -10 1254.18 130.528   2
   2   1  10 876.464 147.505   5
   2  -1  10 768.998 138.213   5
  -2  -1  11 3330.69 330.240   5
   2   1 -11 3592.65 254.690   2
   2   1  11 3187.73 286.845   5
  -2  -1 -11 3765.42 196.692   2
  -2   1  11 3545.10 221.444   2
   2  -1  11 3135.48 321.501   5
   2   1  12 29340.7 923.794   5
   2  -1  12 29342.9 992.224   5
  -2  -1 -12 29838.1 505.241   2
  -2  -1  12 32432.5 1021.83   5
   2   1 -12 30153.3 749.532   2
  -2   1  12 30188.0 628.214   2
   2  -1  13 75614.6 1664.35   5
  -2  -1  13 78060.1 1633.07   5
  -2   1  13 79754.7 1014.80   2
   2   1  13 76619.2 1556.39   5
  -2   1  13 76748.9 1562.33   5
   2   1 -13 77672.2 1226.61   2
   2   1 -14 1028.97 186.238   2
  -2  -1  14 1455.82 394.021   5
   2   1  14 114.595 150.101   5
  -2   1  14 676.667 374.668   5
   2  -1  14 14.4792 151.646   5
   2   1  15 1347.17 214.696   5
   2  -1  15 1219.01 210.005   5
   2   1 -15 1747.75 199.930   2
  -2   1  15 1489.93 305.627   5
   2   1 -16 44112.6 959.117   2
  -2  -1  16 43489.6 1368.26   5
   2   1  16 42183.9 1284.54   5
   2  -1  16 42352.9 1368.05   5
  -2   1  16 44326.9 1318.20   5
  -2  -1  17 48416.5 1485.28   5
   2   1  17 46658.6 1406.30   5
   2   1 -17 48471.1 1025.69   2
   2  -1  17 47300.6 1479.19   5
  -2   1  17 47847.4 1424.53   5
   2  -1  18 16084.6 908.773   5
   2   1  18 15792.1 838.099   5
  -2   1  18 16342.1 881.585   5
  -2  -1  18 17510.8 926.824   5
   2   1 -18 17155.0 607.940   2
  -2   1  19 897.320 233.708   5
   2  -1  19-88.1804 106.776   5
  -2  -1  19 1033.22 315.034   5
   2   1 -19 645.669 145.716   2
   2   1  19 209.999 166.437   5
   2   1  20 4250.15 467.451   5
  -2   1  20 4732.96 481.852   5
   2  -1  20 4373.08 489.588   5
  -2  -1  20 4321.79 471.642   5
   2   1 -20 4880.93 332.886   2
   2   1  21 1629.27 307.495   5
  -2  -1  21 1899.21 350.362   5
   2   1 -21 2528.98 256.504   2
   2  -1  21 2031.71 325.903   5
  -2   1  21 2105.44 358.949   5
  -2   1  22 3250.96 474.213   5
  -2  -1  22 3071.67 455.905   5
   2   1  22 2990.69 428.150   5
   2  -1  22 2718.38 413.793   5
   2  -1  23 14699.7 964.141   5
  -2   1  23 16707.4 1030.39   5
  -2  -1  23 16290.0 1027.80   5
   2   1  23 16120.4 980.903   5
   2   1  24 34583.3 1463.32   5
   2  -1  24 35310.5 1541.66   5
  -2   1  24 36781.2 1501.18   5
  -2  -1  24 34801.1 1502.52   5
   2  -1  25 558.118 391.698   5
  -2  -1  25 1410.83 400.481   5
  -2   1  25 1408.74 433.477   5
   2   1  25 1442.86 417.820   5
  -2  -1  26 1426.62 322.702   5
   2   1  26 1777.07 377.803   5
   2  -1  26 1583.99 358.780   5
  -2   1  26 1705.66 354.031   5
  -2   1  27 1082.51 312.359   5
  -2  -1  27 1132.82 281.011   5
   2   1  27 785.850 239.003   5
   2  -1  27 847.840 267.916   5
  -2  -1  28-39.8605 152.676   5
  -2   1  28 321.996 231.973   5
   2   1  28-163.380 209.586   5
   2  -1  28-43.6458 140.180   5
   2   1  29 1406.82 350.170   5
   2  -1  29 1068.14 264.735   5
  -2  -1  29 1642.45 384.416   5
  -2   1  29 1397.33 352.971   5
  -2  -1  30 534.104 256.672   5
  -2   1  30 486.146 189.037   5
   2   1  30 526.719 220.575   5
   2  -1  30 469.333 193.448   5
  -2   1  31 1928.87 437.864   5
   2   1  31 1379.18 350.797   5
   2  -1  31 1449.89 379.793   5
  -2  -1  31 1374.28 355.225   5
   2  -1  32 338.243 247.590   5
  -2  -1  32 417.833 275.837   5
   2   1  32 197.575 159.856   5
  -2  -1  33 263.384 222.560   5
   2  -1  33 439.229 330.156   5
   2   1  33 230.497 216.703   5
   2  -1  34 6268.63 784.789   5
   2   1  34 6740.80 812.399   5
  -2  -1  34 6099.66 820.158   5
  -2  -1  35 2190.83 527.847   5
   2   1  35 1883.94 451.212   5
   2  -1  35 2070.95 481.241   5
  -2  -1  36 812.475 314.380   5
   2  -1  36 986.583 313.438   5
   2   1  36 1086.86 326.258   5
   2  -1  37 155.303 218.979   5
   2   1  37-83.7069 265.768   5
   2   1  38 407.131 221.145   5
   2  -1  38 542.367 291.735   5
   2   1  39 88.2430 227.952   5
   2  -1  39-23.0511 159.278   5
   2   1  40 1207.03 363.589   5
   2  -1  40 1114.34 407.873   5
   2  -1  41-57.1960 189.241   5
   2   1  41 75.2717 146.743   5
   2  -1  42 1929.68 520.541   5
   2   1  42 2207.25 577.516   5
   2  -1  43-74.5980 262.547   5
   2   1  43 176.095 174.894   5
   2   1  44-130.112 264.550   5
   2   1  45-325.648 301.205   5
  -3  -1   0 338.459 130.183   2
  -3  -1  -1 11921.9 453.011   3
  -3  -1   1 11689.6 478.803   2
  -3  -1  -1 11094.3 468.554   2
  -3  -1  -2 20018.3 619.248   3
  -3  -1  -2 18769.7 601.904   2
  -3  -1   2 19380.0 613.821   2
  -3  -1   2 19387.6 509.595   4
  -3  -1   3 93736.7 1363.56   2
  -3  -1  -3 95971.6 1444.88   3
  -3  -1  -3 90138.2 1304.32   2
  -3  -1   3 96084.0 1130.74   4
  -3   1   3 95904.3 896.866   1
  -3  -1   3 95815.9 1258.01   1
  -3  -1  -4 5855.39 342.089   2
  -3   1   4 5739.67 249.890   1
  -3  -1   4 5244.12 324.421   2
  -3  -1   4 5554.02 313.096   1
  -3   1   5 11115.0 393.894   1
  -3  -1   5 10901.9 466.223   1
  -3  -1   5 10335.5 449.416   2
  -3  -1   6 4140.99 285.523   2
  -3  -1   6 4297.39 309.224   1
   3   1  -7 11289.3 488.701   2
   3  -1   7 10946.9 531.337   5
  -3  -1   7 11419.3 527.144   1
  -3  -1   7 10850.3 472.658   2
  -3  -1   8 13291.2 537.671   2
   3  -1   8 13395.7 608.182   5
   3   1   8 14052.2 563.534   5
   3   1  -8 14284.3 560.509   2
   3  -1   9 13566.7 625.127   5
   3   1  -9 13919.1 557.063   2
   3   1   9 13545.0 584.485   5
   3  -1  10 2404.52 275.374   5
   3   1  10 2585.83 266.279   5
   3   1 -10 2861.55 270.782   2
   3   1 -11 2147.15 250.376   2
   3   1  11 1591.80 218.372   5
   3  -1  11 1523.29 252.118   5
  -3   1  12 47091.7 980.759   2
   3   1  12 46936.7 1219.92   5
   3  -1  12 46255.1 1304.69   5
   3   1 -12 47891.3 1052.79   2
   3   1  13 63176.9 1470.84   5
  -3   1  13 63594.4 1127.15   2
   3  -1  13 61890.1 1569.53   5
  -3   1  14 60945.8 1090.57   2
   3  -1  14 59957.7 1580.78   5
   3   1  14 62504.7 1502.81   5
   3   1  15 2488.62 302.059   5
  -3   1  15 3080.65 237.929   2
   3  -1  15 2780.08 371.187   5
  -3  -1  16 7740.47 662.159   5
  -3  -1 -16 6877.11 315.286   2
   3   1  16 5182.69 465.291   5
  -3   1  16 5999.08 339.112   2
   3  -1  16 5806.61 524.589   5
  -3  -1 -17 67994.5 919.610   2
  -3  -1  17 70829.6 1826.07   5
   3  -1  17 68801.1 1839.17   5
   3   1  17 69324.3 1745.06   5
   3   1  18 43361.6 1430.83   5
  -3  -1 -18 43706.8 696.704   2
   3  -1  18 43543.9 1502.05   5
  -3  -1  18 45780.1 1528.51   5
   3   1  19 10403.0 726.461   5
   3  -1  19 10870.7 781.794   5
  -3  -1 -19 9577.70 306.341   2
   3   1  20 1406.41 285.621   5
   3  -1  20 1378.86 329.179   5
   3   1  21 20444.3 1045.97   5
  -3  -1  21 20622.1 1078.06   5
   3  -1  21 18704.8 1058.12   5
   3  -1  22-25.3429 188.946   5
   3   1  22-112.796 155.592   5
   3  -1  23 1571.72 313.270   5
  -3  -1  23 2037.21 359.260   5
   3   1  23 1770.20 337.901   5
   3   1  24 5372.76 601.099   5
   3  -1  24 5330.20 604.450   5
  -3  -1  24 5190.57 593.042   5
   3  -1  25 10332.6 853.173   5
  -3  -1  25 9903.43 841.326   5
   3   1  25 9879.50 810.325   5
   3  -1  26 1545.44 389.039   5
  -3  -1  26 2116.38 446.742   5
   3   1  26 1760.92 359.055   5
   3   1  27 2218.15 436.909   5
  -3  -1  27 2737.83 507.088   5
   3  -1  27 2255.69 432.712   5
  -3  -1  28 12028.1 982.180   5
   3  -1  28 11401.8 985.618   5
   3   1  28 11238.8 922.425   5
   3  -1  29 9368.31 897.480   5
   3   1  29 10048.5 900.527   5
   3   1  30 2121.41 473.863   5
   3  -1  30 1952.29 454.038   5
   3  -1  31 6676.07 804.647   5
   3   1  31 6628.10 750.072   5
   3  -1  32 7377.22 835.003   5
   3   1  32 7471.78 821.666   5
   3  -1  33 1743.11 409.675   5
   3   1  33 1847.32 460.023   5
   3   1  34 890.863 341.988   5
   3  -1  34 688.824 381.932   5
   3   1  35 9040.60 957.590   5
   3  -1  35 9488.38 1002.44   5
   3  -1  36 4727.65 726.941   5
   3   1  36 4447.60 699.968   5
   3   1  37 867.237 338.682   5
   3  -1  37 1136.19 362.062   5
   3   1  38 477.361 324.175   5
   3  -1  38 170.955 199.017   5
   3   1  39 4704.33 743.488   5
   3  -1  39 5648.97 835.101   5
   3   1  40 326.854 264.239   5
   3  -1  40 408.114 286.723   5
   3  -1  41 473.175 312.622   5
   3   1  41 1135.88 391.226   5
   3   1  42 506.282 268.596   5
   3  -1  42 153.617 231.001   5
   3  -1  43 1935.93 538.589   5
   3   1  43 1427.29 442.108   5
   3   1  44 366.561 216.540   5
  -4  -1   0 62896.4 1281.41   2
  -4  -1   0 63779.6 1132.68   3
  -4  -1   1 188184. 2220.99   2
   4  -1  -1 189072. 1164.45   1
  -4  -1  -1 190606. 2033.76   3
  -4  -1   2 249297. 2028.56   4
  -4   1   2 250615. 1426.39   3
  -4  -1  -2 250355. 2423.40   3
  -4  -1   2 246832. 2555.55   2
   4  -1  -2 248573. 1421.03   1
  -4  -1   3 215295. 1874.10   4
  -4  -1   3 209538. 2367.27   2
  -4   1   3 213260. 1433.03   1
   4  -1  -3 213051. 1441.33   1
  -4  -1  -3 215297. 2361.61   3
  -4  -1  -4 171891. 2195.78   3
  -4  -1   4 172160. 1882.75   1
  -4   1   4 179696. 1470.59   1
  -4  -1   4 175496. 2162.05   2
   4   1  -4 175044. 1707.48   4
  -4  -1   4 176453. 1663.22   4
  -4   1   5 439.347 90.9390   1
  -4  -1   5 432.669 146.158   2
   4   1  -5 341.808 75.7318   4
  -4  -1   5 282.492 90.0682   1
  -4  -1   6 122.865 58.8567   1
   4   1  -6 97.4662 50.0523   4
  -4  -1   6 26.3775 56.3295   2
  -4   1   6 185.618 67.7212   1
  -4  -1   7 137.489 66.2288   2
  -4   1   7 296.218 104.783   1
  -4  -1   8 5717.64 396.515   2
   4  -1   8 5816.83 422.980   5
   4   1   9 29675.1 921.745   5
  -4  -1   9 30737.1 915.887   2
   4  -1   9 29618.7 990.511   5
   4  -1  10 12060.1 645.348   5
  -4  -1  10 11908.9 569.807   2
   4   1  10 11555.6 591.933   5
   4  -1  11 21742.5 895.357   5
  -4  -1  11 21418.1 783.216   2
   4   1  11 22028.8 846.275   5
  -4   1  12 9129.46 507.838   2
   4   1  12 8976.96 551.407   5
   4  -1  12 8732.14 590.637   5
   4   1  13 25265.1 964.321   5
  -4   1  13 25046.4 828.943   2
   4  -1  13 25244.2 1025.24   5
   4  -1  14 113.622 84.0130   5
   4   1  14 74.1901 96.7157   5
  -4   1  14 223.900 105.354   2
  -4   1  15 11027.2 532.927   2
   4   1  15 10588.5 674.847   5
   4  -1  15 11548.6 733.881   5
  -4   1  16 26415.3 836.782   2
   4  -1  16 28360.2 1183.58   5
   4   1  16 27633.7 1102.12   5
  -4   1  17 16953.6 655.570   2
   4  -1  17 17677.0 946.390   5
   4   1  17 16802.0 882.768   5
   4  -1  18 1297.69 286.710   5
   4   1  18 941.508 226.576   5
  -4   1  18 1020.80 147.459   2
   4   1  19 5085.67 515.441   5
   4  -1  19 5293.13 553.622   5
  -4  -1 -19 5455.86 321.487   2
   4  -1  20 37355.5 1493.06   5
  -4  -1 -20 36069.4 780.575   2
   4   1  20 36785.4 1416.43   5
   4  -1  21 9194.80 792.174   5
   4   1  21 10087.9 776.735   5
  -4  -1 -21 9582.49 386.519   2
   4  -1  22 1091.96 265.285   5
  -4  -1 -22 1455.68 141.243   2
   4   1  22 1584.13 290.709   5
   4   1  23 537.712 146.669   5
   4  -1  23 556.236 131.696   5
  -4  -1 -23 667.359 87.4251   2
   4   1  24 167.813 99.9920   5
   4  -1  24-196.198 245.340   5
   4   1  25-60.3208 156.854   5
   4  -1  25-51.7441 164.879   5
   4   1  26-53.3898 149.972   5
   4  -1  26-27.5027 122.769   5
   4  -1  27 13716.2 1060.53   5
   4   1  27 14278.3 1027.63   5
   4  -1  28 7773.70 819.726   5
   4   1  28 7907.06 807.068   5
   4   1  29 330.110 225.054   5
   4  -1  29 652.759 318.584   5
   4   1  30 132.690 132.094   5
   4  -1  30 127.285 171.965   5
   4  -1  31 1816.62 376.160   5
   4   1  31 1752.62 393.019   5
   4  -1  32-155.548 269.142   5
   4   1  32-4.45796 180.595   5
   4   1  33-276.280 213.543   5
   4  -1  33-116.680 278.121   5
   4  -1  34 903.759 324.052   5
   4   1  34 586.318 257.817   5
   4  -1  35 304.872 222.148   5
   4   1  35-496.829 275.923   5
   4   1  36 1080.43 313.625   5
   4  -1  36 974.886 329.561   5
   4   1  37 110.174 144.687   5
   4  -1  37-46.4274 180.129   5
   4   1  38 3800.62 672.482   5
   4  -1  38 4660.94 743.443   5
   4   1  39 915.224 382.148   5
   4  -1  39 605.036 331.576   5
   4  -1  40 2476.39 586.215   5
   4   1  40 1824.35 505.621   5
   4  -1  41 1057.25 412.793   5
   4   1  41 1050.00 385.409   5
   4  -1  42 448.041 317.936   5
   4   1  42 273.179 297.401   5
   4  -1  43 135.258 240.542   5
   4   1  43 227.483 220.111   5
   4   1  44 806.668 400.847   5
   5   1   0 64.5346 72.7397   3
  -5  -1   0-209.381 122.361   3
  -5  -1  -1 14487.6 612.968   3
   5  -1  -1 13719.7 374.582   1
   5   1   1 15651.0 654.080   3
  -5  -1   1 14273.2 705.010   2
  -5   1   1 14451.4 459.527   3
   5   1  -1 14212.1 571.539   3
  -5  -1  -2 8294.91 474.451   3
   5  -1  -2 8009.75 295.557   1
  -5  -1   2 8692.82 548.393   2
  -5   1   2 8039.72 304.086   3
   5   1  -2 8159.61 425.340   3
  -5  -1   2 8290.44 403.843   4
  -5  -1   3 21572.3 644.108   4
  -5  -1   3 20951.1 832.803   2
   5  -1  -3 21651.0 507.118   1
  -5  -1  -3 21234.7 785.139   3
  -5   1   3 21297.4 503.497   1
   5  -1  -4 5371.28 281.492   1
  -5   1   4 5233.50 270.128   1
  -5  -1  -4 5581.37 431.529   3
  -5  -1   4 5446.38 317.038   4
  -5  -1   4 5857.87 453.478   2
  -5   1   4 5470.90 204.174   4
  -5  -1  -5 69849.0 1555.99   3
  -5  -1   5 71643.0 1554.28   2
  -5  -1   5 73164.4 1150.46   4
  -5   1   5 71955.5 1081.44   1
   5  -1  -5 71197.5 1052.05   1
   5  -1  -5 71636.1 770.920   3
   5   1  -5 70851.3 1194.67   4
  -5   1   6 29424.5 739.135   1
   5   1  -6 29992.2 768.187   4
  -5  -1   6 28777.9 990.819   2
   5  -1  -7 3883.51 185.604   4
   5   1  -7 4143.02 287.457   4
  -5   1   7 4188.77 297.516   1
  -5  -1   7 4038.54 386.909   2
   5   1  -8 781.375 123.572   4
  -5  -1   8 753.027 179.944   2
   5  -1  -8 795.208 87.3892   4
  -5   1   8 720.292 127.281   1
  -5  -1   9 60.3191 65.3819   2
   5  -1  10 19202.7 855.695   5
  -5  -1  10 19875.9 816.094   2
   5   1  11 18991.9 824.859   5
   5  -1  11 19069.3 873.202   5
  -5  -1  11 19522.0 816.161   2
   5   1  12 285.787 84.3790   5
  -5  -1  12 404.728 95.9255   2
   5  -1  12 489.995 139.370   5
   5  -1  13 4215.66 423.015   5
  -5   1  13 5227.28 439.828   2
   5   1  13 4660.32 427.895   5
  -5  -1  13 4481.68 383.134   2
   5  -1  14 4069.14 440.002   5
   5   1  14 4273.67 421.881   5
  -5   1  14 4816.61 413.459   2
   5   1  15 12704.0 753.930   5
  -5   1  15 13021.5 662.799   2
   5  -1  15 12931.0 799.295   5
   5   1  16 15879.8 867.584   5
  -5   1  16 15118.5 708.694   2
   5  -1  16 15671.0 908.989   5
  -5   1  17 25878.2 926.646   2
   5   1  17 26281.3 1149.30   5
   5  -1  17 26388.8 1207.54   5
   5  -1  18 4168.87 493.100   5
   5   1  18 4408.68 484.579   5
  -5   1  18 4168.12 365.311   2
   5  -1  19 1308.49 279.492   5
   5   1  19 1184.73 276.367   5
  -5   1  19 991.781 165.310   2
   5   1  20 1440.54 296.330   5
   5  -1  20 1394.65 330.990   5
  -5   1  20 1257.24 166.236   2
  -5  -1 -20 1671.46 222.386   2
   5   1  21 31008.7 1362.46   5
  -5  -1 -21 30134.8 855.319   2
   5  -1  21 30365.3 1405.58   5
   5  -1  22 15195.8 1024.54   5
  -5  -1 -22 15287.6 588.349   2
   5   1  22 15183.8 1014.85   5
   5   1  23 6432.45 647.962   5
   5  -1  23 5942.17 674.771   5
  -5  -1 -23 6573.72 370.817   2
  -5  -1 -24 2406.98 212.416   2
   5  -1  24 2502.23 442.047   5
   5   1  24 2504.97 394.758   5
   5   1  25 3588.22 516.366   5
   5  -1  25 3450.40 514.658   5
   5  -1  26 1460.34 320.088   5
   5   1  26 1562.64 351.130   5
   5   1  27 3193.47 491.785   5
   5  -1  27 3801.15 551.898   5
   5  -1  28 7548.96 830.669   5
   5   1  28 7325.92 788.016   5
   5   1  29 8979.20 879.256   5
   5  -1  29 8519.35 865.375   5
   5  -1  30 384.476 275.816   5
   5   1  30 544.738 300.975   5
   5   1  31 2038.63 440.159   5
   5  -1  31 1607.91 365.633   5
   5  -1  32 4265.31 657.185   5
   5   1  32 4576.54 668.962   5
   5  -1  33 5995.13 788.260   5
   5   1  33 5482.86 736.147   5
   5   1  34 494.939 310.641   5
   5  -1  34 275.982 251.517   5
   5   1  35 4460.46 694.704   5
   5  -1  35 3877.17 672.588   5
   5   1  36 847.341 354.868   5
   5  -1  36 376.307 244.048   5
   5  -1  37 827.936 359.095   5
   5   1  37 232.592 173.848   5
   5   1  38 655.098 388.149   5
   5  -1  38-46.2854 196.062   5
   5   1  39 8260.30 1006.45   5
   5  -1  39 7707.61 1007.84   5
   5   1  40 2704.22 610.459   5
   5  -1  40 2879.39 644.456   5
   5  -1  41 967.598 440.328   5
   5   1  41 1027.39 384.956   5
   5   1  42 169.607 247.229   5
   5  -1  42 125.168 196.409   5
   5   1  43 465.894 273.366   5
   5  -1  43 746.482 336.254   5
   5   1  44 171.242 195.510   5
  -6  -1   0 7195.75 444.630   3
  -6   1   0 8421.55 428.118   3
  -6   1   1 11002.5 447.857   3
  -6  -1  -1 10421.2 547.004   3
  -6  -1   1 10592.1 662.913   2
   6  -1  -1 10596.7 373.630   1
  -6   1   2 10016.2 395.865   3
   6   1  -2 10293.7 516.924   3
  -6  -1  -2 10329.4 564.210   3
  -6  -1   2 10182.0 649.983   2
   6  -1  -2 10026.3 371.109   1
   6   1  -2 9756.80 499.168   1
  -6  -1   3 105.309 54.1742   4
   6  -1  -3 103.966 47.0036   1
   6   1  -3 168.871 63.4398   3
   6   1  -3 211.784 65.4531   1
  -6  -1  -3 168.644 90.2049   3
  -6  -1   3 364.475 189.528   2
   6  -1  -4 12955.4 462.296   1
  -6  -1   4 13403.2 739.349   2
  -6  -1   4 13361.1 536.661   4
  -6  -1  -4 13372.5 697.776   3
   6   1  -4 13616.2 593.038   1
  -6   1   4 13469.4 382.487   4
  -6   1   4 12944.7 455.256   1
   6   1  -5 31.5924 82.7989   1
  -6   1   5 102.761 21.0240   4
  -6   1   5 64.9863 32.4285   1
  -6  -1  -5 70.2128 88.0870   3
   6  -1  -5 257.158 78.7489   3
   6  -1  -5 97.3040 69.8105   1
  -6  -1   5 31.1451 40.5295   4
  -6  -1   5 167.741 148.551   2
   6  -1  -6 767.500 92.4958   3
  -6  -1   6 880.491 202.443   2
  -6   1   6 850.369 132.571   1
   6  -1  -6 947.724 152.262   1
   6   1  -6 737.543 133.530   1
   6   1  -6 862.212 150.194   4
  -6  -1  -6 1013.97 229.486   3
   6   1  -7 134.731 67.8729   4
  -6  -1   7 113.416 107.926   2
  -6   1   7 85.0700 73.3976   1
   6   1  -7 4.77716 57.2147   1
   6   1  -8 1811.41 226.467   1
   6   1  -8 1878.00 216.216   4
   6  -1  -8 1737.01 137.511   4
  -6  -1   8 1824.26 271.559   2
   6   1  -9 5423.62 431.280   1
   6  -1  -9 6090.59 270.118   4
  -6  -1   9 5982.16 501.925   2
   6  -1 -10 161.258 46.0498   4
  -6  -1  10 90.1265 83.9469   2
   6   1 -10 26.3911 77.5175   1
  -6  -1  11 11000.6 667.706   2
   6  -1  11 11139.4 691.143   5
   6   1 -11 10909.0 646.272   1
   6   1  12 1362.66 236.628   5
   6  -1  12 1597.37 263.321   5
  -6  -1  12 1234.33 208.806   2
  -6  -1  13 5194.45 459.383   2
   6  -1  13 4909.24 492.401   5
  -6   1  13 5717.37 501.759   2
   6   1  13 4708.23 445.600   5
  -6  -1  14 89.1277 132.936   2
   6   1  14 199.158 81.6045   5
   6  -1  14 95.3446 90.6256   5
  -6   1  15 13063.2 731.585   2
   6   1  15 12828.7 789.911   5
   6  -1  15 12317.5 812.499   5
  -6  -1  15 13096.7 737.778   2
  -6   1  16 269.382 134.433   2
   6   1  16 85.7924 146.897   5
   6  -1  16 71.7477 95.7235   5
   6  -1  17 646.137 178.693   5
   6   1  17 521.597 143.314   5
  -6   1  17 906.871 207.625   2
  -6   1  18 2692.70 331.045   2
   6   1  18 2489.77 376.290   5
   6  -1  18 2269.52 372.320   5
   6  -1  19 884.015 253.729   5
  -6   1  19 467.589 108.463   2
   6   1  19 553.008 170.421   5
   6   1  20 515.181 195.608   5
   6  -1  20 499.771 227.824   5
  -6   1  20 282.559 63.7236   2
   6   1  21 714.047 266.463   5
  -6  -1 -21 548.926 173.591   2
   6  -1  21 438.917 235.641   5
  -6   1  21-23.2724 158.186   2
   6   1  22-52.2627 108.868   5
   6  -1  22-119.883 178.356   5
  -6  -1 -22 235.672 137.859   2
   6   1  23-71.4299 125.473   5
  -6  -1 -23 115.993 110.977   2
   6  -1  23-273.379 164.790   5
   6  -1  24 10918.9 946.457   5
  -6  -1 -24 11569.0 563.853   2
   6   1  24 11725.3 919.842   5
   6  -1  25 2440.89 474.280   5
   6   1  25 2247.30 450.756   5
   6  -1  26 660.321 253.262   5
   6   1  26 372.568 197.825   5
   6  -1  27 2646.95 466.856   5
   6   1  27 2588.86 443.305   5
   6   1  28 1332.34 331.765   5
   6  -1  28 1035.70 308.582   5
   6   1  29 65.1573 182.127   5
   6  -1  29 119.015 124.304   5
   6  -1  30-14.5176 148.174   5
   6   1  30-168.833 167.020   5
   6   1  31 1296.65 388.146   5
   6  -1  31 1474.24 384.820   5
   6  -1  32-142.349 221.113   5
   6   1  32 79.1446 178.947   5
   6  -1  33-226.088 197.253   5
   6   1  33 365.722 263.190   5
   6   1  34-26.7730 158.259   5
   6  -1  34-46.1266 179.085   5
   6  -1  35 717.943 275.686   5
   6   1  35 962.233 361.350   5
   6  -1  36 162.979 238.731   5
   6   1  36-108.022 217.205   5
   6   1  37 178.446 150.994   5
   6  -1  37 368.272 223.517   5
   6   1  38 47.1998 200.671   5
   6  -1  38-23.5014 256.864   5
   6  -1  39-59.0078 210.308   5
   6   1  39 375.145 214.650   5
   6  -1  40 900.520 326.138   5
   6   1  40 561.193 231.975   5
   6   1  41 218.026 215.986   5
   6  -1  41-263.686 306.180   5
   6  -1  42-90.0314 195.230   5
   6   1  42 324.821 259.972   5
   6   1  43 220.963 252.615   5
  -7   1   0 189.146 133.198   3
  -7  -1   0-58.2682 105.065   3
  -7  -1   1 27418.5 1132.56   2
  -7   1   1 28567.6 782.210   3
   7  -1  -1 28486.4 682.402   1
  -7  -1  -1 28043.2 964.659   3
  -7  -1   2 5447.80 526.952   2
   7   1  -2 5437.14 399.101   1
  -7   1   2 5464.77 320.954   3
   7  -1  -2 5608.92 307.641   1
  -7  -1  -2 5592.52 444.553   3
  -7  -1   3 5437.54 522.132   2
  -7  -1  -3 5540.91 453.145   3
   7   1  -3 5640.12 399.315   1
  -7  -1   3 5354.06 369.198   4
   7  -1  -3 5406.44 314.166   1
  -7  -1   4 7101.25 590.147   2
  -7  -1  -4 7234.91 539.089   3
   7  -1  -4 6725.11 350.190   1
   7   1  -4 6990.15 442.645   1
  -7  -1   4 7322.17 422.706   4
  -7  -1   5 343.555 185.026   2
  -7  -1   5 107.329 63.6921   4
   7   1  -5 393.544 134.851   1
  -7  -1  -5 156.174 133.497   3
  -7   1   5 165.752 38.0578   1
  -7   1   5 263.697 55.4713   4
   7  -1  -5 205.797 62.7903   1
   7  -1  -6 6191.66 297.491   3
  -7  -1   6 6197.07 384.625   4
   7  -1  -6 5837.55 371.758   1
  -7  -1  -6 6902.47 569.600   3
  -7  -1   6 5801.57 538.661   2
  -7   1   6 5911.75 362.645   1
   7   1  -6 6131.01 442.111   1
   7  -1  -7 45852.4 1051.05   1
  -7   1   7 47965.9 1061.53   1
  -7  -1  -7 47290.4 1491.22   3
   7  -1  -7 47325.4 796.255   3
  -7  -1   7 46982.9 1498.26   2
   7   1  -7 44896.3 1240.84   1
   7  -1  -8 37710.0 708.726   3
   7   1  -8 36228.1 1136.40   1
  -7  -1   8 36893.8 1329.32   2
   7   1  -9 539.119 133.623   1
  -7  -1   9 588.429 192.395   2
  -7  -1  10 5495.85 511.708   2
   7   1 -10 5075.73 430.250   1
   7  -1 -10 5499.72 278.939   4
   7   1 -11 5.04452 85.9881   1
  -7  -1  11 27.5469 128.693   2
   7  -1 -11 80.8835 37.0954   4
   7  -1 -12 181.243 64.0057   4
   7   1 -12 295.624 131.494   1
  -7  -1  12 73.3331 66.7165   2
  -7   1  13 1819.60 331.672   2
  -7  -1  13 1300.45 252.190   2
   7  -1  13 1513.74 300.472   5
   7  -1 -13 1526.90 174.149   4
   7   1  14 1115.74 217.626   5
  -7   1  14 1639.20 301.039   2
  -7  -1  14 1181.78 236.731   2
   7  -1  14 1024.76 222.809   5
   7  -1  15 8962.02 720.257   5
  -7  -1  15 9718.19 684.635   2
   7   1  15 9204.10 699.528   5
  -7   1  15 9810.59 688.442   2
   7   1  16 3365.09 441.684   5
  -7  -1  16 3502.93 395.220   2
   7  -1  16 4060.27 493.041   5
  -7   1  16 3905.02 444.829   2
   7   1  17-7.32997 90.8260   5
   7  -1  17-18.6753 97.8744   5
  -7   1  17 169.374 145.676   2
  -7   1  18 81.2734 123.075   2
   7  -1  18 37.1293 99.4931   5
   7   1  18 36.3697 107.396   5
  -7   1  19 10181.0 696.878   2
   7   1  19 10576.3 815.939   5
   7  -1  19 9557.17 806.255   5
  -7   1  20 255.249 100.259   2
   7   1  20 119.204 166.920   5
   7  -1  20 319.719 169.519   5
   7   1  21 134.313 113.644   5
  -7   1  21-125.768 154.889   2
   7  -1  21 189.267 108.580   5
   7  -1  22 3929.27 545.845   5
   7   1  22 3562.52 474.239   5
  -7   1  22 3833.26 404.957   2
  -7  -1 -22 3744.53 392.734   2
  -7   1  23 889.127 170.824   2
   7   1  23 1112.79 296.413   5
  -7  -1 -23 1425.90 253.135   2
   7  -1  23 1161.88 299.685   5
   7  -1  24-203.733 141.373   5
   7   1  24 221.351 250.621   5
  -7  -1 -24 372.380 174.938   2
   7   1  25 19569.5 1231.61   5
   7  -1  25 19003.0 1253.23   5
   7  -1  26 300.887 243.357   5
   7   1  26-4.84556 136.754   5
   7  -1  27 525.079 196.385   5
   7   1  27 810.667 251.184   5
   7  -1  28 579.140 316.758   5
   7   1  28 418.762 223.954   5
   7   1  29 1213.37 392.205   5
   7  -1  29 1371.65 367.176   5
   7  -1  30 4264.42 656.447   5
   7   1  30 3922.63 623.155   5
   7  -1  31 1366.61 425.488   5
   7   1  31 966.322 317.419   5
   7  -1  32 1614.21 428.680   5
   7   1  32 2049.07 470.440   5
   7   1  33 33.5507 169.217   5
   7  -1  33 82.1877 149.752   5
   7  -1  34 1130.71 359.617   5
   7   1  34 1548.63 453.617   5
   7   1  35-202.268 240.410   5
   7  -1  35-243.426 296.765   5
   7   1  36-82.2979 233.050   5
   7  -1  36 269.078 222.095   5
   7  -1  37 2490.99 573.960   5
   7   1  37 2558.81 550.683   5
   7   1  38 199.259 223.610   5
   7  -1  38 411.050 266.607   5
   7   1  39 149.193 239.272   5
   7  -1  39 376.959 352.092   5
   7  -1  40 265.830 268.367   5
   7   1  40-24.9671 202.732   5
   7   1  41-135.668 239.607   5
   7  -1  41 284.618 248.342   5
   7  -1  42 84.5651 162.172   5
   7   1  42 447.434 311.865   5
   7   1  43 289.880 296.342   5
  -8  -1   0 34707.4 1112.96   3
  -8   1   0 34849.9 993.719   3
  -8   1  -1 152.392 92.9944   3
  -8  -1  -1 44.8061 69.4787   3
  -8   1   1 147.671 60.7160   3
   8  -1  -1 216.688 90.1960   1
  -8   1   2 29879.8 836.667   3
  -8  -1   2 28197.8 1240.67   2
   8   1  -2 30273.6 973.181   1
  -8  -1  -2 30277.0 1101.57   3
   8  -1  -2 29697.8 760.709   1
   8   1  -3 13.7371 91.8439   1
   8  -1  -3 125.541 50.1217   1
  -8  -1  -3 15.3275 85.2886   3
  -8  -1   3 166.047 69.7094   4
   8   1  -4 24712.8 896.457   1
  -8  -1   4 25159.8 839.781   4
   8  -1  -4 24954.4 737.154   1
  -8  -1  -4 25906.9 1055.34   3
  -8  -1   4 23369.4 1135.01   2
  -8   1   5 23011.9 608.463   4
   8  -1  -5 21774.0 712.731   1
  -8  -1   5 22653.3 781.357   4
   8   1  -5 21957.6 855.870   1
  -8  -1  -5 23559.6 1041.63   3
  -8  -1   5 21239.2 1088.45   2
  -8  -1  -6 9146.56 669.806   3
  -8   1   6 9024.21 364.822   4
  -8  -1   6 8639.04 694.386   2
   8   1  -6 9322.49 569.543   1
  -8  -1   6 9270.37 497.056   4
   8  -1  -6 8941.31 478.259   1
  -8  -1   7 2178.39 370.687   2
   8  -1  -7 2237.95 257.984   1
   8   1  -7 2062.12 277.107   1
  -8  -1  -7 2355.54 361.676   3
   8  -1  -7 2167.14 193.206   3
   8  -1  -8 24621.8 833.449   1
   8  -1  -8 24389.4 619.472   3
  -8  -1  -8 23754.7 1129.32   3
  -8  -1   8 24143.3 1158.35   2
   8   1  -8 23483.2 942.711   1
   8  -1  -9 8940.52 372.983   3
   8   1  -9 8858.08 591.129   1
  -8  -1   9 8740.48 718.223   2
   8   1 -10 4.65006 77.3087   1
  -8  -1  10-113.593 95.7033   2
   8   1 -11 1358.64 241.667   1
  -8  -1  11 879.449 215.212   2
  -8  -1  12 2119.49 353.024   2
   8   1 -12 2246.82 318.118   1
   8  -1 -12 2358.59 199.606   4
   8   1 -13 56.8556 142.072   1
  -8  -1  13 42.3699 85.0061   2
   8  -1 -13 111.532 38.7094   4
  -8   1  14 6287.25 626.746   2
  -8  -1  14 5840.31 568.179   2
   8  -1  14 5983.07 576.527   5
   8  -1 -14 6071.88 347.463   4
  -8   1  15 344.221 206.300   2
   8   1  15 181.194 134.344   5
  -8  -1  15 231.807 120.583   2
   8  -1  15 13.0307 170.935   5
   8  -1 -15 195.962 69.0761   4
  -8   1  16 12760.8 830.380   2
  -8  -1  16 11126.9 791.810   2
   8  -1  16 11747.7 859.416   5
   8   1  16 11687.1 836.421   5
   8  -1  17-47.7949 173.344   5
  -8  -1  17-44.9733 191.631   2
   8   1  17-115.358 163.220   5
  -8   1  17 225.470 206.003   2
   8   1  18 335.082 124.621   5
  -8  -1  18 367.759 103.080   2
  -8   1  18 738.808 225.362   2
   8  -1  18 484.330 104.429   5
   8   1  19 490.244 249.253   5
   8  -1  19 423.855 205.165   5
  -8   1  19 487.790 193.132   2
   8   1  20 30147.6 1456.16   5
   8  -1  20 31060.4 1516.76   5
  -8   1  20 30578.5 1276.73   2
  -8   1  21 1699.74 303.486   2
   8  -1  21 1912.40 413.765   5
   8   1  21 1536.41 350.285   5
  -8   1  22 2253.92 332.430   2
   8   1  22 2598.61 429.307   5
  -8  -1 -22 2837.78 366.265   2
   8  -1  22 2309.05 411.090   5
  -8   1  23 427.792 88.6079   2
   8   1  23 338.059 180.408   5
  -8  -1 -23 793.609 237.818   2
   8  -1  23 533.907 293.969   5
   8  -1  24 6514.15 751.888   5
   8   1  24 6441.46 723.657   5
  -8   1  24 6164.78 566.837   2
  -8  -1 -24 7066.59 569.623   2
   8  -1  25 709.515 339.081   5
   8   1  25 440.649 168.287   5
   8   1  26 453.397 126.338   5
   8  -1  26 314.132 129.077   5
   8   1  27 105.282 142.599   5
   8  -1  27 146.043 200.123   5
   8   1  28 5265.95 698.453   5
   8  -1  28 6312.58 797.331   5
   8   1  29 2070.18 460.570   5
   8  -1  29 1880.69 494.196   5
   8  -1  30 273.628 155.631   5
   8   1  30 282.167 180.664   5
   8   1  31 1370.11 368.136   5
   8  -1  31 1472.79 396.200   5
   8  -1  32 49.4584 185.811   5
   8   1  32 142.215 148.612   5
   8  -1  33 858.469 344.657   5
   8   1  33 1001.72 358.612   5
   8   1  34-34.1409 142.939   5
   8  -1  34 54.8825 206.666   5
   8  -1  35 153.875 269.748   5
   8   1  35 66.4018 261.439   5
   8  -1  36 2214.23 553.459   5
   8   1  36 1824.46 463.428   5
   8  -1  37 211.110 229.468   5
   8   1  37 36.1667 195.658   5
   8   1  38 1786.79 458.768   5
   8  -1  38 1897.57 512.688   5
   8   1  39 731.193 377.233   5
   8  -1  39 857.352 395.472   5
   8   1  40 209.938 155.298   5
   8  -1  40 415.190 272.439   5
   8   1  41 740.450 365.089   5
   8  -1  41 1234.07 477.873   5
   8   1  42 364.419 308.718   5
  -9  -1   0-242.623 146.551   3
  -9   1   0 16.7587 66.2294   3
   9  -1  -1 45.2231 35.3565   1
  -9  -1  -1-1.00257 94.7277   3
  -9   1   1 43.0413 44.8861   3
  -9   1  -1 128.155 107.330   3
  -9  -1   1 241.848 182.220   2
  -9   1  -2 1269.90 245.702   3
   9  -1  -2 1114.38 158.940   1
  -9  -1   2 1066.00 296.501   2
   9   1  -2 1056.75 196.826   1
  -9   1   2 746.162 114.118   3
  -9  -1  -2 1005.76 208.998   3
  -9  -1   3 2113.07 243.208   4
  -9  -1   3 1936.23 369.415   2
  -9  -1  -3 2023.69 308.932   3
  -9   1  -3 2483.09 347.707   3
   9  -1  -3 1952.08 218.573   1
   9   1  -3 2132.86 272.206   1
  -9  -1   4 8073.52 700.522   2
   9  -1  -4 8609.45 449.716   1
  -9  -1   4 8779.24 514.201   4
  -9  -1  -4 9104.60 666.802   3
   9   1  -4 8445.92 549.654   1
   9   1  -5 2260.72 291.585   1
  -9  -1   5 2247.23 399.195   2
  -9  -1   5 2389.50 274.067   4
   9  -1  -5 2009.14 231.570   1
  -9  -1  -5 2358.59 350.423   3
  -9   1   5 2338.10 214.652   4
  -9   1   6 30095.5 735.676   4
  -9  -1   6 30583.5 956.447   4
   9   1  -6 29737.8 1066.81   1
  -9  -1   6 27225.5 1292.59   2
   9  -1  -6 28975.6 903.279   1
  -9  -1  -6 30549.6 1271.07   3
   9  -1  -7 7747.74 476.846   1
  -9  -1   7 7864.28 474.501   4
   9   1  -7 8036.66 567.233   1
  -9  -1   7 6846.60 684.940   2
  -9  -1  -7 7570.57 660.343   3
   9   1  -8 325.927 132.913   1
  -9  -1  -8 345.261 211.884   3
   9  -1  -8 368.766 146.303   1
   9  -1  -8 406.074 114.982   3
  -9  -1   8 306.171 186.998   2
   9  -1  -9 314.620 87.9665   3
   9   1  -9 302.408 137.252   1
  -9  -1   9 191.286 149.767   2
  -9  -1  -9 547.173 240.220   3
   9  -1 -10 435.188 77.5646   3
  -9  -1  10 315.086 141.643   2
   9   1 -10 308.668 98.8101   1
   9  -1 -11 342.650 74.8611   3
  -9  -1  11 370.672 168.767   2
   9   1 -11 389.440 136.410   1
   9   1 -12 7711.02 596.540   1
  -9  -1  12 6741.94 664.506   2
  -9  -1  13 5054.09 558.694   2
   9   1 -13 5857.28 546.165   1
  -9   1  13 5815.38 616.336   2
   9  -1 -14 12619.9 498.302   4
  -9   1  14 11362.2 855.017   2
  -9  -1  14 11622.3 855.997   2
   9  -1  15 442.931 103.231   5
  -9  -1  15 551.019 175.673   2
   9  -1 -15 691.255 121.056   4
  -9  -1  16 2464.42 397.361   2
  -9   1  16 2732.77 430.491   2
   9  -1  16 2235.52 358.215   5
   9   1  16 2246.42 360.925   5
   9   1  17 14971.7 994.148   5
  -9  -1  17 15362.9 987.933   2
   9  -1  17 14785.0 1021.25   5
  -9   1  17 15661.2 990.838   2
  -9   1  18 15469.1 968.124   2
   9  -1  18 14772.7 1046.23   5
   9   1  18 14939.4 1001.15   5
  -9  -1  18 14657.7 967.104   2
   9  -1  19 486.749 194.918   5
  -9  -1  19 453.116 145.254   2
   9   1  19 401.865 102.713   5
  -9   1  19 865.841 251.256   2
  -9   1  20 87.4613 91.8476   2
   9   1  20 232.972 197.950   5
   9  -1  20 401.470 207.678   5
  -9  -1  20-207.082 177.345   2
   9  -1  21 8107.10 828.740   5
   9   1  21 8044.63 778.894   5
  -9   1  21 7919.38 694.477   2
  -9  -1 -21 7249.32 635.216   2
   9  -1  22 2398.36 440.315   5
  -9   1  22 2606.71 371.518   2
  -9  -1 -22 2997.07 428.541   2
   9   1  22 2237.45 406.215   5
   9  -1  23 263.357 151.553   5
   9   1  23 533.978 253.432   5
  -9   1  23 278.228 100.969   2
   9  -1  24 2600.24 497.644   5
  -9   1  24 2594.60 363.268   2
   9   1  24 2919.23 510.991   5
  -9  -1 -24 3185.45 419.143   2
   9  -1  25 3773.02 610.545   5
  -9   1  25 3486.41 446.018   2
   9   1  25 3574.68 591.263   5
   9   1  26 7353.22 824.474   5
   9  -1  26 7283.78 842.546   5
   9   1  27-215.499 231.008   5
   9  -1  27 93.3613 181.540   5
   9   1  28 6241.41 759.450   5
   9  -1  28 6083.70 774.959   5
   9   1  29 4997.06 680.437   5
   9  -1  29 5542.58 771.972   5
   9  -1  30 1307.40 412.760   5
   9   1  30 1496.65 426.721   5
   9  -1  31 637.180 256.319   5
   9   1  31 455.039 294.420   5
   9  -1  32 4730.44 730.043   5
   9   1  32 4240.60 701.254   5
   9   1  33 1447.41 433.011   5
   9  -1  33 1198.20 404.636   5
   9   1  34 986.273 400.869   5
   9  -1  34 785.825 312.524   5
   9   1  35 2636.74 572.965   5
   9  -1  35 2064.77 504.115   5
   9   1  36 3013.11 650.721   5
   9  -1  36 2436.37 565.174   5
   9   1  37 223.991 156.914   5
   9  -1  37-263.860 250.171   5
   9   1  38 30.3789 181.182   5
   9  -1  38 23.5861 176.168   5
   9  -1  39 1563.55 500.026   5
   9   1  39 1315.38 436.002   5
   9   1  40-55.2464 192.972   5
   9  -1  40 194.496 322.837   5
   9   1  41 264.927 228.929   5
 -10   1   0 16366.6 766.730   3
  10  -1  -1 20008.7 713.195   1
 -10   1   1 20712.1 819.163   3
 -10  -1   1 18944.3 1153.86   2
 -10  -1  -1 20547.0 964.196   3
 -10   1  -1 20207.1 876.971   3
  10  -1  -2 16775.4 660.195   1
 -10   1  -2 17738.1 854.113   3
 -10  -1  -2 17626.1 913.298   3
 -10   1   2 17490.7 730.409   3
 -10  -1   2 16623.0 1065.33   2
  10   1  -2 17180.3 809.823   1
 -10  -1  -3 781.876 198.856   3
  10  -1  -3 495.836 99.7547   1
 -10  -1   3 626.633 178.200   4
  10   1  -3 641.728 146.326   1
 -10  -1   3 614.352 264.728   2
 -10   1  -3 758.004 219.396   3
 -10  -1  -4 335.983 164.209   3
  10  -1  -4 22.7771 108.584   1
 -10  -1   4 206.295 136.465   2
  10   1  -4 145.946 105.445   1
 -10  -1   4 288.912 134.737   4
 -10  -1  -5 38627.0 1440.40   3
  10   1  -5 38625.0 1236.78   1
 -10  -1   5 38678.7 1146.02   4
 -10  -1   5 35843.2 1571.26   2
  10  -1  -5 37983.7 1048.56   1
 -10   1   5 39253.8 947.473   4
 -10   1   6 26847.3 757.475   4
  10  -1  -6 27102.4 900.698   1
  10   1  -6 26403.1 1040.10   1
 -10  -1   6 26688.4 1353.72   2
 -10  -1   6 27977.0 957.371   4
 -10  -1  -6 26694.3 1223.54   3
  10   1  -7 11062.9 693.545   1
 -10   1   7 11119.4 462.121   4
 -10  -1   7 10826.9 585.985   4
 -10  -1   7 10725.9 868.579   2
 -10  -1  -7 10986.6 803.147   3
  10  -1  -7 10816.6 586.229   1
 -10  -1   8 3568.49 500.587   2
 -10  -1  -8 3287.92 449.547   3
  10  -1  -8 3539.27 337.519   1
  10   1  -8 3319.58 381.574   1
  10  -1  -9 595.335 153.650   1
  10   1  -9 694.275 202.175   1
 -10  -1  -9 852.318 281.334   3
 -10  -1   9 587.997 256.748   2
 -10  -1 -10 432.100 221.950   3
  10  -1 -10 398.458 103.424   3
 -10  -1  10 389.827 207.065   2
  10   1 -10 380.245 117.847   1
  10  -1 -11 988.963 141.558   3
 -10  -1  11 1134.70 311.873   2
 -10  -1 -11 1190.91 330.758   3
  10   1 -11 1085.19 257.525   1
 -10  -1  12 8952.59 790.013   2
  10  -1 -12 8906.63 419.937   3
  10   1 -12 8951.32 680.400   1
  10  -1 -13 25204.9 717.457   3
 -10   1  13 24219.9 1283.82   2
 -10  -1  13 23477.4 1286.75   2
  10   1 -13 24485.7 1138.66   1
 -10  -1  14 1593.50 349.972   2
 -10   1  14 2075.90 493.173   2
  10   1 -14 1922.74 354.141   1
 -10   1  15 456.924 276.247   2
 -10  -1  15 103.233 101.519   2
 -10   1  16 12852.6 937.004   2
 -10  -1  16 12625.0 937.382   2
  10  -1  16 11175.0 903.592   5
  10  -1  17 15400.2 1077.88   5
 -10  -1  17 15260.7 1049.25   2
 -10   1  17 16801.7 1075.20   2
  10   1  17 15493.7 1051.17   5
 -10   1  18 5747.26 635.708   2
  10  -1  18 4995.58 611.366   5
 -10  -1  18 5001.44 601.417   2
  10   1  18 4785.71 583.450   5
 -10  -1  19-62.8575 192.879   2
  10  -1  19-95.8141 210.319   5
 -10   1  19 74.6127 131.887   2
  10   1  19-94.6537 131.673   5
  10  -1  20 706.951 159.831   5
 -10  -1  20 870.466 199.769   2
 -10   1  20 1004.81 283.118   2
  10   1  20 784.170 244.080   5
  10  -1  21 72.8126 123.997   5
 -10  -1  21-147.774 204.399   2
 -10   1  21-77.4185 162.861   2
 -10  -1 -21 523.705 277.694   2
  10   1  21-156.336 240.585   5
  10   1  22-0.80569 207.943   5
 -10   1  22 95.9291 141.113   2
  10  -1  22-34.3740 194.431   5
  10   1  23 8102.65 829.376   5
 -10   1  23 7068.48 679.295   2
 -10  -1 -23 8455.96 714.231   2
  10  -1  23 8151.34 875.713   5
  10   1  24 10230.6 959.867   5
 -10  -1 -24 10566.1 780.196   2
 -10   1  24 10072.5 833.402   2
  10  -1  24 10836.6 1028.07   5
 -10   1  25-317.699 256.117   2
  10   1  25 265.667 225.663   5
  10  -1  25 303.713 314.724   5
 -10   1  26 414.974 120.604   2
  10   1  26 565.713 258.265   5
  10  -1  26 557.760 289.183   5
  10   1  27 199.125 181.557   5
  10  -1  27 230.151 128.884   5
  10   1  28-69.3311 160.852   5
  10  -1  28 11.1548 229.536   5
  10  -1  29 20.6051 191.159   5
  10   1  29-356.366 285.182   5
  10  -1  30 243.411 153.928   5
  10   1  30-79.0322 141.671   5
  10  -1  31 3053.20 588.236   5
  10   1  31 2214.33 492.572   5
  10  -1  32 790.060 247.848   5
  10   1  32 1021.57 364.773   5
  10  -1  33 639.933 223.503   5
  10   1  33 579.475 306.538   5
  10   1  34 334.989 272.820   5
  10  -1  34 472.780 276.720   5
  10   1  35 2886.87 620.855   5
  10  -1  35 2100.58 545.213   5
  10  -1  36 1200.59 403.418   5
  10   1  36 1253.09 469.412   5
  10   1  37 1014.85 353.682   5
  10  -1  37-14.0466 197.434   5
  10   1  38 236.070 265.594   5
  10  -1  38 272.474 230.093   5
  10   1  39 196.873 267.486   5
  10  -1  39-41.3748 167.652   5
  10   1  40 1081.28 384.897   5
  10   1  41-55.6294 184.691   5
  11  -1   0 89.5329 57.5243   1
 -11   1   0 67.0144 90.7462   3
 -11   1   1-113.124 139.083   3
  11  -1  -1 90.3054 87.6857   1
 -11  -1  -1 103.144 94.5754   3
 -11  -1   1 117.553 211.298   2
  11   1  -1 24.9834 61.5714   1
 -11   1  -1 116.312 60.0513   3
  11   1  -2 1162.67 213.914   1
 -11  -1   2 1629.31 405.503   2
 -11   1  -2 1409.31 264.150   3
 -11  -1  -2 1113.01 215.855   3
  11  -1  -2 1162.28 193.945   1
 -11  -1   3 1824.42 271.531   4
  11  -1  -3 1837.58 229.846   1
 -11  -1   3 1997.81 411.475   2
  11   1  -3 1896.63 282.010   1
 -11  -1  -3 1596.12 279.708   3
 -11   1  -3 2093.54 327.753   3
 -11  -1   4 2060.10 281.074   4
  11   1  -4 1911.38 276.623   1
 -11  -1   4 1986.28 417.256   2
 -11   1  -4 2161.03 335.793   3
  11  -1  -4 1788.22 223.049   1
 -11  -1  -4 1483.13 283.887   3
 -11   1   5 21.0295 70.5406   4
 -11  -1  -5-4.29936 133.176   3
  11  -1  -5-87.8879 99.6736   1
  11   1  -5 59.2873 87.8835   1
 -11  -1   5-137.159 115.602   4
 -11   1  -5 354.776 230.287   3
 -11  -1   5 221.784 247.131   2
 -11  -1  -6 852.010 239.803   3
  11  -1  -6 829.721 177.352   1
 -11  -1   6 811.217 305.431   2
 -11  -1   6 809.015 179.648   4
 -11   1  -6 1166.38 305.726   3
  11   1  -6 717.671 202.246   1
 -11   1   6 733.671 140.663   4
 -11   1   7 16058.3 603.626   4
 -11  -1   7 16082.0 746.330   4
  11   1  -7 15534.5 844.824   1
  11  -1  -7 15947.9 749.323   1
 -11  -1   7 14519.7 1059.87   2
 -11  -1  -7 15055.1 976.580   3
 -11  -1  -8 445.655 205.081   3
  11   1  -8 221.464 83.5573   1
  11  -1  -8 277.021 142.593   1
 -11  -1   8 522.815 294.915   2
  11  -1  -9 5038.80 448.945   1
 -11  -1   9 5232.06 630.065   2
 -11  -1  -9 5660.30 628.627   3
  11   1  -9 4907.34 481.729   1
 -11  -1  10 2360.14 416.176   2
 -11  -1 -10 2661.05 445.734   3
  11   1 -10 2122.05 330.469   1
 -11  -1  11 444.350 233.217   2
 -11  -1 -11 572.517 249.396   3
  11  -1 -11 267.757 101.480   3
  11   1 -11 225.078 145.447   1
  11   1 -12 1875.63 334.261   1
 -11  -1  12 1706.76 369.632   2
 -11  -1 -12 2265.99 457.355   3
  11  -1 -12 1440.61 178.767   3
 -11  -1 -13 17260.7 1158.64   3
 -11   1  13 16726.3 1140.86   2
 -11  -1  13 15559.3 1107.10   2
  11   1 -13 17649.5 988.740   1
  11   1 -14 8939.94 725.778   1
 -11  -1  14 8302.30 806.296   2
 -11   1  14 9088.08 846.853   2
 -11  -1 -14 9025.11 875.404   3
 -11  -1  15 2649.93 439.351   2
 -11   1  15 3637.93 559.341   2
 -11   1  16 1698.71 383.089   2
 -11  -1  16 1155.02 261.724   2
 -11  -1  17 8585.68 821.417   2
  11  -1  17 8841.15 839.871   5
 -11   1  17 10052.7 874.852   2
  11   1  17 8557.90 814.919   5
  11   1  18 4550.92 617.779   5
 -11  -1  18 4146.40 573.184   2
  11  -1  18 3655.38 562.193   5
 -11   1  18 4737.95 619.343   2
 -11   1  19 10582.1 901.217   2
  11  -1  19 10094.2 937.208   5
 -11  -1  19 9381.08 859.422   2
  11   1  19 10834.2 937.965   5
 -11  -1  20-240.010 251.316   2
  11   1  20-62.8289 139.136   5
  11  -1  20 149.893 182.247   5
 -11  -1 -20 441.982 300.955   2
 -11   1  20 166.967 162.334   2
 -11   1  21 3887.89 552.553   2
  11  -1  21 4128.69 587.647   5
 -11  -1 -21 4509.49 564.936   2
 -11  -1  21 3373.08 505.694   2
  11   1  21 3570.54 552.693   5
  11  -1  22 161.332 158.205   5
 -11   1  22 280.155 149.835   2
  11   1  22 201.870 182.062   5
 -11  -1  22 38.3713 160.943   2
 -11  -1 -23 1859.99 378.018   2
  11  -1  23 1438.66 386.374   5
  11   1  23 1588.57 360.310   5
 -11   1  23 1145.12 254.535   2
 -11  -1 -24 2082.45 387.221   2
  11   1  24 1562.66 390.620   5
  11  -1  24 1368.26 457.830   5
 -11   1  24 1419.56 323.882   2
  11  -1  25 11477.2 1066.78   5
 -11   1  25 10864.2 906.592   2
  11   1  25 11255.3 1032.11   5
  11  -1  26 1576.97 409.160   5
  11   1  26 1557.49 404.545   5
 -11   1  26 586.671 123.104   2
  11  -1  27 478.936 305.134   5
  11   1  27 529.367 233.112   5
  11   1  28 4564.76 703.391   5
  11  -1  28 4712.91 737.135   5
  11  -1  29 3127.76 612.764   5
  11   1  29 3059.44 591.184   5
  11   1  30 660.290 331.820   5
  11  -1  30 610.002 299.485   5
  11   1  31 2936.41 567.482   5
  11  -1  31 2918.53 586.546   5
  11   1  32 1102.68 401.737   5
  11  -1  32 1143.35 403.592   5
  11   1  33 4553.04 755.408   5
  11  -1  33 4118.34 743.845   5
  11   1  34 26.2539 242.914   5
  11  -1  34 672.464 383.766   5
  11   1  35 3468.97 670.025   5
  11  -1  35 2373.84 656.241   5
  11   1  36 2560.03 678.495   5
  11  -1  36 1941.40 566.016   5
  11  -1  37 3036.39 667.318   5
  11   1  37 3079.27 638.528   5
  11  -1  38 283.297 338.028   5
  11   1  38 576.747 335.682   5
  11   1  39 916.436 403.335   5
  11   1  40 1026.66 441.979   5
  12  -1   0 516.283 91.9786   1
 -12   1   0 568.079 115.152   3
 -12  -1   1 28743.7 1506.29   2
 -12  -1  -1 28579.1 1477.31   2
 -12   1   1 27877.0 1070.46   3
 -12   1  -1 27906.5 1125.90   3
  12  -1  -1 26948.2 927.274   1
  12   1  -1 27170.9 1102.33   1
 -12  -1  -2 10452.6 947.859   2
  12  -1  -2 8614.74 526.246   1
 -12  -1   2 10525.7 982.408   2
 -12   1  -2 9400.26 673.961   3
  12   1  -2 9102.74 644.751   1
 -12  -1  -2 8742.67 696.163   3
  12  -1  -3 28146.1 970.689   1
 -12  -1   3 31198.7 1141.04   4
 -12  -1  -3 29784.7 1312.78   3
 -12  -1   3 29220.7 1550.10   2
  12   1  -3 29137.6 1150.49   1
 -12   1  -3 30517.8 1239.43   3
  12  -1  -4 845.155 187.368   1
 -12   1   4 955.374 192.007   4
 -12   1  -4 971.180 285.859   3
  12   1  -4 806.265 173.258   1
 -12  -1  -4 840.972 225.021   3
 -12  -1   4 990.896 224.186   4
 -12  -1   5 11030.7 664.268   4
 -12  -1   5 11002.8 937.434   2
 -12   1   5 10934.0 566.579   4
  12  -1  -5 10560.9 595.967   1
  12   1  -5 10743.1 696.275   1
 -12  -1  -5 10215.1 787.328   3
 -12   1  -5 10534.9 767.925   3
  12   1  -6 379.703 129.110   1
 -12   1   6 495.696 119.261   4
  12  -1  -6 464.591 124.813   1
 -12  -1   6 268.844 111.125   4
 -12  -1  -6 616.620 213.879   3
 -12   1  -6 767.297 261.700   3
 -12  -1   6 734.397 303.487   2
  12   1  -7 5201.19 492.792   1
  12  -1  -7 5700.81 455.958   1
 -12  -1   7 5101.65 443.992   4
 -12   1   7 5520.94 370.157   4
 -12  -1   7 5263.31 682.372   2
 -12  -1  -7 5046.66 566.469   3
 -12   1  -7 5702.74 622.762   3
 -12  -1  -8 3404.89 495.830   3
  12  -1  -8 3187.89 375.854   1
 -12  -1   8 3471.59 575.623   2
 -12  -1   8 3348.69 348.984   4
  12   1  -8 3109.42 382.702   1
 -12  -1   9 15008.3 1111.18   2
  12  -1  -9 15452.1 801.486   1
  12   1  -9 14893.9 870.994   1
 -12  -1  -9 15004.2 1032.96   3
  12   1 -10 8880.03 685.325   1
 -12  -1 -10 9070.21 859.199   3
 -12  -1  10 8656.20 853.981   2
 -12  -1 -11 6243.99 708.108   3
  12   1 -11 6345.88 594.913   1
 -12  -1  11 5760.55 697.478   2
  12   1 -12 3398.47 453.464   1
 -12   1  12 3998.71 622.492   2
 -12  -1  12 3068.43 518.835   2
 -12  -1 -12 3612.00 565.637   3
 -12  -1 -13 4367.76 611.609   3
  12   1 -13 4626.96 533.444   1
 -12   1  13 5048.52 692.421   2
 -12  -1  13 3879.45 578.045   2
 -12   1  14 409.697 355.814   2
  12   1 -14 454.202 225.259   1
 -12  -1  14-106.025 227.024   2
 -12  -1 -14 488.740 311.863   3
 -12  -1  15 2003.03 363.284   2
 -12  -1 -15 2833.33 526.666   3
 -12   1  15 3077.77 539.303   2
 -12  -1 -16 425.134 333.366   3
 -12   1  16 799.949 333.163   2
 -12  -1  16-284.880 257.359   2
  12  -1  17 5680.34 704.762   5
 -12  -1 -17 6207.12 783.129   3
 -12  -1  17 4521.30 616.568   2
 -12   1  17 4679.69 642.028   2
 -12   1  18 382.776 207.850   2
 -12  -1 -18 1294.21 401.446   2
  12  -1  18 480.503 277.015   5
  12   1  18 476.984 319.998   5
 -12  -1  18 171.535 232.284   2
 -12  -1  19 5527.64 669.950   2
  12  -1  19 5949.14 728.903   5
 -12   1  19 6749.85 733.022   2
  12   1  19 6044.00 740.561   5
 -12  -1 -19 7277.52 755.886   2
  12   1  20 3123.91 540.159   5
  12  -1  20 2691.64 528.393   5
 -12   1  20 2802.66 480.387   2
 -12  -1  20 2471.81 453.068   2
 -12  -1 -20 3904.83 562.688   2
 -12   1  21 3413.78 535.395   2
  12   1  21 2858.31 517.253   5
 -12  -1  21 3008.63 502.486   2
  12  -1  21 2822.72 546.502   5
 -12  -1 -21 3918.63 567.148   2
  12  -1  22 669.864 250.080   5
 -12   1  22 948.160 314.811   2
  12   1  22 725.991 265.650   5
 -12  -1 -22 1459.70 387.776   2
 -12  -1  22 192.439 171.966   2
  12   1  23-45.7400 178.888   5
 -12   1  23 106.853 196.514   2
  12  -1  23-315.578 230.658   5
 -12  -1 -23 224.997 227.135   2
 -12   1  24 33.8311 248.652   2
  12   1  24 17.3201 145.766   5
 -12  -1 -24 320.692 180.764   2
  12  -1  24 24.6433 158.380   5
  12  -1  25 564.408 258.303   5
  12   1  25-66.5260 224.187   5
 -12   1  25 50.2106 142.667   2
 -12   1  26 43.9101 169.733   2
  12  -1  26 56.9725 200.010   5
  12   1  26-51.0360 172.551   5
  12  -1  27 634.183 333.673   5
  12   1  27 603.280 296.065   5
  12  -1  28-78.3729 137.734   5
  12   1  28 94.7056 160.782   5
  12   1  29 958.079 361.542   5
  12  -1  29 973.417 369.494   5
  12   1  30 164.739 146.057   5
  12  -1  30 506.649 324.137   5
  12  -1  31-247.847 239.140   5
  12   1  31 126.052 187.973   5
  12   1  32-607.730 365.709   5
  12  -1  32-291.779 278.742   5
  12  -1  33 346.005 240.213   5
  12   1  33 701.251 240.208   5
  12   1  34 242.383 210.687   5
  12  -1  34 277.420 155.917   5
  12   1  35-38.4466 257.471   5
  12  -1  35-14.6563 195.760   5
  12  -1  36 38.2603 181.199   5
  12   1  36 10.4775 157.889   5
  12  -1  37-78.1427 158.047   5
  12   1  37-31.3862 218.974   5
  12   1  38 51.9591 207.540   5
  13  -1   0-19.6210 64.4011   1
  13   1   0-98.6231 118.352   1
 -13   1   0-175.577 169.359   3
  13   1  -1 536.386 169.313   1
  13  -1   1 528.539 156.584   1
 -13   1  -1 538.746 142.350   3
  13  -1  -1 604.756 164.814   1
 -13  -1  -2-141.680 247.443   3
  13   1  -2 41.5284 93.9158   1
 -13   1  -2-101.784 146.666   3
  13  -1  -2-24.1173 59.3879   1
 -13  -1   3 10839.4 967.264   2
 -13   1  -3 10513.9 752.759   3
 -13  -1   3 10008.0 682.150   4
  13  -1  -3 10215.7 608.865   1
  13   1  -3 9505.25 675.156   1
 -13  -1  -3 9525.09 761.911   3
 -13  -1  -3 11095.6 959.264   2
 -13  -1   4 4307.54 452.412   4
 -13   1  -4 4455.87 514.887   3
 -13  -1  -4 3861.43 491.693   3
 -13  -1  -4 5887.82 732.333   2
  13   1  -4 4416.40 472.972   1
 -13   1   4 4556.47 398.391   4
  13  -1  -4 4219.63 387.548   1
 -13  -1   4 4651.20 657.029   2
 -13  -1  -5 7068.28 678.696   3
 -13   1   5 7247.26 487.597   4
 -13   1  -5 7285.74 658.818   3
 -13  -1   5 7748.51 842.301   2
  13   1  -5 7307.20 604.797   1
  13  -1  -5 6751.46 512.054   1
 -13  -1   5 6747.43 548.004   4
 -13  -1  -6 2075.30 363.178   3
 -13  -1   6 2194.81 298.773   4
 -13  -1   6 3025.08 552.724   2
 -13   1  -6 2271.53 394.552   3
  13   1  -6 2192.32 342.106   1
  13  -1  -6 2066.55 289.833   1
 -13   1   6 2242.46 267.708   4
 -13  -1  -7 1010.78 242.225   3
  13   1  -7 1178.33 251.651   1
 -13  -1   7 1900.81 454.173   2
 -13   1  -7 1420.11 333.695   3
 -13  -1   7 1199.33 209.329   4
  13  -1  -7 1195.06 208.936   1
 -13   1   7 1109.50 185.372   4
  13  -1  -8 75.2085 86.7025   1
 -13  -1   8 692.566 304.875   2
  13   1  -8-45.7937 125.477   1
 -13  -1  -8 112.426 110.986   3
 -13   1  -8 654.495 310.058   3
 -13  -1   8 78.4146 89.0620   4
 -13   1  -9 1964.48 401.355   3
  13  -1  -9 1620.66 260.188   1
 -13  -1   9 1810.51 431.692   2
  13   1  -9 1684.48 309.233   1
 -13  -1  -9 2177.05 413.784   3
 -13  -1  10 879.387 311.249   2
  13   1 -10 537.907 180.723   1
 -13   1 -10 1335.38 393.510   3
 -13  -1 -10 757.150 262.520   3
  13   1 -11 9985.70 775.573   1
 -13  -1 -11 8201.01 830.661   3
 -13   1  11 9562.53 947.246   2
 -13  -1  11 9384.73 931.856   2
 -13   1  12 14189.3 1136.13   2
 -13  -1 -12 12804.9 1024.07   3
  13   1 -12 13682.5 912.661   1
 -13  -1  12 12169.3 1062.99   2
  13   1 -13 80.2249 188.750   1
 -13  -1 -13 863.372 347.855   3
 -13  -1  13-112.814 192.987   2
 -13   1  13 1399.55 439.459   2
  13   1 -14 2399.02 412.375   1
 -13  -1 -14 2430.35 498.162   3
 -13   1  14 2913.77 555.009   2
 -13  -1  14 1621.65 341.319   2
 -13  -1 -15 2671.65 537.442   3
 -13  -1  15 2185.82 461.007   2
 -13   1  15 2643.97 536.345   2
 -13  -1 -16 997.671 390.856   3
 -13   1  16 1017.18 336.524   2
 -13  -1  16 590.101 217.724   2
 -13  -1 -17 2419.54 541.432   3
 -13  -1  17 1533.45 342.271   2
 -13  -1 -17 2753.45 538.620   2
 -13   1  17 2424.66 487.191   2
 -13  -1 -18 3550.88 630.649   3
 -13   1  18 3325.33 562.654   2
 -13  -1 -18 3346.92 539.874   2
 -13  -1  18 2324.82 459.525   2
  13  -1  18 2532.45 501.378   5
  13   1  19 1212.33 303.733   5
  13  -1  19 1113.28 366.391   5
 -13  -1  19 1228.59 327.836   2
 -13  -1 -19 1960.54 450.682   2
 -13   1  19 1749.09 406.997   2
 -13  -1 -19 1616.49 478.043   3
  13   1  20 1180.57 359.870   5
 -13  -1 -20 1924.77 436.000   2
 -13   1  20 1236.56 328.017   2
  13  -1  20 1543.34 420.528   5
 -13  -1  20 914.325 257.442   2
 -13  -1 -20 1974.25 529.861   3
  13  -1  21 7723.34 895.160   5
 -13  -1  21 6997.90 810.968   2
 -13  -1 -21 7407.26 779.238   2
 -13  -1 -21 7554.62 938.220   3
  13   1  21 7087.82 837.308   5
 -13   1  21 6613.16 769.913   2
 -13   1  22 4317.84 633.181   2
  13   1  22 4078.85 640.919   5
 -13  -1 -22 5238.83 645.909   2
 -13  -1  22 3500.24 557.085   2
  13  -1  22 4362.62 689.626   5
  13  -1  23 5950.82 828.967   5
 -13   1  23 5823.13 716.588   2
 -13  -1  23 5751.98 733.033   2
  13   1  23 6367.09 813.749   5
 -13  -1 -23 6678.97 716.393   2
  13  -1  24-256.380 264.441   5
  13   1  24 94.9442 121.367   5
  13   1  25-122.450 224.691   5
  13  -1  25-225.141 256.392   5
 -13   1  25 82.1918 208.564   2
  13   1  26-118.709 222.929   5
  13  -1  26 63.0631 159.785   5
 -13   1  26-65.6742 185.870   2
  13  -1  27 2732.23 606.602   5
  13   1  27 2656.52 569.498   5
  13   1  28 857.998 405.647   5
  13  -1  28 538.410 320.853   5
  13  -1  29 1198.14 459.006   5
  13   1  29 1449.44 475.160   5
  13  -1  30 2134.64 572.288   5
  13   1  30 1861.75 514.276   5
  13   1  31 1870.13 549.047   5
  13  -1  31 1886.44 558.761   5
  13  -1  32 241.285 222.364   5
  13   1  32 818.851 390.331   5
  13  -1  33 1648.10 441.380   5
  13   1  33 1578.63 448.114   5
  13   1  34 567.148 268.596   5
  13  -1  34 534.339 263.760   5
  13  -1  35 630.721 337.756   5
  13   1  35 321.361 238.133   5
  13   1  36 225.003 261.782   5
  13  -1  36-48.3873 181.418   5
  13   1  37-198.957 216.768   5
  14   1   0 35120.8 1343.20   1
 -14   1   0 35911.6 1355.00   3
 -14  -1   0 38128.1 1843.42   2
  14  -1   0 34758.4 1137.86   1
 -14  -1  -1 5515.09 782.391   2
  14  -1  -1 2945.78 333.599   1
 -14  -1   1 5682.78 792.926   2
 -14   1  -1 3053.99 402.124   3
  14   1  -1 3455.18 438.665   1
  14  -1   1 2790.75 330.233   1
 -14  -1  -2 3250.33 616.832   2
 -14   1  -2 1828.48 319.112   3
  14   1  -2 1665.54 285.013   1
 -14  -1   2 2475.66 379.530   4
  14  -1  -2 1875.35 249.961   1
 -14  -1   2 3437.47 647.575   2
 -14  -1  -3 2891.29 421.353   3
 -14  -1   3 4812.16 699.233   2
 -14  -1   3 3758.06 462.434   4
  14   1  -3 3162.33 384.625   1
 -14  -1  -3 5649.99 751.099   2
 -14   1  -3 2934.77 413.622   3
  14  -1  -3 2822.31 319.924   1
 -14   1  -4 2630.10 394.012   3
 -14  -1   4 3365.18 615.554   2
 -14  -1  -4 2641.90 399.237   3
 -14  -1   4 3271.12 411.413   4
 -14  -1  -4 4038.10 656.665   2
 -14   1   4 3056.53 335.246   4
  14   1  -4 2200.06 324.033   1
  14  -1  -4 2745.15 335.380   1
 -14  -1   5 278.504 135.164   4
  14  -1  -5-4.51790 80.3264   1
 -14   1   5 75.0849 78.3029   4
 -14   1  -5 63.8486 96.1696   3
 -14  -1  -5 1074.05 431.123   2
  14   1  -5 21.0295 169.850   1
 -14  -1  -5-98.7230 142.680   3
 -14  -1   5 1174.21 407.661   2
  14  -1  -6 5332.97 460.479   1
 -14  -1  -6 6412.30 790.117   2
 -14  -1   6 5757.83 756.880   2
 -14  -1   6 5380.67 478.084   4
 -14   1  -6 5332.55 588.669   3
 -14   1   6 5409.06 426.176   4
  14   1  -6 4991.31 503.044   1
 -14  -1  -6 4643.20 569.880   3
 -14  -1  -7 99.8048 120.302   3
  14   1  -7 33.2009 140.111   1
 -14  -1   7-54.5377 132.306   4
  14  -1  -7 123.675 64.4842   1
 -14   1  -7 205.141 166.587   3
 -14  -1   8 8376.14 607.457   4
 -14  -1  -8 10019.4 935.160   2
 -14   1  -8 9870.63 859.005   3
 -14  -1   8 9973.09 987.097   2
  14   1  -8 9398.84 715.408   1
  14  -1  -8 9305.85 646.234   1
 -14  -1  -8 9265.13 838.209   3
 -14  -1   9 4412.88 660.615   2
 -14  -1  -9 3965.66 558.794   3
  14   1  -9 3317.72 421.736   1
 -14   1  -9 3833.47 532.525   3
  14  -1  -9 3853.93 428.150   1
 -14  -1  -9 4717.76 673.778   2
  14   1 -10 537.965 189.030   1
 -14   1  10 2079.47 576.418   2
 -14  -1 -10 1786.93 457.121   2
 -14   1 -10 764.099 308.839   3
 -14  -1 -10 439.230 229.178   3
 -14  -1  10 604.066 298.056   2
 -14  -1  11 870.501 361.469   2
  14   1 -11 663.587 238.430   1
 -14  -1 -11 824.811 257.336   3
 -14   1  11 1546.32 502.182   2
 -14   1 -11 1390.54 402.835   3
 -14  -1 -11 2014.88 465.622   2
  14   1 -12 776.264 228.094   1
 -14   1  12 1509.20 504.980   2
 -14  -1 -12 1903.97 474.383   2
 -14  -1  12 592.016 251.239   2
 -14   1 -12 1605.68 461.736   3
 -14  -1 -12 471.049 259.754   3
 -14   1  13 682.923 375.475   2
 -14  -1  13 16.8463 164.755   2
  14   1 -13-78.8155 120.001   1
 -14  -1 -13 85.2882 223.588   3
 -14  -1 -13 815.655 392.650   2
 -14  -1  14 78.9032 142.861   2
  14   1 -14 530.597 237.653   1
 -14   1  14 510.668 334.764   2
 -14  -1 -14 537.668 303.282   3
 -14  -1 -15 7299.27 817.503   2
 -14  -1 -15 6138.83 798.710   3
 -14  -1  15 5485.85 740.475   2
 -14   1  15 7090.52 845.620   2
 -14  -1  16 2467.07 483.087   2
 -14  -1 -16 4531.68 675.539   2
 -14   1  16 4164.88 676.987   2
 -14  -1 -16 3248.69 617.165   3
 -14  -1  17 1367.13 345.550   2
 -14   1  17 1664.54 470.960   2
 -14  -1 -17 2455.38 512.124   2
 -14  -1 -17 2270.50 551.199   3
 -14  -1 -18 5241.75 666.423   2
 -14  -1  18 4222.16 644.406   2
 -14   1  18 5044.14 698.544   2
 -14  -1 -18 5404.48 769.490   3
 -14  -1 -19 2035.35 460.363   2
  14  -1  19 1022.60 293.797   5
 -14   1  19 1208.97 355.842   2
 -14  -1 -19 1160.24 403.636   3
 -14  -1  19 917.633 307.950   2
  14   1  19 1177.70 374.644   5
  14  -1  20 121.587 175.627   5
 -14  -1 -20 314.065 298.148   3
  14   1  20-91.5761 195.840   5
 -14   1  20-96.6177 118.484   2
 -14  -1  20-267.552 312.517   2
  14  -1  21 823.777 275.858   5
 -14  -1 -21 960.650 380.037   3
  14   1  21 868.866 300.302   5
 -14  -1 -21 1384.58 400.651   2
 -14  -1  21 859.679 185.129   2
 -14   1  21 942.156 305.963   2
 -14   1  22 1825.21 406.197   2
 -14  -1 -22 3077.50 537.565   2
  14  -1  22 2187.97 538.105   5
 -14  -1 -22 2475.02 601.417   3
 -14  -1  22 1760.79 376.447   2
  14   1  22 2393.46 508.159   5
  14  -1  23 902.688 350.787   5
 -14   1  23 440.059 128.691   2
 -14  -1 -23 1572.06 497.031   3
  14   1  23 770.326 333.370   5
 -14  -1  23 531.329 286.405   2
 -14  -1 -23 1331.82 362.274   2
 -14   1  24 2488.35 480.725   2
  14  -1  24 2647.79 580.016   5
  14   1  24 2615.55 559.368   5
 -14  -1 -24 2945.80 674.397   3
  14  -1  25 1447.08 429.480   5
 -14   1  25 584.866 163.613   2
 -14  -1 -25 1127.07 467.813   3
  14   1  25 957.173 387.320   5
 -14   1  26 1430.69 343.623   2
  14  -1  26 2269.80 536.992   5
  14   1  26 1947.97 541.105   5
 -14  -1 -26 2642.06 648.677   3
  14  -1  27-4.70868 184.037   5
  14   1  27 413.200 313.279   5
  14   1  28 228.542 221.868   5
  14  -1  28-74.1606 143.277   5
  14  -1  29 1545.60 508.782   5
  14   1  29 1814.44 528.739   5
 -14  -1 -29 2253.06 637.619   3
  14  -1  30 411.480 357.713   5
 -14  -1 -30 771.646 510.885   3
  14   1  30 387.910 346.480   5
  14  -1  31 151.500 274.788   5
  14   1  31 960.135 443.283   5
 -14  -1 -31 1170.92 573.176   3
  14   1  32 846.802 450.336   5
 -14  -1 -32 1234.68 591.258   3
  14  -1  32 759.992 461.827   5
 -14  -1 -33 3665.94 835.076   3
  14  -1  33 2839.46 676.932   5
  14   1  33 2787.10 670.900   5
  14  -1  34 30.4187 220.993   5
  14   1  34 317.772 316.179   5
  14   1  35 243.261 273.043   5
  14   1  36 1174.30 439.901   5
  15   1   0 219.547 186.228   1
 -15  -1   0 2685.12 615.277   2
 -15   1  -1 2193.33 371.054   3
  15  -1   1 2278.99 299.545   1
  15   1   1 2608.36 375.494   1
 -15  -1   1 3338.75 643.771   2
  15   1  -1 2863.63 418.792   1
 -15  -1   2 5693.96 591.187   4
  15  -1   2 4897.78 452.058   1
 -15  -1  -2 6784.21 869.277   2
 -15   1  -2 5337.43 578.100   3
  15   1  -2 5269.60 536.001   1
 -15   1   3 2845.47 385.635   4
  15   1  -3 2277.17 335.974   1
 -15  -1   3 3680.03 693.075   2
 -15   1  -3 2068.12 370.643   3
 -15  -1   3 2627.52 403.473   4
 -15  -1  -4 10745.9 1020.40   2
 -15   1  -4 9579.81 781.708   3
 -15  -1   4 11441.2 1065.67   2
 -15  -1   4 9303.91 694.073   4
  15   1  -4 9662.87 720.498   1
 -15  -1  -4 8953.07 808.112   3
 -15  -1  -5 795.783 406.210   2
 -15  -1  -5-0.82191 175.301   3
 -15   1  -5-39.3306 136.046   3
 -15  -1   5-26.1035 74.4084   4
  15   1  -5-285.509 294.211   1
 -15  -1   5 750.358 402.257   2
  15   1  -6 74.9510 120.424   1
 -15   1  -6 40.7922 89.1308   3
 -15  -1   6 927.874 471.980   2
 -15  -1   6-87.2761 147.906   4
 -15  -1  -6 1037.00 446.932   2
 -15  -1  -6-198.138 249.255   3
 -15  -1  -7 19.9264 205.231   3
 -15  -1   7-57.0370 91.0468   4
  15   1  -7 24.4174 121.560   1
 -15   1  -7 16.9274 138.328   3
 -15  -1  -8 8510.93 834.998   3
 -15  -1   8 9288.85 664.904   4
 -15   1  -8 9672.31 863.408   3
 -15  -1   8 10091.6 1016.17   2
 -15  -1  -8 10492.1 989.300   2
  15   1  -8 9710.03 756.708   1
 -15  -1  -9-8.32714 149.880   3
 -15   1   9 2170.49 593.300   2
 -15  -1  -9 1515.07 489.633   2
 -15   1  -9 384.301 255.868   3
  15   1  -9 101.986 110.907   1
 -15  -1   9 551.043 394.531   2
 -15   1 -10 6022.18 723.865   3
 -15   1  10 7282.93 905.024   2
 -15  -1 -10 5844.53 709.684   3
  15   1 -10 5594.51 603.134   1
 -15  -1  10 6155.47 784.099   2
 -15  -1 -10 6632.86 805.757   2
 -15  -1  11 2585.00 549.586   2
  15   1 -11 1735.30 342.534   1
 -15  -1 -11 1703.02 427.070   3
 -15   1 -11 1585.71 469.616   3
 -15  -1 -11 3568.40 631.452   2
 -15   1  11 2469.42 572.184   2
 -15  -1 -12 2428.43 481.595   3
 -15  -1 -12 4085.65 666.941   2
 -15   1 -12 2940.18 533.923   3
 -15  -1  12 2460.91 524.738   2
 -15   1  12 2875.79 607.608   2
  15   1 -12 2677.76 434.936   1
 -15   1  13 4424.15 716.823   2
 -15  -1  13 3848.26 643.017   2
  15   1 -13 4475.43 555.865   1
 -15  -1 -13 3810.54 627.064   3
 -15   1 -13 4378.42 656.390   3
 -15  -1 -13 4821.07 710.604   2
 -15  -1  14 7488.12 896.695   2
 -15   1  14 8297.74 934.739   2
 -15   1 -14 8203.72 903.867   3
  15   1 -14 9195.86 796.765   1
 -15  -1 -14 9034.16 941.997   2
 -15  -1 -14 7951.40 897.818   3
 -15   1  15 453.746 360.130   2
 -15  -1 -15 581.408 387.939   3
 -15  -1  15-1.60703 170.693   2
 -15   1 -15 584.145 425.763   3
 -15  -1 -16 8337.22 924.090   3
 -15   1 -16 8176.64 931.349   3
 -15  -1 -16 8416.63 890.196   2
 -15  -1  16 6965.10 839.233   2
 -15   1  16 7555.13 882.591   2
 -15  -1 -17 340.656 309.158   3
 -15   1  17 618.228 338.661   2
 -15  -1  17-293.402 386.841   2
 -15  -1 -17 1126.23 427.870   2
 -15  -1 -18 238.722 230.816   3
 -15  -1 -18 738.613 338.681   2
 -15  -1  18-135.561 307.605   2
 -15   1  18 379.109 292.722   2
 -15  -1  19 904.081 307.926   2
 -15   1  19 2229.34 502.075   2
 -15  -1 -19 2423.64 506.248   2
  15  -1  19 1446.39 397.089   5
 -15  -1 -19 1931.92 482.812   3
  15   1  20 471.160 212.859   5
 -15  -1 -20 1167.95 400.883   2
 -15  -1 -20 857.263 416.471   3
 -15   1  20 591.399 330.979   2
  15  -1  20 230.723 190.198   5
 -15  -1  20 35.6327 169.258   2
 -15   1  21 163.282 198.637   2
 -15  -1  21-391.342 335.772   2
 -15  -1 -21 345.144 307.655   3
  15   1  21-149.379 221.607   5
 -15  -1 -21 390.888 269.660   2
  15  -1  21-319.487 342.556   5
 -15  -1  22-184.938 313.007   2
 -15  -1 -22 370.438 310.537   3
 -15   1  22-301.402 270.234   2
 -15  -1 -22 484.212 280.268   2
  15   1  22-224.845 186.764   5
  15  -1  22-424.403 310.337   5
 -15   1  23-227.138 295.615   2
 -15  -1 -23 290.598 254.181   2
  15  -1  23-108.269 179.986   5
  15   1  23-35.0940 146.889   5
 -15  -1  23-204.194 333.680   2
 -15  -1 -23-148.688 179.236   3
 -15  -1  24-558.234 355.844   2
 -15  -1 -24 160.821 245.878   3
  15   1  24-62.7402 144.436   5
 -15   1  24-254.435 258.382   2
  15  -1  24-267.025 284.887   5
 -15  -1 -25 444.326 370.047   3
 -15   1  25 80.9647 207.815   2
  15   1  25 208.438 205.136   5
  15  -1  25 424.260 314.586   5
  15   1  26 1907.92 457.958   5
 -15   1  26 1447.38 301.225   2
  15  -1  26 1946.48 535.222   5
 -15  -1 -26 2852.64 654.278   3
  15   1  27 209.469 233.256   5
  15  -1  27-268.446 168.841   5
  15  -1  28 1039.74 372.560   5
 -15  -1 -28 1821.96 563.547   3
  15   1  28 1063.59 355.020   5
  15  -1  29 647.536 358.626   5
  15   1  29 285.321 252.097   5
 -15  -1 -29 433.812 388.636   3
  15  -1  30 251.753 279.604   5
 -15  -1 -30 970.638 537.283   3
  15   1  30 542.152 325.672   5
  15   1  31 436.009 367.131   5
  15  -1  31 1103.01 504.679   5
 -15  -1 -31 826.719 533.800   3
  15   1  32 1583.65 542.240   5
  15  -1  32 1685.69 532.206   5
  15   1  33 1168.15 504.870   5
  15  -1  33 1347.05 573.677   5
  15   1  34 3073.14 716.456   5
 -16  -1   0 17144.1 1362.00   2
  16   1   0 14017.9 896.048   1
  16   1  -1 17780.5 1007.27   1
  16   1   1 18936.2 1035.15   1
 -16  -1   1 19259.2 1458.96   2
 -16  -1   1 19240.7 1082.99   4
 -16  -1  -1 19883.0 1466.17   2
 -16  -1  -2 18225.6 1390.89   2
 -16   1  -2 15254.9 998.359   3
  16   1  -2 14636.9 914.117   1
  16   1   2 15333.9 931.609   1
 -16  -1   2 17766.3 1357.69   2
 -16  -1   2 16134.9 981.607   4
 -16  -1  -3 5588.57 799.589   2
 -16   1  -3 3551.15 514.220   3
 -16  -1   3 5142.48 820.499   2
 -16  -1   3 4325.86 516.310   4
 -16  -1  -4 4872.68 739.315   2
 -16   1  -4 3572.47 472.433   3
 -16  -1   4 4275.35 489.779   4
 -16  -1   4 6063.15 827.481   2
  16   1  -4 2628.10 284.498   1
 -16  -1   5 1416.50 264.002   4
 -16  -1   5 2189.98 559.456   2
 -16   1  -5 867.181 221.414   3
  16   1  -5 321.906 224.152   1
 -16  -1  -5 1040.47 270.142   3
 -16  -1  -5 2026.40 538.957   2
  16   1  -6 223.500 83.3828   1
 -16   1  -6 93.5149 150.462   3
 -16  -1  -6 117.026 112.579   3
 -16  -1  -7 963.847 454.284   2
 -16  -1   7 727.296 397.783   2
  16   1  -7-120.849 162.102   1
 -16  -1  -7-319.193 280.522   3
 -16   1  -7-38.1078 140.887   3
  16   1  -8 483.512 188.660   1
 -16  -1  -8 2398.49 586.843   2
 -16   1  -8 490.397 244.047   3
 -16  -1  -8 358.209 228.204   3
 -16   1   8 2378.00 647.418   2
 -16  -1   8 910.176 461.781   2
 -16   1   9 17446.2 1374.91   2
 -16   1  -9 15793.8 1121.69   3
  16   1  -9 16766.6 1034.57   1
 -16  -1   9 16518.1 1343.57   2
 -16  -1  -9 14891.1 1161.64   3
 -16  -1  -9 18018.3 1321.67   2
 -16   1 -10 3630.46 578.690   3
 -16  -1 -10 5506.16 780.815   2
 -16   1  10 4701.95 770.371   2
  16   1 -10 3678.00 491.455   1
 -16  -1 -10 3324.66 561.614   3
 -16  -1  10 4093.24 708.563   2
 -16  -1 -11 1766.34 500.869   2
  16   1 -11 424.352 203.565   1
 -16   1 -11 444.831 243.353   3
 -16   1  11 1301.39 494.749   2
 -16  -1  11 417.078 298.384   2
 -16  -1 -11-106.943 206.889   3
  16   1 -12 208.735 179.831   1
 -16   1  12 732.862 435.999   2
 -16   1 -12 252.832 230.271   3
 -16  -1  12 86.7351 126.791   2
 -16  -1 -12 53.5826 126.903   3
 -16  -1 -13 2315.42 478.098   3
 -16  -1  13 2835.27 568.558   2
  16   1 -13 3171.39 500.351   1
 -16  -1 -13 3379.86 647.835   2
 -16   1 -13 3088.49 569.105   3
 -16   1  13 3059.23 626.080   2
 -16   1 -14 4186.19 674.433   3
 -16   1  14 4490.54 757.205   2
 -16  -1  14 3550.13 645.684   2
 -16  -1 -14 4648.21 726.651   2
 -16  -1 -14 3251.57 575.063   3
 -16  -1 -15 1427.56 421.458   3
 -16  -1 -15 2880.24 575.363   2
 -16  -1  15 1049.80 363.962   2
 -16   1  15 2548.78 608.965   2
 -16   1 -15 1963.45 505.834   3
 -16  -1 -16 3474.81 612.035   2
 -16  -1 -16 2636.57 594.402   3
 -16  -1  16 2092.00 460.100   2
 -16   1 -16 2353.18 565.239   3
 -16   1  16 2942.41 612.585   2
 -16  -1  17-332.224 225.298   2
 -16  -1 -17 775.146 377.089   2
 -16   1  17 277.721 332.924   2
 -16  -1 -17 371.308 274.123   3
 -16   1 -17 624.157 362.583   3
 -16  -1  18 1049.34 298.182   2
 -16  -1 -18 1956.69 536.390   3
 -16   1 -18 2025.44 500.756   3
 -16   1  18 2686.87 604.983   2
 -16  -1 -18 2813.00 544.647   2
 -16  -1  19 281.794 201.849   2
  16  -1  19 938.925 419.651   5
 -16  -1 -19 1824.95 490.583   2
 -16   1 -19 1000.32 462.523   3
 -16   1  19 714.327 289.777   2
 -16  -1 -19 857.067 368.231   3
 -16  -1 -20 5585.27 754.242   2
 -16  -1 -20 5772.07 832.505   3
 -16   1 -20 5697.02 844.529   3
  16   1  20 4622.04 739.558   5
  16  -1  20 4273.09 743.463   5
 -16  -1  20 4444.94 719.720   2
 -16   1  20 5044.41 752.775   2
 -16  -1 -21 688.748 319.323   2
 -16   1 -21 333.742 420.663   3
  16   1  21-272.500 311.182   5
 -16  -1 -21 524.846 401.777   3
  16  -1  21 121.919 188.820   5
 -16  -1  21-213.037 338.733   2
 -16   1  21 286.816 249.156   2
  16  -1  22 1004.44 301.483   5
 -16  -1 -22 1151.77 477.452   3
  16   1  22 1068.91 337.246   5
 -16  -1 -22 1216.66 379.232   2
 -16   1  22 823.399 210.278   2
 -16  -1  22 152.933 303.761   2
 -16  -1 -23-13.2091 180.649   3
  16   1  23-45.8373 274.965   5
 -16  -1  23-283.760 366.773   2
  16  -1  23-215.018 302.579   5
 -16   1  23 72.5390 145.005   2
  16   1  24 289.204 201.597   5
  16  -1  24 99.2986 230.949   5
 -16  -1 -24 635.296 312.308   3
 -16  -1  24 46.5285 236.111   2
 -16   1  24-79.9750 231.063   2
 -16  -1 -25 167.221 321.006   3
  16  -1  25 68.3089 190.881   5
  16   1  25-255.352 274.058   5
 -16   1  25-153.954 264.011   2
 -16   1  26-463.644 364.083   2
  16   1  26 91.8444 185.718   5
 -16  -1 -26 403.335 329.666   3
  16  -1  26-62.7021 296.303   5
 -16  -1 -27 1524.61 540.125   3
  16  -1  27 1824.29 544.492   5
  16   1  27 1351.04 444.243   5
  16  -1  28 583.951 348.319   5
  16   1  28 396.332 291.921   5
 -16  -1 -28 398.430 318.001   3
  16  -1  29 287.740 291.641   5
  16   1  29-72.6322 262.217   5
 -16  -1 -29 234.481 338.293   3
 -16  -1 -30 874.465 531.782   3
  16   1  30 260.684 277.239   5
  16  -1  30 213.568 262.121   5
  16   1  31 764.899 372.191   5
  16  -1  31 513.473 378.280   5
  16   1  32 249.021 232.937   5
 -17  -1   0 1342.00 465.298   2
 -17  -1   1 4619.86 572.968   4
 -17  -1  -1 4813.21 756.947   2
 -17  -1   1 4345.25 713.366   2
 -17  -1   2 2086.20 544.554   2
 -17  -1  -2 1785.34 530.759   2
 -17   1  -3 2772.93 444.642   3
 -17  -1  -3 3702.25 679.908   2
 -17  -1   3 4317.03 732.222   2
 -17   1  -4 139.580 147.700   3
 -17  -1   4 799.235 457.680   2
 -17  -1  -4 1269.41 471.245   2
 -17   1  -5 246.047 91.3295   3
 -17  -1  -5 746.127 398.210   2
 -17  -1   5 1025.78 466.176   2
 -17  -1   6 1494.86 458.008   2
 -17   1   6 2374.60 623.613   2
 -17   1  -6 1128.95 303.764   3
 -17  -1  -6 917.129 237.411   3
 -17  -1  -6 1277.17 477.985   2
 -17  -1   7 311.191 333.983   2
 -17  -1  -7-297.141 253.975   3
 -17   1   7 1344.02 527.579   2
 -17   1  -7-47.4265 137.719   3
 -17  -1  -7 977.600 463.119   2
 -17  -1  -8 2350.48 569.113   2
 -17   1  -8 1891.50 389.667   3
 -17  -1  -8 1842.08 403.799   3
 -17   1   8 2309.37 583.915   2
 -17  -1   8 2437.66 565.623   2
 -17  -1  -9 516.505 202.192   3
 -17   1   9 2543.71 631.140   2
 -17  -1   9 1220.87 418.337   2
 -17  -1  -9 2059.07 557.102   2
 -17   1  -9 996.622 330.823   3
 -17   1 -10 3298.45 560.517   3
 -17  -1 -10 3947.95 699.336   2
 -17  -1 -10 2635.82 518.554   3
 -17   1  10 4087.71 730.557   2
 -17  -1  10 3439.56 641.780   2
 -17  -1  11 2419.09 580.566   2
 -17   1  11 2886.33 653.709   2
 -17  -1 -11 1861.32 425.270   3
 -17   1 -11 2024.91 438.170   3
 -17  -1 -11 3199.36 632.498   2
 -17   1  12 631.725 405.309   2
 -17   1 -12 231.315 184.335   3
 -17  -1 -12-37.3640 136.395   3
 -17  -1  12 180.876 268.543   2
 -17  -1 -13 2732.29 582.198   2
 -17   1  13 2063.29 531.386   2
 -17  -1  13 2037.57 497.556   2
 -17   1 -13 2450.86 530.024   3
 -17  -1 -13 1442.94 389.389   3
 -17  -1  14 1223.99 379.211   2
 -17   1 -14 2390.14 572.749   3
 -17   1  14 2572.15 618.904   2
 -17  -1 -14 1992.81 442.034   3
 -17  -1 -14 3387.61 657.124   2
 -17  -1  15 1667.15 434.847   2
 -17   1 -15 2784.09 584.507   3
 -17  -1 -15 2609.86 565.888   3
 -17  -1 -15 3900.52 677.789   2
 -17   1  15 3019.60 607.790   2
 -17  -1 -16 643.777 320.224   3
 -17  -1  16-104.514 271.349   2
 -17  -1 -16 750.537 372.415   2
 -17   1 -16 819.356 404.352   3
 -17   1  16 296.920 308.413   2
 -17   1  17 4716.27 755.356   2
 -17  -1  17 4076.56 672.447   2
 -17   1 -17 4516.10 727.449   3
 -17  -1 -17 4397.61 720.508   3
 -17  -1 -17 4183.06 673.975   2
 -17   1  18 100.772 182.706   2
 -17   1 -18 415.407 356.730   3
 -17  -1  18-458.362 356.561   2
 -17  -1 -18 669.471 363.254   3
 -17  -1 -18 883.077 379.409   2
 -17   1  19-74.9325 194.862   2
 -17  -1 -19 937.893 396.933   2
 -17   1 -19 437.282 362.176   3
 -17  -1  19-476.524 366.326   2
 -17  -1 -19 142.668 272.181   3
 -17  -1 -20 474.673 364.294   3
 -17   1 -20 527.894 426.796   3
  17  -1  20-142.180 300.022   5
  17   1  20-120.637 173.761   5
 -17  -1 -20 618.982 300.308   2
 -17   1  20 184.790 267.163   2
 -17  -1  20-263.449 401.766   2
 -17  -1 -21 1617.04 460.466   3
 -17  -1 -21 2198.08 468.285   2
 -17   1 -21 2456.17 613.276   3
  17   1  21 1850.29 489.307   5
 -17  -1  21 1422.96 400.048   2
  17  -1  21 2022.37 515.178   5
 -17   1  21 1631.60 443.058   2
 -17  -1 -22 645.755 388.515   3
  17   1  22-173.902 297.819   5
 -17  -1  22-150.843 410.612   2
 -17  -1 -22 975.338 372.962   2
  17  -1  22-107.412 320.707   5
 -17   1 -22 1183.40 499.669   3
 -17   1  22 207.885 189.772   2
 -17   1  23 98.6097 252.992   2
  17   1  23 839.480 313.804   5
 -17  -1 -23 1304.70 512.327   3
 -17   1 -23 994.194 520.142   3
 -17  -1  23 396.188 312.861   2
  17  -1  23 390.392 218.477   5
 -17   1  24-396.259 358.102   2
 -17  -1  24-496.941 428.870   2
  17   1  24-176.317 148.200   5
  17  -1  24-110.515 270.854   5
 -17  -1 -24 377.824 378.450   3
 -17   1 -25 1492.39 531.781   3
  17   1  25 382.574 316.764   5
  17  -1  25 470.299 309.539   5
 -17   1  25 60.7294 298.574   2
 -17  -1 -25 1013.57 511.889   3
 -17   1 -26 732.388 479.588   3
  17   1  26-15.4590 200.313   5
 -17  -1 -26 231.379 214.272   3
  17  -1  26 372.765 340.089   5
  17  -1  27 1416.13 458.581   5
 -17  -1 -27 1714.87 540.407   3
 -17   1 -27 1936.76 619.245   3
  17   1  27 1301.77 469.250   5
 -17   1 -28 1208.42 522.464   3
  17  -1  28 549.026 391.745   5
  17   1  28 575.479 324.585   5
 -17  -1 -28 1022.89 489.038   3
  17   1  29 923.335 421.319   5
  17  -1  29 1392.39 533.397   5
 -17   1 -29 1482.50 607.372   3
  17   1  30 134.026 235.472   5
 -18  -1   0 2303.28 581.518   2
 -18  -1  -1 4748.84 788.029   2
 -18  -1   1 5094.41 828.264   2
 -18  -1   2 2535.98 648.474   2
 -18  -1  -2 2452.53 618.978   2
 -18  -1   3 6624.84 887.166   2
 -18  -1  -3 5766.01 828.910   2
 -18   1   3 6833.81 952.115   2
 -18  -1   4 705.237 413.051   2
 -18  -1  -4 1346.95 466.043   2
 -18   1   4 2309.48 644.340   2
 -18  -1  -5 4028.66 716.707   2
 -18  -1   5 4220.52 737.532   2
 -18   1   5 5424.67 843.154   2
 -18   1  -6 1891.29 402.058   3
 -18  -1  -6 1895.65 523.019   2
 -18   1   6 2870.50 702.567   2
 -18  -1   6 2407.56 542.915   2
 -18  -1  -7 3216.90 657.618   2
 -18  -1  -7 2482.50 470.403   3
 -18   1  -7 2520.35 463.242   3
 -18   1   7 4182.06 750.226   2
 -18  -1   7 2976.63 604.420   2
 -18  -1  -8-163.820 300.923   3
 -18   1   8 1140.18 481.147   2
 -18   1  -8 199.877 131.898   3
 -18  -1   8 725.809 345.253   2
 -18  -1  -8 909.148 465.860   2
 -18   1  -9 1630.44 378.683   3
 -18  -1   9 2037.31 530.674   2
 -18  -1  -9 2621.50 618.249   2
 -18   1   9 2556.15 623.919   2
 -18  -1  -9 1061.91 293.453   3
 -18  -1 -10 688.092 396.969   2
 -18   1 -10-203.953 227.296   3
 -18  -1 -10-33.2344 186.255   3
 -18  -1  10 447.240 313.233   2
 -18  -1 -11 1702.46 359.554   3
 -18   1  11 2684.01 623.995   2
 -18  -1 -11 2836.64 612.014   2
 -18  -1  11 2181.45 529.747   2
 -18   1 -11 1836.70 405.976   3
 -18  -1  12 1845.09 555.118   2
 -18  -1 -12 1069.63 362.696   3
 -18  -1 -12 2642.26 604.675   2
 -18   1 -12 1624.77 455.141   3
 -18   1  12 2006.63 556.506   2
 -18   1  13 4624.81 781.842   2
 -18   1 -13 5538.22 761.061   3
 -18  -1 -13 4614.74 723.852   3
 -18  -1 -13 5275.50 780.650   2
 -18  -1  13 4193.99 715.249   2
 -18  -1 -14 391.370 272.066   3
 -18   1  14 1433.96 518.276   2
 -18   1 -14 878.822 381.033   3
 -18  -1  14 529.303 275.976   2
 -18  -1 -14 1694.19 502.977   2
 -18  -1 -15 2108.17 503.005   3
 -18  -1  15 1900.42 486.809   2
 -18  -1 -15 3441.98 640.131   2
 -18   1 -15 2722.05 550.572   3
 -18   1  15 3266.31 659.066   2
 -18   1 -16 461.137 323.583   3
 -18  -1  16-365.881 347.832   2
 -18  -1 -16 520.409 314.294   3
 -18  -1 -16 673.265 391.594   2
 -18   1  16 656.077 359.375   2
 -18   1  17 753.468 356.454   2
 -18  -1 -17 153.250 190.892   3
 -18  -1  17-183.289 350.543   2
 -18   1 -17 310.795 221.649   3
 -18  -1 -17 587.111 361.172   2
 -18  -1 -18 295.118 245.379   3
 -18  -1  18-408.059 357.322   2
 -18  -1 -18 989.544 405.330   2
 -18   1 -18 147.485 270.308   3
 -18   1  18 444.519 281.048   2
 -18   1 -19 415.479 264.357   3
 -18  -1 -19 346.196 293.922   3
 -18  -1  19 81.2789 318.597   2
 -18   1  19 435.141 220.605   2
 -18  -1 -19 776.941 381.537   2
 -18   1  20 97.0770 149.689   2
 -18  -1 -20 304.984 229.870   3
 -18  -1  20-157.735 434.661   2
  18  -1  20-194.371 309.425   5
 -18  -1 -20 626.517 287.599   2
 -18   1 -20 346.092 295.970   3
 -18  -1  21-837.212 516.041   2
  18   1  21-259.969 238.995   5
 -18  -1 -21 170.255 261.376   3
 -18   1  21 131.259 157.446   2
  18  -1  21-414.818 308.681   5
 -18  -1 -21 440.682 296.358   2
 -18   1 -21 595.420 328.801   3
  18   1  22 80.9605 306.771   5
  18  -1  22 290.114 185.849   5
 -18  -1  22-142.645 419.900   2
 -18   1  22 52.5125 227.985   2
 -18  -1 -22 423.369 264.177   3
 -18  -1 -22 1167.06 393.957   2
 -18   1 -22 1190.33 457.979   3
 -18   1  23 1072.82 335.828   2
 -18  -1  23 595.639 223.548   2
  18   1  23 814.120 292.404   5
 -18   1 -23 1330.56 514.156   3
 -18  -1 -23 1672.14 544.461   3
  18  -1  23 816.792 339.450   5
 -18  -1 -24 422.050 324.260   3
  18  -1  24 651.055 364.077   5
 -18  -1  24-239.193 380.597   2
 -18   1  24 39.8542 267.218   2
  18   1  24 19.0141 240.818   5
  18  -1  25 994.479 414.145   5
  18   1  25 183.906 215.216   5
 -18  -1 -25 854.277 386.071   3
 -18   1  25 288.845 218.976   2
  18   1  26 21.1627 190.026   5
 -18  -1 -26 251.258 315.297   3
  18  -1  26-121.729 201.589   5
 -18  -1 -27-24.5562 190.331   3
 -18   1 -27 742.119 503.684   3
  18   1  27 290.178 262.573   5
  18   1  28-135.376 248.035   5
 -19   1   0 1747.29 557.106   2
 -19  -1   0 1467.45 514.663   2
 -19   1   1 2085.16 619.091   2
 -19   1  -1 2034.33 628.476   2
 -19  -1   1 1332.31 526.868   2
 -19  -1  -1 1663.30 516.473   2
 -19  -1  -2 739.234 409.408   2
 -19  -1   2 732.937 426.395   2
 -19   1   3 1727.11 592.821   2
 -19  -1   3 970.450 443.122   2
 -19  -1  -3 796.060 435.955   2
 -19  -1   4 846.147 388.269   2
 -19  -1  -4 1041.68 433.349   2
 -19   1   4 922.846 433.034   2
 -19  -1  -5 884.149 437.202   2
 -19   1   5 1428.26 539.918   2
 -19  -1   5 730.249 371.242   2
 -19  -1   6 568.963 344.827   2
 -19  -1  -6 999.216 435.342   2
 -19   1   6 1140.50 478.710   2
 -19  -1  -7 1826.67 536.303   2
 -19   1   7 2335.84 638.645   2
 -19  -1   7 1212.24 427.073   2
 -19  -1  -8 1522.54 473.644   2
 -19   1   8 2032.50 583.912   2
 -19  -1  -8 443.247 210.943   3
 -19  -1   8 560.529 342.976   2
 -19  -1  -9-3.70647 140.549   3
 -19   1  -9 396.439 152.778   3
 -19   1   9 839.183 446.599   2
 -19  -1   9 542.070 334.879   2
 -19   1  10 2040.47 578.436   2
 -19  -1 -10 2215.37 551.091   2
 -19  -1  10 1002.04 320.197   2
 -19   1 -10 1215.16 362.201   3
 -19  -1 -10 720.335 235.203   3
 -19   1 -11 239.144 153.595   3
 -19  -1 -11 844.782 397.183   2
 -19  -1  11 7.41175 142.147   2
 -19  -1 -11-208.856 321.025   3
 -19   1  11 750.909 408.612   2
 -19  -1 -12 212.322 205.739   3
 -19   1 -12 486.774 250.676   3
 -19  -1  12 286.933 227.292   2
 -19   1  12 193.245 293.609   2
 -19  -1 -13 2425.95 565.637   2
 -19   1 -13 1535.99 422.846   3
 -19   1  13 2414.86 624.656   2
 -19  -1 -13 1176.46 370.070   3
 -19  -1  13 1399.56 462.555   2
 -19  -1 -14 212.982 147.494   3
 -19   1 -14 141.753 147.447   3
 -19   1  14 815.596 439.267   2
 -19  -1  14 58.8144 171.175   2
 -19  -1 -14 794.972 364.326   2
 -19   1 -15 1182.41 379.913   3
 -19  -1  15 394.611 162.183   2
 -19  -1 -15 767.400 333.389   3
 -19   1  15 1228.23 470.287   2
 -19  -1 -15 1477.39 437.523   2
 -19  -1 -16 2292.54 569.123   3
 -19  -1 -16 2203.06 538.867   2
 -19   1  16 2487.36 593.950   2
 -19  -1  16 1790.91 438.961   2
 -19   1 -16 1750.27 465.781   3
 -19  -1  17 855.853 306.109   2
 -19   1 -17 890.302 385.801   3
 -19   1  17 1743.87 521.426   2
 -19  -1 -17 901.084 312.621   3
 -19  -1 -18 191.922 163.995   3
 -19  -1  18-69.3689 283.594   2
 -19   1 -18 350.780 320.342   3
 -19   1  18 301.800 295.387   2
 -19   1 -19 1473.40 460.890   3
 -19   1  19 1616.55 489.599   2
 -19  -1 -19 1608.31 468.905   2
 -19  -1 -19 1576.96 503.594   3
 -19  -1  19 936.595 311.418   2
 -19   1 -20 1628.94 523.271   2
 -19   1  20 129.075 284.635   2
  19  -1  20 28.5545 297.948   5
 -19  -1  20-899.255 532.225   2
 -19  -1 -20 66.7680 167.955   3
 -19   1 -20 608.331 353.929   3
 -19  -1 -20 1052.55 421.122   2
 -19  -1  21-621.312 466.324   2
 -19  -1 -21 68.1208 226.147   3
 -19  -1 -21 326.877 250.952   2
 -19   1 -21 227.025 304.070   3
  19   1  21 25.3940 275.871   5
  19  -1  21-103.398 231.878   5
 -19   1  21-222.321 293.705   2
  19  -1  22 104.674 228.405   5
 -19   1 -22 98.6069 174.493   3
  19   1  22 159.978 257.496   5
 -19  -1 -22 387.834 276.873   3
 -19   1 -22 995.650 429.600   2
 -19   1  22-441.050 376.401   2
 -19  -1  22-683.793 492.409   2
  19   1  23-215.769 271.740   5
 -19  -1  23-809.547 513.330   2
 -19  -1 -23 236.113 313.159   3
  19  -1  23-287.492 353.181   5
 -19   1 -23 47.7662 291.182   3
 -19   1  23-278.015 299.691   2
 -19  -1 -24 618.218 426.332   3
 -19   1 -24 602.960 380.658   3
 -19   1  24-70.8273 254.989   2
  19   1  24 91.6723 216.968   5
 -19  -1  24-395.782 439.441   2
 -19   1  25 711.622 247.129   2
  19   1  25 997.728 324.659   5
 -19   1 -25 1788.10 554.011   3
 -19  -1 -25 1506.95 528.891   3
 -19   1 -26 3113.52 752.179   3
 -20   1   0 5125.79 883.756   2
 -20  -1   0 5081.02 835.486   2
 -20  -1   1 2684.44 690.627   2
 -20   1   1 3515.76 734.519   2
 -20   1  -1 4446.34 802.719   2
 -20  -1  -1 2485.54 580.444   2
 -20   1  -2 3132.87 703.714   2
 -20  -1  -2 1170.80 476.197   2
 -20  -1   2 1388.17 457.842   2
 -20   1   2 3315.70 738.364   2
 -20   1   3 3723.79 771.014   2
 -20  -1   3 2724.90 627.531   2
 -20  -1  -3 3717.52 770.169   2
 -20   1  -3 3845.11 755.311   2
 -20  -1  -4 1223.13 491.458   2
 -20  -1   4 1045.32 411.864   2
 -20   1   4 2925.68 688.495   2
 -20   1  -4 2141.45 629.802   2
 -20   1   5 1455.43 570.676   2
 -20  -1   5 564.082 284.394   2
 -20   1  -5 1599.76 558.394   2
 -20  -1  -5 894.404 413.789   2
 -20   1   6 1031.84 451.589   2
 -20  -1   6 244.380 248.443   2
 -20  -1  -6 1195.63 441.113   2
 -20  -1   7 1986.16 544.357   2
 -20   1  -7 3841.85 713.268   2
 -20  -1  -7 2885.20 614.740   2
 -20   1   7 2996.59 714.556   2
 -20  -1   8 86.6757 237.419   2
 -20   1   8 1500.64 510.537   2
 -20  -1  -8 640.776 412.694   2
 -20   1  -8 1903.47 562.125   2
 -20  -1  -9 693.682 372.083   2
 -20  -1   9 212.752 247.446   2
 -20   1   9 448.834 374.855   2
 -20  -1 -10-143.624 236.279   3
 -20  -1  10 502.511 300.712   2
 -20   1  10 1217.38 487.704   2
 -20   1 -10 1773.69 581.163   2
 -20  -1 -10 990.143 411.297   2
 -20  -1  11 6058.19 939.503   2
 -20  -1 -11 5465.85 827.709   2
 -20   1  11 6152.06 918.927   2
 -20  -1 -11 5194.53 784.709   3
 -20   1 -11 5450.96 850.950   2
 -20  -1  12 493.841 339.946   2
 -20  -1 -12 99.5585 165.897   3
 -20  -1 -12 1074.20 429.244   2
 -20   1  12 690.616 402.943   2
 -20  -1 -13 1017.11 412.959   2
 -20  -1  13-151.836 218.516   2
 -20   1  13 667.357 427.217   2
 -20  -1 -13-230.757 253.720   3
 -20  -1 -14 1768.03 515.784   2
 -20  -1  14 1264.30 453.658   2
 -20   1 -14 1170.71 385.956   3
 -20  -1 -14 1363.75 399.624   3
 -20   1  14 1695.55 536.000   2
 -20   1 -15 1549.34 529.747   2
 -20  -1  15 991.982 375.233   2
 -20   1 -15 1125.64 364.694   3
 -20  -1 -15 992.936 371.612   3
 -20  -1 -15 1492.85 482.374   2
 -20   1  15 1032.81 440.808   2
 -20  -1  16-320.921 369.890   2
 -20  -1 -16-33.9998 176.551   3
 -20   1 -16 148.778 220.564   3
 -20   1  16 142.927 206.913   2
 -20  -1 -16 633.609 348.589   2
 -20  -1 -17 1329.32 455.078   2
 -20  -1 -17 388.107 246.220   3
 -20  -1  17 173.727 268.287   2
 -20   1  17 648.858 342.969   2
 -20   1 -17 656.757 362.432   3
 -20   1  18 981.534 454.614   2
 -20  -1 -18 562.865 270.416   3
 -20  -1  18 955.103 308.525   2
 -20   1 -18 1541.98 474.915   3
 -20  -1 -18 1487.28 468.524   2
 -20   1  19 691.177 319.407   2
 -20   1 -19 453.091 329.150   3
 -20  -1  19 690.520 172.926   2
 -20   1 -19 1597.51 529.141   2
 -20  -1 -19 527.709 335.628   3
 -20  -1 -19 1002.18 406.364   2
 -20   1  20-130.560 248.899   2
 -20   1 -20 397.237 327.347   3
 -20  -1 -20 132.992 159.828   3
  20  -1  20-229.781 337.210   5
 -20   1 -20 1254.13 520.806   2
 -20  -1 -20 751.602 375.636   2
 -20  -1  20-254.356 388.748   2
 -20   1  21-289.692 334.247   2
 -20  -1 -21 167.443 249.413   2
 -20   1 -21-15.9194 171.768   3
  20   1  21 140.887 182.700   5
 -20  -1  21-578.698 469.293   2
 -20  -1 -21-225.846 237.409   3
 -20   1  22 478.276 179.736   2
 -20  -1 -22 715.296 397.906   3
 -20   1 -22 745.043 419.636   3
 -20  -1  22-279.590 444.153   2
 -20   1 -23-417.767 320.493   3
 -20  -1  23-648.425 521.695   2
 -20   1  23-688.417 457.312   2
 -20  -1 -23 25.2369 211.476   3
 -20   1  24-441.470 416.983   2
 -20   1 -24 94.0777 283.529   3
 -20   1  25 325.683 219.978   2
 -21  -1   0 692.856 424.432   2
 -21   1   0 1737.96 549.926   2
 -21   1   1 2629.30 690.102   2
 -21   1  -1 1449.11 609.079   2
 -21  -1  -1 1469.42 527.356   2
 -21  -1   1 1050.60 438.699   2
 -21  -1   2 57.8523 237.679   2
 -21  -1  -2 674.376 329.046   2
 -21   1   2 1042.50 507.924   2
 -21   1  -2 1445.22 570.563   2
 -21  -1   3 566.487 410.345   2
 -21  -1  -3 568.688 352.366   2
 -21  -1  -4 786.197 402.380   2
 -21  -1   4 637.091 375.920   2
 -21   1  -4 1883.02 622.281   2
 -21   1   4 1279.11 526.543   2
 -21  -1  -5 2286.19 614.968   2
 -21   1   5 2548.42 656.522   2
 -21  -1   5 2775.60 658.800   2
 -21   1  -5 2782.39 685.986   2
 -21   1  -6 2299.71 649.334   2
 -21  -1  -6 1302.16 478.387   2
 -21  -1   6 976.005 389.456   2
 -21   1   6 932.578 471.841   2
 -21  -1   7-18.1229 216.621   2
 -21   1   7 1154.95 524.845   2
 -21  -1  -7 445.047 314.452   2
 -21   1  -7 1295.61 582.941   2
 -21   1   8 893.464 473.529   2
 -21  -1   8-312.926 214.409   2
 -21  -1  -8 514.247 343.419   2
 -21   1  -8 1037.93 480.211   2
 -21   1  -9 1281.06 540.878   2
 -21  -1  -9 934.346 413.093   2
 -21  -1   9 833.573 424.450   2
 -21   1   9 516.779 371.512   2
 -21   1 -10 3447.72 761.321   2
 -21   1  10 1903.17 582.130   2
 -21  -1 -10 2229.99 583.213   2
 -21  -1  10 1673.08 513.746   2
 -21  -1 -11 1700.54 538.353   2
 -21   1  11 2036.56 628.303   2
 -21  -1  11 531.833 226.923   2
 -21   1 -11 1962.30 621.052   2
 -21  -1  12 611.136 243.112   2
 -21  -1 -12 1785.00 528.849   2
 -21   1 -12 2385.53 661.216   2
 -21   1  12 2721.36 669.420   2
 -21  -1 -13-192.673 250.621   3
 -21   1  13 397.141 268.333   2
 -21   1 -13 1191.91 483.542   2
 -21  -1  13 357.818 222.942   2
 -21  -1 -13 872.365 461.746   2
 -21   1  14 2596.10 680.832   2
 -21  -1 -14 1225.71 395.898   3
 -21  -1  14 901.762 338.633   2
 -21   1 -14 2462.45 646.863   2
 -21  -1 -14 2083.51 597.275   2
 -21   1 -15 1525.03 577.986   2
 -21  -1 -15 182.836 143.189   3
 -21  -1 -15 1113.79 436.042   2
 -21   1  15 810.989 397.472   2
 -21  -1  15-387.797 413.093   2
 -21   1  16 633.674 431.751   2
 -21  -1  16-131.377 343.902   2
 -21  -1 -16 764.215 342.890   2
 -21  -1 -16-94.1623 303.822   3
 -21  -1 -17-429.495 298.849   3
 -21  -1  17-226.624 432.589   2
 -21  -1 -17 412.744 271.430   2
 -21   1  17-547.281 291.739   2
 -21  -1 -18 641.759 361.168   2
 -21   1 -18 107.744 241.526   3
 -21  -1  18-95.8172 415.038   2
 -21   1  18 50.6631 223.163   2
 -21  -1 -18 233.396 229.178   3
 -21  -1 -19 513.366 352.417   2
 -21  -1 -19 165.228 266.555   3
 -21   1 -19 1229.98 468.335   2
 -21   1  19 640.984 296.317   2
 -21  -1  19-529.161 426.270   2
 -21   1 -19-66.1936 218.562   3
 -21   1  20 417.751 260.992   2
 -21  -1 -20 121.358 186.173   3
 -21  -1  20-534.180 503.736   2
 -21  -1 -20 363.729 297.419   2
 -21   1 -20 1219.54 509.382   2
 -21   1 -20 768.041 388.252   3
 -21   1 -21 260.027 373.550   3
 -21  -1 -21 363.303 280.289   3
 -21   1 -21 575.260 366.149   2
 -21   1  21-546.671 401.464   2
 -21   1 -22 153.816 295.743   3
 -22  -1   0 622.369 414.555   2
 -22   1   0 1096.12 509.686   2
 -22  -1   1 656.696 404.409   2
 -22  -1  -1 169.952 264.555   2
 -22   1   1 341.325 341.957   2
 -22   1  -1 1162.73 482.767   2
 -22  -1  -2 963.402 444.829   2
 -22   1  -2 1687.01 616.438   2
 -22  -1   2-86.4874 265.559   2
 -22   1   2 1684.26 559.301   2
 -22  -1  -3-108.667 261.532   2
 -22   1   3 1227.94 544.079   2
 -22  -1   3-19.4358 194.918   2
 -22   1  -3 1224.62 517.295   2
 -22   1  -4 1248.79 555.127   2
 -22  -1   4 294.670 195.954   2
 -22  -1  -4 516.381 387.702   2
 -22   1   4 801.567 406.399   2
 -22  -1   5 1131.84 456.573   2
 -22   1   5 1539.44 538.601   2
 -22  -1  -5 1632.90 530.977   2
 -22   1  -5 2668.85 662.302   2
 -22   1   6 2958.51 694.816   2
 -22  -1  -6 2969.96 660.740   2
 -22  -1   6 1929.53 554.150   2
 -22   1  -6 3543.16 755.956   2
 -22   1  -7 1704.05 550.288   2
 -22  -1   7 462.598 389.442   2
 -22   1   7 1178.95 503.312   2
 -22  -1  -7 775.482 451.128   2
 -22   1   8 1054.90 481.514   2
 -22  -1   8 633.514 351.042   2
 -22  -1  -8 1202.06 464.121   2
 -22   1  -8 1785.32 578.271   2
 -22  -1  -9 689.297 364.859   2
 -22   1  -9 1418.67 528.877   2
 -22   1   9 1467.65 515.997   2
 -22  -1 -10 534.079 391.704   2
 -22   1 -10 1100.58 493.312   2
 -22   1  10 294.308 403.068   2
 -22  -1 -11 1373.05 457.753   2
 -22   1 -11 2349.30 638.286   2
 -22   1 -12 1844.01 543.807   2
 -22  -1 -12 497.123 372.409   2
 -22  -1 -13 360.780 249.394   2
 -22   1 -13 1148.32 467.475   2
 -22  -1 -14 86.9196 234.506   2
 -22   1 -14 585.496 387.509   2
 -22   1 -15 1742.08 602.810   2
 -22  -1 -15 1639.80 492.178   2
 -22  -1 -16 461.591 312.895   2
 -22  -1 -17 650.615 333.970   2
 -22  -1 -18-90.0816 345.038   3
 -22  -1 -18 163.209 248.998   2
   0  -2   4 54487.7 859.333   5
   0  -2   4 54688.2 929.772   1
   0  -2  -4 53365.6 903.331   3
   0   2   5 49253.0 600.421   5
   0  -2  -5 48451.8 908.253   3
   0  -2   5 50177.0 946.977   1
   0  -2   5 49066.9 885.451   5
   0   2   6 95832.7 953.631   5
   0  -2   6 93563.1 1306.44   5
   0  -2  -6 91041.3 1346.73   3
   0  -2   6 94003.7 1389.97   1
   0   2   7 74756.7 947.505   5
   0  -2  -7 77207.1 952.687   5
   0  -2   7 76077.7 1253.41   5
   0  -2   7 76837.4 1307.29   1
   0  -2  -8 5817.72 302.522   5
   0  -2   8 6254.90 452.910   5
   0   2   8 6219.20 313.342   5
   0  -2   9 230.379 125.336   5
   0   2   9 258.635 93.7898   5
   0  -2  -9 321.579 85.6156   5
   0  -2 -10 3048.08 263.151   5
   0  -2  10 2987.37 391.884   5
   0  -2 -11 130292. 1656.98   5
   0  -2  11 125645. 1940.01   5
   0   2  11 125668. 1649.16   5
   0  -2  12 6003.29 600.834   5
   0   2  12 7701.36 522.989   5
   0  -2  13 5464.63 469.859   5
   0   2  13 5233.37 384.966   5
   0  -2  14 21600.4 912.463   5
   0   2  14 21282.0 790.010   5
   0  -2  15 31820.8 1178.53   5
   0   2  15 34223.7 1088.83   5
   0  -2  16 211059. 3021.23   5
   0   2  16 214420. 2731.81   5
   0   2  17 127169. 2200.74   5
   0  -2  17 122947. 2397.05   5
   0  -2  18 8902.42 752.232   5
   0   2  18 10487.1 701.192   5
   0  -2  19 16246.0 905.773   5
   0   2  19 15639.0 814.839   5
   0  -2  20 2744.44 462.682   5
   0   2  20 2785.25 413.184   5
   0   2  21 24125.5 1072.84   5
   0  -2  21 23280.2 1153.36   5
   0   2  22 1016.10 303.111   5
   0  -2  22 675.011 341.329   5
   0   2  23 944.728 351.004   5
   0  -2  23 693.065 378.275   5
   0  -2  24 31686.8 1469.74   5
   0   2  24 32419.7 1364.85   5
   0   2  25 8670.10 767.564   5
   0  -2  25 6878.22 749.245   5
   0  -2  26 1431.98 332.047   5
   0   2  26 1873.62 385.113   5
   0   2  27 152.342 163.229   5
   0  -2  27 120.848 119.733   5
   0   2  28 1361.86 396.401   5
   0  -2  28 935.631 331.742   5
   0   2  29 24932.1 1349.13   5
   0  -2  29 23768.2 1406.49   5
   0   2  30 880.104 335.236   5
   0  -2  30 987.159 399.990   5
   0  -2  31 1698.18 441.012   5
   0   2  31 1618.88 383.224   5
   0  -2  32 421.671 232.793   5
   0   2  32 847.610 263.334   5
   0  -2  33 535.601 229.444   5
   0   2  33 232.982 127.525   5
   0  -2  34-65.4446 252.978   5
   0   2  34-46.3634 178.026   5
   0  -2  35 117.687 146.457   5
   0   2  35 39.9304 153.585   5
   0  -2  36 1340.47 454.992   5
   0   2  36 1455.71 481.221   5
   0  -2  37 2513.82 587.045   5
   0   2  37 2645.21 544.833   5
   0  -2  38 1112.72 390.202   5
   0   2  38 837.295 343.634   5
   0  -2  39-218.649 190.222   5
   0   2  39-150.429 205.886   5
   0  -2  40 1737.75 496.076   5
   0   2  40 1721.14 490.110   5
   0  -2  41 164.665 256.418   5
   0  -2  42 1205.13 418.451   5
   0  -2  43 580.417 326.502   5
   1  -2  -2 7529.22 248.835   4
  -1  -2  -3 19190.5 575.895   3
   1  -2   4 108776. 1289.41   5
  -1  -2   4 107916. 1383.86   1
   1  -2   4 108869. 1236.96   1
  -1  -2  -4 105902. 1416.55   3
  -1  -2   4 107120. 1234.14   5
   1  -2  -4 104985. 1075.98   3
   1   2   5 75081.5 785.133   5
   1  -2   5 76419.0 1152.98   5
  -1  -2   5 73930.5 1101.31   5
   1  -2   5 74103.5 1099.27   1
   1  -2  -5 72193.6 964.994   3
  -1  -2  -5 71720.8 1247.42   3
  -1  -2   5 74182.7 1215.63   1
   1  -2   6 7978.95 385.682   1
  -1  -2   6 7929.31 378.516   5
   1  -2  -6 8197.02 360.740   3
   1  -2   6 9427.58 439.467   5
  -1  -2   6 8138.14 416.703   1
  -1  -2  -6 8051.80 447.917   3
   1   2   6 7936.81 289.676   5
   1  -2   7 42.4110 82.3966   5
   1  -2   7 115.638 92.4038   1
  -1  -2  -7 56.3890 26.9356   5
  -1  -2   7 62.1061 56.1900   1
  -1  -2   7 131.032 67.6932   5
   1   2   7 53.7315 41.2374   5
   1   2   8 1054.67 123.184   5
   1  -2   8 1188.55 171.901   5
  -1  -2   8 1339.35 207.374   5
   1  -2  -8 1024.38 137.792   5
  -1  -2  -8 973.864 124.804   5
   1   2   9 22242.0 621.204   5
   1  -2   9 21768.2 763.931   5
  -1   2   9 21203.7 625.753   5
   1  -2  -9 21341.5 625.660   5
  -1  -2   9 22284.3 744.997   5
  -1  -2  -9 21109.6 601.406   5
  -1  -2  10 4642.66 378.110   5
   1  -2  10 3706.80 330.803   5
  -1  -2 -10 4002.38 282.661   5
   1  -2 -10 3799.86 282.691   5
  -1   2  10 4071.01 284.585   5
   1   2  10 4145.03 288.111   5
  -1   2  11 5691.15 355.996   5
   1   2  11 5613.92 353.726   5
  -1  -2 -11 6041.93 360.736   5
   1  -2  11 5508.61 417.687   5
  -1  -2  11 5709.12 413.766   5
  -1   2  12 133.774 73.0778   5
   1   2  12 48.0852 43.1515   5
  -1  -2  12 277.458 149.520   5
   1  -2  12 204.196 121.369   5
  -1   2  13 570.644 259.549   5
   1   2  13 700.745 206.446   5
   1  -2  13 245.529 154.758   5
  -1   2  14 130604. 1984.36   5
   1   2  14 128838. 1951.67   5
   1  -2  14 126528. 2224.08   5
  -1  -2  14 127099. 2181.89   5
  -1   2  15 35485.9 1109.35   5
  -1  -2  15 37368.8 1250.63   5
   1   2  15 34174.0 1106.58   5
   1   2  16 1145.35 313.096   5
   1  -2  16 656.310 294.045   5
  -1   2  16 1669.93 361.490   5
  -1   2  17 53592.7 1417.94   5
   1   2  17 53462.3 1418.80   5
   1  -2  17 51961.6 1568.27   5
  -1  -2  17 52852.7 1539.73   5
  -1  -2  18 3567.03 539.785   5
  -1   2  18 3557.61 491.618   5
   1   2  18 2204.69 415.747   5
   1  -2  18 1550.75 368.865   5
   1  -2  19 29965.1 1251.56   5
  -1  -2  19 30687.0 1244.40   5
  -1   2  19 30757.0 1154.96   5
   1   2  19 30665.7 1141.01   5
   1  -2  20 912.850 247.127   5
  -1  -2  20 1816.84 400.714   5
   1   2  20 1478.42 349.026   5
  -1   2  20 1669.26 365.341   5
   1  -2  21 805.165 209.001   5
   1   2  21 712.812 211.249   5
  -1  -2  21 707.309 202.729   5
  -1   2  21 709.184 205.388   5
   1  -2  22 1103.62 283.569   5
  -1   2  22 1570.97 303.944   5
  -1  -2  22 1269.95 334.452   5
   1   2  22 1263.09 295.071   5
  -1  -2  23 12111.5 882.711   5
   1   2  23 13271.3 858.974   5
   1  -2  23 12313.1 895.062   5
  -1   2  23 12634.2 845.379   5
  -1   2  24 11828.1 823.526   5
  -1  -2  24 11370.2 878.078   5
   1   2  24 11523.6 823.031   5
   1  -2  24 11820.7 895.514   5
  -1   2  25 938.387 307.306   5
   1  -2  25 423.968 283.612   5
  -1  -2  25 702.068 309.409   5
   1   2  25 421.399 221.392   5
  -1   2  26 1354.51 306.895   5
  -1  -2  26 1473.37 350.311   5
   1  -2  26 1251.08 305.995   5
   1   2  26 1259.54 271.580   5
   1  -2  27 723.588 284.791   5
   1   2  27 568.569 246.801   5
  -1  -2  27 505.106 274.328   5
  -1   2  27 734.093 279.462   5
   1   2  28 8173.95 754.927   5
   1  -2  28 7460.79 779.509   5
  -1  -2  28 7769.39 796.098   5
  -1   2  28 8056.35 770.611   5
  -1  -2  29 1997.72 454.894   5
  -1   2  29 2147.47 423.295   5
   1  -2  29 1577.39 386.560   5
   1   2  29 1870.31 392.888   5
  -1   2  30 472.998 289.653   5
  -1  -2  30 402.212 258.734   5
   1  -2  30 109.860 191.441   5
   1   2  30 238.803 228.740   5
   1  -2  31 5477.74 726.321   5
  -1   2  31 5543.84 697.017   5
  -1  -2  31 5147.31 716.761   5
   1   2  31 5183.67 672.032   5
   1  -2  32 5731.49 761.732   5
  -1   2  32 6380.85 771.356   5
   1   2  32 6799.07 773.736   5
  -1  -2  32 5524.70 729.435   5
  -1   2  33 3447.33 561.984   5
   1  -2  33 3001.46 547.100   5
   1   2  33 3218.54 536.342   5
  -1  -2  33 3694.06 618.619   5
   1   2  34 177.242 182.279   5
  -1   2  34-35.1766 160.163   5
  -1  -2  34 485.180 332.359   5
   1  -2  34 178.201 172.701   5
   1  -2  35 431.514 370.312   5
  -1   2  35 844.426 396.549   5
  -1  -2  35 597.380 310.852   5
   1   2  35 432.538 337.380   5
  -1  -2  36 15799.4 1338.47   5
   1  -2  36 15445.8 1333.04   5
   1   2  36 16268.4 1277.92   5
  -1  -2  37 14437.4 1297.14   5
   1  -2  37 13816.3 1291.42   5
   1   2  37 14356.2 1237.40   5
   1   2  38 1945.36 486.737   5
  -1  -2  38 1731.12 501.151   5
   1  -2  38 2107.10 567.255   5
   1   2  39-32.4857 165.639   5
   1  -2  39 267.288 280.630   5
  -1  -2  39 54.0628 160.501   5
   1   2  40 1713.52 485.607   5
   1  -2  40 1840.50 507.064   5
  -1  -2  40 2046.10 574.172   5
   1   2  41 7535.05 981.337   5
   1  -2  41 8261.68 1057.96   5
  -1  -2  41 7056.22 991.594   5
   1  -2  42 2407.13 607.242   5
  -1  -2  42 2868.19 664.805   5
   1   2  42 2815.65 647.455   5
   1   2  43 1.76112 155.256   5
   1  -2  43 33.2020 244.867   5
  -2  -2   2 271736. 2114.05   4
  -2  -2  -2 281835. 2361.03   3
  -2  -2  -3 82685.0 1328.75   3
   2  -2   3 77954.9 897.362   1
  -2  -2   3 80122.0 1235.40   1
   2  -2   4 300.612 107.958   5
   2  -2   4 292.542 82.7576   1
  -2  -2  -4 259.841 88.1729   3
  -2  -2   4 236.312 67.7773   1
  -2  -2   5 4574.65 314.127   1
   2  -2  -5 4387.09 190.519   3
   2  -2   5 4462.67 294.352   5
  -2  -2  -5 4350.38 342.186   3
  -2  -2   6 4055.59 295.015   5
  -2  -2   6 4070.55 310.159   1
  -2  -2  -6 3847.44 349.700   3
   2   2   6 4042.24 223.955   2
   2   2   6 4114.25 233.375   5
   2  -2   6 3995.11 302.950   5
   2  -2  -6 4269.39 219.824   3
   2   2   7 392.443 86.9290   2
   2   2   7 198.813 53.6495   5
  -2  -2   7 157.726 75.0010   5
   2  -2   7 154.328 78.8234   5
   2   2   8 17958.1 561.963   5
  -2  -2   8 18195.5 674.302   5
   2  -2   8 18801.7 713.091   5
   2  -2  -8 18432.3 608.513   5
   2   2   8 18882.6 466.730   2
   2   2   9 83.3110 54.0139   5
   2  -2   9-2.08285 94.9440   5
  -2  -2   9 32.0237 55.9898   5
   2  -2  -9 124.857 72.0399   5
  -2  -2  -9 95.1659 58.3178   5
   2   2  10 153.786 63.7292   5
  -2  -2 -10 176.837 63.4826   5
   2  -2  10 363.939 128.908   5
  -2  -2  10 275.863 128.422   5
   2   2  11 8127.78 440.738   5
  -2  -2  11 8106.40 511.165   5
   2  -2  11 8379.66 524.662   5
  -2  -2  12 13001.2 668.863   5
   2  -2  12 12067.0 666.469   5
   2   2  12 12094.2 567.818   5
   2  -2  13 191.931 88.1671   5
   2   2  13 254.259 63.1835   5
  -2  -2  14 6790.84 528.042   5
   2   2  14 6054.27 432.781   5
   2  -2  14 6110.52 492.750   5
  -2  -2  15 25142.6 1014.02   5
   2  -2  15 22725.1 991.775   5
   2   2  15 23343.4 890.652   5
  -2   2  15 24390.2 562.672   2
   2   2  16 38418.8 1193.17   5
   2  -2  16 37148.8 1319.20   5
  -2   2  16 39106.3 689.440   2
  -2  -2  16 38524.9 1294.74   5
   2  -2  17 2209.95 320.646   5
   2   2  17 2739.89 329.233   5
  -2   2  17 2387.39 161.349   2
   2  -2  18-179.609 165.758   5
   2   2  18 53.2919 75.8040   5
  -2  -2  18 64.1790 88.5329   5
  -2   2  18-116.055 86.8187   5
  -2  -2  19 147.464 101.519   5
  -2   2  19 31.3410 97.5545   5
   2   2  19 178.938 86.2913   5
   2  -2  19 166.900 126.368   5
  -2   2  20 942.304 211.013   5
   2  -2  20 911.831 234.975   5
   2   2  20 1103.69 229.569   5
  -2  -2  20 1008.40 266.426   5
  -2  -2  21 4578.42 497.675   5
   2  -2  21 4331.66 512.590   5
  -2   2  21 4602.37 471.446   5
   2   2  21 4251.28 454.586   5
   2  -2  22 378.278 147.527   5
  -2   2  22 407.313 205.458   5
  -2  -2  22 374.659 215.995   5
   2   2  22 152.204 98.5089   5
   2   2  23 810.065 210.327   5
  -2  -2  23 903.417 253.096   5
   2  -2  23 715.366 240.048   5
  -2   2  23 836.606 214.387   5
   2   2  24 327.974 126.194   5
  -2  -2  24 344.639 208.277   5
   2  -2  24 364.501 230.332   5
  -2   2  24 308.133 178.815   5
   2   2  25 5390.95 583.168   5
   2  -2  25 5680.19 614.882   5
  -2   2  25 6343.72 632.060   5
  -2  -2  25 5745.44 643.857   5
   2  -2  26 362.440 151.035   5
   2   2  26 686.536 241.657   5
  -2  -2  26 749.154 271.195   5
   2  -2  27 447.905 176.899   5
   2   2  27 449.624 218.130   5
  -2  -2  27 448.227 240.289   5
   2  -2  28 2170.11 419.834   5
  -2  -2  28 2490.95 466.878   5
   2   2  28 2301.44 417.009   5
   2  -2  29-78.7022 231.194   5
   2   2  29 185.020 160.217   5
  -2  -2  29-44.4803 185.074   5
   2  -2  30 485.986 249.600   5
   2   2  30 173.955 110.631   5
  -2  -2  30 250.300 143.323   5
   2  -2  31 937.304 264.784   5
  -2  -2  31 726.195 232.704   5
   2   2  31 674.690 244.445   5
   2   2  32 245.010 188.154   5
  -2  -2  32-58.4010 189.556   5
   2  -2  32-26.5598 159.718   5
   2   2  33 3079.82 534.140   5
   2  -2  33 2739.28 516.385   5
  -2  -2  33 3213.97 584.919   5
   2   2  34 551.934 306.773   5
  -2  -2  34 505.074 299.524   5
   2  -2  34 364.329 240.256   5
  -2  -2  35 940.867 366.017   5
   2  -2  35 380.506 180.836   5
   2   2  35 970.691 327.835   5
  -2  -2  36 482.137 253.223   5
   2  -2  36 630.620 332.825   5
   2   2  36 93.5879 165.277   5
  -2  -2  37 16.0650 236.725   5
   2  -2  37-272.126 232.235   5
   2   2  37 181.368 263.763   5
   2  -2  38 1969.84 503.217   5
   2   2  38 1926.57 451.173   5
  -2  -2  38 1908.47 480.305   5
   2   2  39 435.855 246.519   5
   2  -2  39 611.575 333.372   5
   2   2  40 118.166 184.093   5
   2  -2  40 395.718 258.098   5
   2  -2  41 260.210 296.007   5
   2   2  41 333.510 247.104   5
   2  -2  42-390.308 314.041   5
   2   2  42 138.508 220.167   5
   2   2  43 721.300 337.062   5
   2  -2  43-225.243 247.330   5
   2   2  44-93.9631 231.040   5
   2   2  45-112.140 182.093   5
  -3  -2   0-196.720 94.8771   2
  -3  -2  -1 14552.4 531.550   2
  -3  -2   1 15696.3 549.656   4
  -3  -2  -2 6284.10 383.109   3
  -3  -2   2 6423.83 350.499   4
  -3  -2  -2 6105.01 335.889   2
  -3  -2  -3 8772.63 430.663   2
  -3  -2  -3 8444.44 454.897   3
  -3  -2   3 8394.03 408.186   4
  -3  -2   4 157588. 1885.23   1
  -3  -2  -4 156492. 2072.13   3
  -3  -2  -4 150683. 1681.68   2
  -3  -2  -5 118789. 1479.08   2
  -3  -2  -5 124569. 1932.74   3
  -3  -2   5 124887. 1725.23   1
  -3  -2  -6 2486.28 228.176   2
  -3  -2  -6 2615.27 308.859   3
   3  -2   6 2124.36 236.431   5
   3   2   6 2678.53 238.959   2
  -3  -2  -7 1352.49 269.441   3
  -3  -2  -7 1263.50 153.960   2
   3  -2   7 1041.56 195.855   5
   3  -2   8 35871.9 1033.08   5
  -3  -2  -8 33709.5 741.016   2
   3   2   8 34594.0 843.570   5
   3  -2   9 289.908 78.8354   5
  -3  -2  -9 489.745 104.779   2
   3   2   9 418.152 106.344   5
   3  -2  10 5828.44 438.191   5
  -3  -2 -10 5628.35 284.024   2
   3   2  10 5754.89 378.749   5
   3  -2  11 285.540 115.679   5
   3   2  11 272.620 89.7435   5
  -3  -2 -11 133.741 51.2775   2
   3   2  12 142.464 68.0267   5
  -3  -2 -12 15.3909 50.7618   2
   3  -2  13 8936.87 601.307   5
   3   2  13 8838.84 529.493   5
  -3  -2  13 8760.96 584.756   5
  -3  -2  14 7658.24 567.904   5
   3  -2  14 7064.10 551.735   5
   3   2  14 7312.56 484.473   5
   3   2  15 506.818 78.9261   5
  -3  -2  15 673.229 180.930   5
   3  -2  15 466.733 172.963   5
  -3   2  16 2500.53 230.026   2
   3   2  16 1817.21 257.756   5
   3  -2  16 1752.40 280.972   5
  -3  -2  16 2312.89 352.977   5
  -3  -2  17 21641.3 1015.17   5
   3  -2  17 22070.0 1053.76   5
  -3   2  17 22562.8 648.847   2
   3   2  17 22107.1 956.123   5
   3   2  18 2073.65 305.695   5
   3  -2  18 1699.50 303.110   5
  -3  -2  18 2680.80 441.446   5
  -3   2  18 1818.44 179.768   2
  -3   2  19 2620.80 209.573   2
   3   2  19 2804.71 358.855   5
  -3  -2  19 2943.08 407.694   5
   3  -2  19 2971.68 403.831   5
   3  -2  20 415.013 138.509   5
   3   2  20 395.768 134.216   5
  -3  -2  20 807.386 229.573   5
   3  -2  21-10.5319 121.869   5
  -3  -2  21 281.816 208.076   5
   3   2  21 34.0659 88.7822   5
   3  -2  22 4251.34 519.633   5
   3   2  22 4563.31 491.792   5
  -3  -2  22 4657.53 533.299   5
   3  -2  23-46.7464 136.588   5
   3   2  23 176.690 167.309   5
  -3  -2  23 38.5669 114.582   5
   3   2  24 557.491 204.448   5
  -3  -2  24 675.613 229.499   5
   3  -2  24 823.042 242.579   5
   3  -2  25 128.923 127.780   5
   3   2  25 45.6373 95.7648   5
   3   2  26 1327.84 315.172   5
   3  -2  26 648.380 255.274   5
  -3  -2  26 1239.22 367.634   5
  -3  -2  27 8698.11 818.874   5
   3  -2  27 8795.43 835.883   5
   3   2  27 8570.87 762.617   5
   3   2  28 776.577 254.253   5
   3  -2  28 1083.32 345.357   5
  -3  -2  28 1495.53 398.175   5
   3   2  29-173.861 236.022   5
  -3  -2  29 252.992 198.732   5
   3  -2  29-355.132 211.970   5
   3   2  30 173.226 153.669   5
   3  -2  30 333.246 216.128   5
  -3  -2  31 726.274 259.665   5
   3   2  31 829.376 242.604   5
   3  -2  31 942.008 297.587   5
   3  -2  32 290.291 222.762   5
   3   2  32-122.331 205.374   5
   3   2  33 259.741 167.822   5
   3  -2  33-140.598 214.295   5
   3   2  34 1344.01 354.461   5
   3  -2  34 1176.76 317.759   5
   3   2  35 672.345 243.474   5
   3  -2  35 1030.03 300.444   5
   3   2  36 69.0722 231.397   5
   3  -2  36-252.724 236.585   5
   3  -2  37-355.525 302.838   5
   3   2  37-30.4967 271.692   5
   3  -2  38-126.615 248.850   5
   3   2  38-17.6102 132.165   5
   3  -2  39-351.521 273.164   5
   3   2  39-173.778 282.456   5
   3  -2  40 1120.81 389.073   5
   3   2  40 609.783 220.911   5
   3  -2  41 12.5474 197.597   5
   3   2  41-320.460 163.525   5
   3   2  42-93.9427 270.586   5
   3  -2  42 105.947 291.914   5
   3   2  43 171.439 216.240   5
   3  -2  43 54.0932 201.807   5
   3   2  44-306.285 306.015   5
   3   2  45 346.701 239.932   5
  -4  -2   0 1128.07 157.545   2
  -4  -2  -1 4568.65 340.521   2
  -4  -2   1 4260.33 310.929   4
  -4  -2   1 4332.44 337.641   2
  -4  -2  -2 24505.5 822.506   3
  -4  -2  -2 23757.4 783.277   2
  -4  -2   2 24724.6 735.259   4
  -4  -2   2 24509.1 806.962   2
  -4  -2  -3 36750.0 961.575   2
  -4  -2  -3 37366.3 1048.56   3
  -4  -2   3 38317.8 910.274   4
  -4  -2   3 37905.0 1025.27   2
  -4   2   4 2492.74 158.295   1
  -4  -2   4 2101.13 207.580   4
  -4  -2   4 2102.22 222.225   2
  -4  -2  -4 2268.60 256.428   3
  -4  -2  -4 2389.26 247.102   2
   4   2  -4 2489.21 238.916   4
  -4  -2  -5 2849.49 327.724   3
   4   2  -5 2886.11 254.959   4
  -4  -2  -5 2798.20 266.642   2
  -4  -2   5 2228.61 237.074   2
  -4  -2  -6 18608.9 676.673   2
  -4  -2  -6 18960.3 831.448   3
  -4  -2  -7 64211.3 1227.30   2
  -4  -2  -7 66010.8 1577.89   3
   4  -2   8 4129.75 381.904   5
  -4  -2  -8 4452.44 448.131   3
  -4  -2  -8 4915.41 359.067   2
  -4  -2  -9 1821.65 208.583   2
   4  -2   9 1567.56 245.355   5
  -4  -2 -10 1845.55 224.270   2
   4   2  10 1328.35 191.757   5
   4  -2  10 1525.25 249.466   5
   4  -2  11 54793.4 1472.97   5
  -4  -2 -11 54328.3 1086.47   2
   4   2  11 53481.6 1270.27   5
   4   2  12 1161.64 196.416   5
  -4  -2 -12 1678.24 209.575   2
   4  -2  12 1073.62 191.242   5
  -4  -2 -13 5705.61 338.561   2
   4  -2  13 5652.75 496.759   5
   4   2  13 5519.71 436.558   5
   4  -2  14 153.166 120.939   5
   4   2  14 154.705 91.1631   5
  -4  -2 -14 101.844 39.9490   2
   4   2  15 1346.48 227.876   5
   4  -2  15 1409.31 263.816   5
  -4  -2 -15 1505.58 162.030   2
   4  -2  16 9572.37 707.007   5
   4   2  16 9518.86 626.594   5
  -4   2  16 9476.40 513.210   2
  -4  -2 -16 9255.36 401.060   2
   4  -2  17 13303.9 844.293   5
  -4  -2 -17 12980.1 464.211   2
  -4   2  17 13093.3 596.354   2
   4   2  17 14135.7 786.268   5
  -4   2  18 22.7332 71.9277   2
   4  -2  18 4.67971 94.3161   5
   4   2  18-10.9821 94.5040   5
   4   2  19 4341.34 464.663   5
  -4   2  19 3968.77 312.129   2
   4  -2  19 4156.63 517.073   5
  -4   2  20-93.1069 90.1422   2
   4  -2  20-63.1859 113.963   5
   4   2  20 88.5604 160.285   5
   4  -2  21 1965.57 356.288   5
  -4   2  21 1554.57 178.246   2
   4   2  21 1980.41 335.360   5
   4   2  22 1061.59 241.521   5
   4  -2  22 1038.29 268.859   5
   4  -2  23 133.301 146.197   5
   4   2  23-144.220 142.084   5
   4   2  24 4389.58 513.228   5
   4  -2  24 4193.00 556.493   5
   4   2  25 3498.15 499.424   5
   4  -2  25 3762.34 533.182   5
   4  -2  26 537.638 159.084   5
   4   2  26 613.373 205.929   5
   4   2  27 282.380 201.356   5
   4  -2  27 54.0710 176.694   5
   4  -2  28 143.806 262.215   5
   4   2  28 200.548 132.065   5
   4   2  29 10087.1 877.580   5
   4  -2  29 9456.79 909.141   5
   4  -2  30 89.2694 170.799   5
   4   2  30 70.2579 129.021   5
   4  -2  31 32.7727 209.077   5
   4   2  31 332.943 209.973   5
   4  -2  32 672.195 296.823   5
   4   2  32 815.838 318.520   5
   4   2  33 347.458 198.449   5
   4  -2  33 680.064 230.687   5
   4  -2  34-497.557 339.280   5
   4   2  34-137.760 211.870   5
   4   2  35-203.055 216.531   5
   4  -2  35-373.203 319.413   5
   4  -2  36 288.183 257.698   5
   4   2  36-19.2304 204.229   5
   4   2  37-18.1025 229.555   5
   4  -2  37 480.498 244.413   5
   4   2  38-96.3327 284.995   5
   4  -2  38-3.19700 218.315   5
   4  -2  39 152.622 153.168   5
   4   2  39-117.455 163.582   5
   4  -2  40 395.329 238.562   5
   4   2  40-61.2799 144.867   5
   4   2  41 248.990 204.924   5
   4  -2  41 97.5666 212.122   5
   4  -2  42-90.3151 240.996   5
   4   2  42 209.840 218.780   5
   4   2  43-124.226 211.510   5
   4   2  44 738.115 362.091   5
  -5  -2   0-63.9128 99.0782   2
  -5  -2   1 29001.6 862.793   4
  -5  -2   1 29213.8 990.857   2
  -5  -2  -1 29791.5 980.292   2
  -5  -2   2 233.612 70.9565   4
  -5  -2   2 318.162 182.159   2
  -5  -2  -2 136.201 102.574   3
  -5  -2  -3 71204.0 1547.96   3
  -5  -2   3 69321.2 1308.15   4
  -5  -2  -3 68562.4 1482.05   2
  -5  -2   3 70969.8 1540.00   2
  -5   2   3 70020.6 726.362   1
  -5  -2  -4 4653.45 405.464   3
  -5   2   4 4600.66 216.065   1
  -5  -2   4 4411.26 395.145   2
  -5  -2   4 4594.38 342.744   4
  -5  -2   5 142105. 1853.17   4
  -5  -2  -5 139580. 2106.39   2
  -5  -2  -5 144653. 2346.07   3
  -5  -2   5 144000. 2217.36   2
  -5  -2   6 24063.2 910.238   2
  -5  -2  -6 23350.8 978.051   3
  -5   2   6 24637.8 627.290   1
  -5  -2  -6 25561.7 907.573   2
  -5  -2  -7 2037.04 276.145   2
  -5  -2  -7 2252.61 326.204   3
  -5   2   7 2069.21 199.301   1
  -5  -2   7 1572.34 223.595   2
  -5  -2  -8 3002.94 407.764   3
  -5   2   8 2982.54 257.305   1
  -5  -2   8 2551.72 296.343   2
  -5  -2  -8 2954.02 310.786   2
  -5  -2   9 14095.9 718.560   2
  -5  -2  -9 15398.7 677.586   2
   5  -2   9 14674.5 756.012   5
   5  -2  10 17364.4 838.255   5
  -5  -2 -10 17002.4 710.325   2
   5   2  11 5488.64 434.922   5
   5  -2  11 5674.79 490.289   5
  -5  -2 -11 6595.87 437.524   2
   5   2  12 12.6005 74.1540   5
   5  -2  12 73.4245 99.9115   5
  -5  -2 -12 111.271 88.8167   2
  -5  -2 -13 510.611 172.827   2
   5  -2  13 334.014 133.352   5
   5   2  13 319.314 133.678   5
   5   2  14 30769.6 1115.31   5
  -5  -2 -14 31081.3 919.412   2
   5  -2  14 30492.1 1236.56   5
   5  -2  15 24213.7 1130.13   5
  -5  -2 -15 24742.6 807.390   2
   5   2  15 23884.6 1014.06   5
   5   2  16 1201.69 236.499   5
  -5  -2 -16 1605.42 212.383   2
   5  -2  16 1285.57 279.246   5
   5   2  17 1941.03 291.548   5
  -5  -2 -17 2365.74 246.578   2
   5  -2  17 1943.15 323.561   5
  -5   2  17 2371.52 295.215   2
   5   2  18 12425.8 785.299   5
  -5   2  18 12450.9 644.862   2
   5  -2  18 12239.2 878.368   5
  -5  -2 -18 12485.9 538.682   2
  -5  -2 -19 37401.1 904.085   2
   5  -2  19 38119.3 1537.98   5
  -5   2  19 36036.9 1091.10   2
   5   2  19 36608.1 1399.16   5
   5   2  20 1756.44 383.051   5
  -5  -2 -20 1527.12 186.790   2
  -5   2  20 1446.81 222.494   2
   5  -2  20 1988.50 395.190   5
   5  -2  21 10843.3 880.661   5
  -5  -2 -21 9936.42 433.747   2
  -5   2  21 10501.7 566.760   2
   5   2  21 10918.4 808.898   5
  -5   2  22 5257.71 387.721   2
   5  -2  22 6640.38 710.490   5
   5   2  22 6449.14 626.481   5
   5  -2  23 28263.5 1451.29   5
   5   2  23 28769.1 1344.56   5
   5   2  24 2492.12 469.976   5
   5  -2  24 2860.20 506.748   5
   5  -2  25 194.575 189.689   5
   5   2  25-108.669 147.780   5
   5   2  26 1077.62 323.879   5
   5  -2  26 1250.19 367.502   5
   5  -2  27 15856.3 1159.79   5
   5   2  27 15600.7 1074.45   5
   5  -2  28 12186.3 1070.97   5
   5   2  28 12619.4 1015.91   5
   5  -2  29 3181.89 569.635   5
   5   2  29 3074.15 499.733   5
   5  -2  30 240.949 208.593   5
   5   2  30-53.2540 138.397   5
   5   2  31 142.508 176.712   5
   5  -2  31-6.88643 203.180   5
   5  -2  32 5846.81 768.434   5
   5   2  32 5778.38 731.670   5
   5   2  33 4608.23 656.559   5
   5  -2  33 4318.61 711.682   5
   5  -2  34-367.491 209.760   5
   5   2  34-82.6142 184.873   5
   5  -2  35 80.0553 227.558   5
   5   2  35-154.291 209.338   5
   5   2  36 2880.91 590.011   5
   5  -2  36 2448.71 572.854   5
   5  -2  37 5270.47 810.289   5
   5   2  37 5506.65 792.102   5
   5  -2  38 366.159 231.499   5
   5   2  38 721.627 334.243   5
   5   2  39 165.743 260.738   5
   5  -2  39-52.7785 162.453   5
   5   2  40 334.255 238.800   5
   5  -2  40-115.844 237.206   5
   5  -2  41 3037.97 639.714   5
   5   2  41 3442.95 646.272   5
   5  -2  42 222.661 189.542   5
   5   2  42 652.789 337.075   5
   5   2  43 604.272 330.587   5
   5   2  44 284.183 260.211   5
  -6  -2   0 5645.69 497.227   2
  -6  -2  -1 26987.0 1065.73   2
  -6  -2   1 29045.1 1095.99   2
  -6  -2   2 119078. 2203.62   2
  -6  -2  -2 116950. 2035.66   3
  -6  -2   2 117314. 1819.21   4
   6  -2  -2 113500. 949.533   1
  -6  -2  -2 114063. 2132.91   2
  -6  -2   3 87487.2 1556.79   4
  -6  -2  -3 84658.2 1828.81   2
  -6   2   3 84976.2 939.628   3
  -6  -2   3 87080.0 1876.29   2
  -6  -2  -3 87727.8 1822.01   3
  -6   2   4 2290.49 159.516   1
  -6  -2  -4 2204.67 273.816   3
  -6  -2   4 2078.75 237.593   4
  -6  -2   4 2673.53 341.355   2
  -6  -2  -5 17646.2 856.214   2
  -6  -2  -5 16019.9 807.923   3
  -6  -2   5 15710.5 815.776   2
  -6  -2   5 16315.1 660.784   4
  -6   2   5 16372.5 474.598   1
  -6  -2   6 135843. 2373.24   2
  -6   2   6 138616. 1508.84   1
   6   2  -6 132029. 2125.53   1
  -6  -2  -6 134924. 2441.87   3
  -6  -2  -7 35301.7 1287.14   3
  -6  -2  -7 35639.9 1177.69   2
  -6  -2   7 34972.5 1221.91   2
   6   2  -7 35858.1 1133.02   1
  -6   2   7 36283.6 837.904   1
  -6   2   8 18661.0 642.957   1
  -6  -2  -8 18050.8 827.812   2
  -6  -2  -8 18740.1 951.110   3
  -6  -2   8 18133.5 865.772   2
   6   2  -8 17363.0 811.015   1
  -6  -2   9 3492.62 375.997   2
   6   2  -9 3404.76 364.293   1
  -6  -2  -9 3993.82 395.141   2
  -6  -2  -9 3691.74 444.263   3
   6   2 -10 11177.2 686.927   1
  -6  -2 -10 12532.9 687.964   2
  -6  -2  10 11624.8 707.549   2
  -6  -2  11 65492.5 1681.27   2
   6   2 -11 64756.8 1662.62   1
  -6  -2 -11 64958.7 1542.20   2
   6  -2  11 64767.2 1749.95   5
  -6  -2 -12 3635.01 389.718   2
   6  -2  12 3122.11 395.613   5
   6   2 -12 3123.91 377.913   1
   6  -2  13 565.850 137.781   5
   6   2  13 617.235 127.303   5
   6   2 -13 821.972 245.083   1
  -6  -2 -13 942.038 194.749   2
   6   2  14 321.625 164.542   5
   6   2 -14 792.212 291.401   1
  -6  -2 -14 645.364 238.720   2
   6  -2  14 608.505 238.090   5
   6  -2  15 111681. 2512.92   5
   6   2  15 112896. 2281.80   5
  -6  -2 -15 112469. 1969.48   2
   6  -2  16 23295.3 1179.27   5
   6   2  16 23710.5 1080.57   5
  -6  -2 -16 23812.3 910.022   2
   6   2  17 7655.94 616.820   5
  -6  -2 -17 7859.16 518.121   2
   6  -2  17 7487.92 666.087   5
  -6   2  17 8027.60 588.161   2
   6  -2  18 1534.51 316.312   5
  -6  -2 -18 1805.79 246.120   2
  -6   2  18 1785.34 293.306   2
   6   2  18 1508.32 279.322   5
   6  -2  19 5934.94 653.377   5
   6   2  19 6129.30 596.909   5
  -6   2  19 6226.78 511.631   2
  -6  -2 -19 6165.79 437.688   2
   6   2  20 46425.5 1644.04   5
  -6   2  20 45416.8 1332.57   2
  -6  -2 -20 45554.7 1152.79   2
   6  -2  20 46608.7 1782.72   5
   6  -2  21 10645.5 884.870   5
  -6  -2 -21 9176.10 509.496   2
   6   2  21 10456.9 803.147   5
  -6   2  21 9189.00 596.584   2
   6  -2  22 907.501 296.110   5
   6   2  22 536.205 219.931   5
  -6   2  22 387.916 59.4969   2
  -6  -2 -22 602.965 121.558   2
  -6  -2 -23 1191.76 160.705   2
   6  -2  23 1430.85 368.620   5
   6   2  23 1434.47 340.835   5
  -6   2  23 1200.43 193.475   2
  -6   2  24-112.748 128.645   2
   6   2  24 252.931 258.440   5
   6  -2  24 431.541 345.354   5
   6  -2  25 18712.5 1247.08   5
   6   2  25 18203.0 1137.31   5
   6  -2  26 473.206 281.617   5
   6   2  26 762.555 273.518   5
   6  -2  27 4531.39 644.070   5
   6   2  27 4770.43 621.788   5
   6   2  28 627.891 249.321   5
   6  -2  28 889.617 324.747   5
   6   2  29 1904.39 422.046   5
   6  -2  29 1894.82 422.943   5
   6   2  30 168.230 181.478   5
   6  -2  30 508.040 288.632   5
   6   2  31 8614.74 879.898   5
   6  -2  31 7902.61 904.468   5
   6   2  32 251.927 315.398   5
   6  -2  32 336.217 291.334   5
   6  -2  33 9509.02 1019.59   5
   6   2  33 9409.15 937.613   5
   6  -2  34 781.119 362.397   5
   6   2  34 98.2408 203.496   5
   6   2  35 3134.01 593.988   5
   6  -2  35 3033.21 630.182   5
   6   2  36 1512.13 432.368   5
   6  -2  36 1659.13 503.454   5
   6   2  37 631.166 347.349   5
   6  -2  37 665.029 339.278   5
   6   2  38 4679.33 728.828   5
   6  -2  38 4030.20 734.247   5
   6  -2  39 512.624 352.609   5
   6   2  39 342.008 257.795   5
   6  -2  40 288.175 268.080   5
   6   2  40 204.993 193.852   5
   6  -2  41 137.227 254.729   5
   6   2  41 614.287 257.225   5
   6   2  42 170.351 232.138   5
   6   2  43 117.916 158.972   5
  -7  -2   0 1316.29 395.543   2
  -7  -2  -1 67186.8 1779.53   2
  -7  -2   1 70588.2 1819.52   2
   7  -2  -1 69364.0 839.276   1
  -7  -2  -2 2146.49 403.847   2
   7  -2  -2 1647.86 131.311   1
  -7  -2   2 2007.39 258.880   4
  -7  -2   2 2469.64 391.233   2
   7   2  -2 2213.52 285.126   1
  -7  -2  -2 1910.45 277.784   3
  -7   2   2 2025.92 198.675   3
   7  -2  -3 6955.55 284.117   1
  -7  -2   3 7224.37 474.538   4
  -7  -2  -3 7551.88 591.145   2
  -7  -2  -3 6732.34 521.759   3
  -7  -2   3 7402.81 589.508   2
  -7   2   3 6743.35 301.962   3
   7   2  -3 6785.48 476.572   1
  -7  -2  -4 134.458 75.0891   3
   7   2  -4 258.368 60.9536   1
  -7  -2   4 286.709 86.4266   4
  -7  -2   4 209.162 157.875   2
  -7   2   5 7685.62 249.169   4
   7   2  -5 8366.55 541.352   1
  -7  -2   5 8371.98 500.087   4
  -7  -2   5 8755.51 660.972   2
  -7   2   5 8240.37 353.564   1
  -7  -2  -5 9024.30 644.236   3
  -7  -2  -5 8110.17 637.016   2
  -7  -2  -6 32684.6 1220.49   2
   7   2  -6 34574.8 1130.20   1
  -7  -2   6 34588.9 1292.00   2
  -7   2   6 35163.1 779.107   1
  -7  -2   6 34886.4 1027.07   4
  -7  -2  -6 35210.5 1304.77   3
  -7   2   7 9183.33 428.152   1
  -7  -2   7 8963.56 663.155   2
  -7  -2  -7 9658.48 696.593   3
  -7  -2  -7 9557.78 672.424   2
   7   2  -7 9087.80 595.962   1
  -7  -2  -8 22273.4 1091.62   3
  -7  -2  -8 21491.8 995.499   2
  -7   2   8 23534.7 732.980   1
   7   2  -8 22440.5 946.272   1
  -7  -2   8 23117.1 1058.42   2
  -7  -2   9 7631.26 626.171   2
  -7  -2  -9 8365.69 684.182   3
  -7  -2  -9 7767.67 605.944   2
   7   2  -9 7842.89 574.923   1
  -7  -2 -10 15524.8 953.394   3
  -7  -2  10 15951.7 882.320   2
   7   2 -10 15467.0 812.324   1
  -7  -2 -10 14527.0 798.378   2
  -7  -2 -11 625.535 225.887   2
   7   2 -11 393.272 151.188   1
  -7  -2 -11 745.601 285.001   3
  -7  -2  11 278.181 131.395   2
   7  -2  12 4209.64 456.880   5
   7  -2 -12 4709.82 220.002   4
  -7  -2 -12 4778.35 459.633   2
   7   2 -12 4771.85 492.035   1
  -7  -2  12 4614.59 474.073   2
   7  -2 -13 257.949 69.0753   4
  -7  -2 -13 597.232 227.159   2
  -7  -2  13 44.4463 95.7970   2
   7   2 -13 270.905 184.130   1
   7  -2  13-141.983 196.747   5
   7   2  14 31877.9 1237.24   5
   7  -2  14 30704.8 1337.89   5
  -7  -2 -14 31682.0 1164.15   2
   7   2 -14 32512.1 1292.87   1
  -7  -2 -15 46931.6 1403.40   2
   7   2  15 47984.7 1547.50   5
   7  -2  15 47921.6 1679.59   5
   7   2  16 11.9502 94.0515   5
   7  -2  16-61.8632 202.251   5
  -7   2  17 1024.42 301.113   2
   7   2  17 622.557 188.351   5
  -7  -2 -17 922.026 225.685   2
   7  -2  17 466.154 173.353   5
   7  -2  18 22688.9 1250.43   5
  -7   2  18 22740.2 1045.96   2
  -7  -2 -18 22215.4 938.277   2
   7   2  18 22733.3 1151.27   5
  -7  -2 -19 27948.2 1043.19   2
   7   2  19 27667.1 1279.76   5
   7  -2  19 27110.7 1395.99   5
  -7   2  19 27633.3 1138.79   2
   7   2  20 9410.73 768.888   5
   7  -2  20 9938.04 860.887   5
  -7  -2 -20 9406.38 605.035   2
  -7   2  20 9471.71 676.402   2
   7   2  21 3314.26 451.679   5
  -7   2  21 3519.05 402.250   2
  -7  -2 -21 3174.77 333.222   2
   7  -2  21 2682.91 457.563   5
  -7  -2 -22 1389.62 223.866   2
   7  -2  22 1279.32 316.305   5
   7   2  22 1350.96 289.552   5
  -7   2  22 1604.47 251.394   2
   7  -2  23 18249.6 1212.75   5
  -7  -2 -23 18013.6 768.877   2
  -7   2  23 17513.4 889.198   2
   7   2  23 17715.7 1102.59   5
   7  -2  24 315.082 224.908   5
   7   2  24 255.332 199.068   5
  -7   2  24 148.901 92.2128   2
   7   2  25 714.270 221.477   5
   7  -2  25 689.832 239.054   5
  -7   2  25 660.462 136.030   2
   7   2  26 71.0179 235.825   5
   7  -2  26 109.378 306.908   5
   7  -2  27 20805.6 1382.72   5
   7   2  27 20724.6 1289.02   5
   7  -2  28 3926.23 669.772   5
   7   2  28 4383.53 635.122   5
   7   2  29 1146.27 364.685   5
   7  -2  29 1299.53 421.982   5
   7  -2  30 1020.91 427.235   5
   7   2  30 867.498 288.156   5
   7   2  31 4977.13 683.303   5
   7  -2  31 5050.17 768.990   5
   7   2  32 5210.59 734.762   5
   7  -2  32 5496.63 781.047   5
   7   2  33 4021.38 640.408   5
   7  -2  33 3984.96 699.737   5
   7   2  34 2849.49 564.899   5
   7  -2  34 2542.08 567.556   5
   7   2  35 1159.48 465.512   5
   7  -2  35 1126.19 486.073   5
   7   2  36 8266.96 960.633   5
   7  -2  36 7732.95 983.292   5
   7  -2  37 9226.72 1093.28   5
   7   2  37 9061.25 1047.38   5
   7   2  38 1437.91 474.565   5
   7  -2  38 1127.53 443.603   5
   7  -2  39-178.571 283.037   5
   7   2  39 20.5237 158.868   5
   7   2  40 220.190 270.478   5
   7  -2  40-8.59256 158.488   5
   7  -2  41 3826.37 753.686   5
   7   2  41 3949.01 719.559   5
   7   2  42 435.351 329.120   5
   7   2  43 224.807 256.568   5
  -8  -2   0 10520.1 801.950   2
   8  -2   0 9217.48 345.513   1
   8  -2  -1 39378.5 712.108   1
  -8   2   1 39686.8 952.306   3
  -8  -2   1 38780.4 1481.46   2
  -8  -2  -1 37423.7 1442.11   2
  -8  -2   2 98569.6 2339.52   2
  -8   2   2 98918.0 1411.08   3
  -8  -2  -2 101582. 2116.94   3
   8  -2  -2 99799.9 1160.04   1
  -8  -2  -2 96000.2 2238.73   2
   8   2  -2 99241.9 1927.36   1
  -8  -2   2 97896.7 1849.63   4
   8   2  -3 220.762 81.0997   1
  -8  -2   3 161.084 81.4575   4
  -8  -2   3 381.843 321.478   2
   8  -2  -3 209.797 48.6924   1
  -8   2   3 145.171 51.2594   3
  -8  -2  -3 189.853 107.654   3
   8   2  -4 8360.34 564.409   1
  -8  -2  -4 8506.75 625.082   3
  -8  -2   4 8798.73 701.059   2
   8  -2  -4 8847.34 369.289   1
  -8  -2   4 8942.18 543.251   4
  -8  -2  -4 8192.34 652.770   2
  -8  -2   5 1839.53 253.736   4
  -8   2   5 1578.09 131.288   4
   8   2  -5 1964.67 282.533   1
  -8  -2  -5 1292.57 241.995   3
  -8  -2   5 1993.86 357.358   2
  -8  -2  -5 2398.17 450.514   2
  -8  -2   6 95210.1 1762.10   4
  -8   2   6 91138.3 895.168   4
  -8   2   6 94091.6 1349.51   1
  -8  -2  -6 93606.3 2215.92   3
   8   2  -6 92458.8 1943.02   1
  -8  -2   6 93286.2 2285.59   2
  -8  -2  -6 87870.6 2129.76   2
  -8  -2   7 19920.1 1104.24   2
  -8  -2  -7 18105.0 987.084   2
  -8  -2  -7 19596.7 1029.80   3
   8   2  -7 18831.3 891.503   1
  -8   2   7 19375.6 643.830   1
   8   2  -8 5855.88 501.554   1
  -8  -2  -8 5859.82 556.816   2
  -8  -2   8 5769.39 583.550   2
  -8   2   8 5729.75 376.527   1
  -8  -2  -8 5845.69 566.208   3
  -8  -2  -9 6151.82 603.926   3
  -8  -2  -9 5999.45 557.340   2
  -8  -2   9 6036.12 587.433   2
   8   2  -9 5708.63 498.132   1
   8   2 -10 330.271 139.597   1
  -8  -2 -10 653.346 242.064   2
  -8  -2 -10 257.041 167.115   3
  -8  -2  10 273.836 117.866   2
  -8  -2  11 18152.2 1012.06   2
   8   2 -11 17402.1 919.455   1
  -8  -2 -11 16348.1 904.070   2
  -8  -2 -11 17041.9 1037.96   3
   8   2 -12 2538.25 364.637   1
  -8  -2 -12 2718.55 481.295   3
  -8  -2  12 2395.72 384.725   2
  -8  -2 -12 2818.75 403.092   2
   8   2 -13 674.587 197.255   1
  -8  -2  13 540.538 162.803   2
   8  -2  13 246.514 144.809   5
  -8  -2 -13 636.805 219.653   2
   8   2 -14 6594.79 600.721   1
  -8  -2  14 6349.59 601.563   2
  -8  -2 -14 6125.60 565.177   2
   8  -2  14 5910.15 601.226   5
   8  -2 -14 6389.17 289.811   4
   8  -2  15 5758.83 598.892   5
   8   2  15 5731.45 562.577   5
  -8  -2  15 5720.98 573.909   2
   8   2 -15 6484.88 617.555   1
   8  -2 -15 6454.63 312.984   4
  -8  -2 -15 6069.36 556.198   2
   8  -2  16 15112.7 996.824   5
  -8  -2 -16 15350.9 866.203   2
   8  -2 -16 16497.2 535.122   4
   8   2  16 14867.6 917.574   5
   8  -2  17 950.811 218.340   5
   8   2  17 1142.02 234.507   5
  -8  -2 -17 1485.49 294.995   2
  -8   2  18 1140.03 324.339   2
   8  -2  18 488.357 211.546   5
   8   2  18 215.244 122.446   5
  -8  -2 -18 824.196 223.484   2
   8   2  19 18722.7 1099.99   5
  -8   2  19 20218.8 1052.09   2
   8  -2  19 18883.9 1185.28   5
  -8  -2 -19 19376.0 952.783   2
   8  -2  20 11895.8 955.883   5
  -8   2  20 12715.9 834.020   2
   8   2  20 12115.9 907.286   5
  -8  -2 -20 12099.7 743.153   2
  -8   2  21 6343.99 594.689   2
  -8  -2 -21 6107.50 516.841   2
   8  -2  21 5855.11 672.450   5
   8   2  21 5851.58 627.895   5
   8   2  22 6645.24 681.188   5
   8  -2  22 6552.15 739.394   5
  -8  -2 -22 6627.99 537.739   2
  -8   2  22 7012.82 603.547   2
  -8  -2 -23 1135.39 220.735   2
   8   2  23 1160.71 309.865   5
   8  -2  23 1431.87 370.304   5
  -8   2  23 1040.26 211.031   2
   8   2  24 3018.70 463.857   5
   8  -2  24 3697.00 587.292   5
  -8   2  24 3007.14 377.609   2
   8  -2  25 526.822 280.719   5
   8   2  25 267.117 124.869   5
  -8   2  25 141.476 114.949   2
   8   2  26 4284.79 563.571   5
   8  -2  26 3690.93 557.192   5
   8  -2  27 915.412 329.999   5
   8   2  27 1143.89 342.194   5
   8   2  28 416.125 193.912   5
   8  -2  28 247.786 142.794   5
   8  -2  29 248.608 197.756   5
   8   2  29 111.251 112.543   5
   8   2  30 3029.73 538.144   5
   8  -2  30 3177.54 592.415   5
   8   2  31 1797.45 430.016   5
   8  -2  31 2019.64 483.081   5
   8   2  32 471.939 220.994   5
   8  -2  32 382.672 268.032   5
   8   2  33 177.499 208.476   5
   8  -2  33 24.5366 148.282   5
   8   2  34 1071.36 368.570   5
   8  -2  34 985.931 351.328   5
   8  -2  35 434.217 215.448   5
   8   2  35 391.371 240.773   5
   8   2  36 81.1409 134.365   5
   8  -2  36 554.090 341.825   5
   8  -2  37 1497.10 489.695   5
   8   2  37 546.575 257.684   5
   8  -2  38 22.3650 221.568   5
   8   2  38 433.163 268.061   5
   8   2  39 665.377 272.599   5
   8  -2  39 921.591 417.910   5
   8   2  40-63.1458 245.686   5
   8  -2  40 227.773 285.346   5
   8   2  41 122.209 205.629   5
   8   2  42-124.437 154.744   5
  -9  -2   0-71.4885 128.602   2
   9  -2   0-6.40297 31.3037   1
  -9   2   0 120.139 111.885   3
   9  -2  -1 2200.79 188.617   1
  -9   2   1 2426.15 260.581   3
  -9  -2   1 1980.65 356.852   2
  -9  -2  -1 2136.98 341.482   2
  -9  -2   2 4248.94 405.251   4
  -9  -2   2 4948.76 549.323   2
  -9  -2  -2 3967.89 475.762   2
   9   2  -2 4669.10 423.506   1
  -9  -2  -2 4753.62 470.108   3
  -9   2   2 4560.59 334.206   3
   9  -2  -2 4695.51 273.943   1
   9  -2  -3 490.492 77.4630   1
  -9  -2  -3 345.093 113.527   3
   9   2  -3 819.945 166.978   1
  -9  -2   3 608.349 138.782   4
  -9   2   3 405.119 72.6629   3
  -9  -2   3 400.312 158.318   2
  -9  -2  -3 574.626 221.525   2
   9   2  -4 5756.72 485.187   1
   9  -2  -4 5927.15 325.235   1
  -9  -2  -4 5945.95 552.591   3
  -9  -2   4 5304.61 575.479   2
  -9  -2   4 5831.28 461.184   4
  -9  -2  -4 5047.46 557.188   2
  -9  -2  -5 9170.49 717.553   2
  -9   2   5 10465.3 387.444   4
  -9  -2   5 9752.77 778.330   2
  -9  -2   5 10337.4 611.739   4
  -9  -2  -5 9757.15 723.599   3
   9   2  -5 9921.70 638.861   1
   9  -2  -5 10148.1 452.033   1
  -9  -2  -6 134.176 117.869   3
  -9  -2  -6 248.429 131.571   2
   9   2  -6 417.306 147.919   1
  -9  -2   6 349.781 119.963   2
  -9  -2   6 548.038 159.803   4
  -9   2   6 387.418 68.3095   4
  -9  -2   7 134.163 74.0656   4
  -9  -2  -7 183.990 95.5226   3
  -9  -2  -7 19.8165 140.966   2
   9   2  -7 216.813 81.4908   1
  -9  -2   7 26.0528 155.414   2
   9   2  -8 2072.01 317.168   1
  -9  -2  -8 1967.68 358.407   2
  -9  -2  -8 1697.91 319.861   3
  -9  -2   8 2393.40 396.777   2
  -9  -2  -9 5796.00 599.317   3
   9   2  -9 6266.68 544.871   1
  -9  -2   9 5650.80 612.961   2
  -9  -2  -9 5636.55 580.677   2
   9   2 -10 12661.1 792.653   1
  -9  -2 -10 12343.8 886.810   3
  -9  -2 -10 12090.5 833.008   2
  -9  -2  10 11989.8 868.346   2
  -9  -2 -11 385.830 207.951   3
   9   2 -11 159.683 96.5085   1
  -9  -2 -11 424.977 204.184   2
  -9  -2  11 121.872 135.931   2
   9   2 -12-15.6663 105.719   1
  -9  -2  12-1.01232 92.1638   2
  -9  -2 -12 112.287 216.689   3
  -9  -2 -12 389.447 240.674   2
   9  -2 -13 7341.38 272.455   3
  -9  -2 -13 9048.20 829.856   3
  -9  -2 -13 9071.39 723.651   2
   9   2 -13 9349.22 712.549   1
  -9  -2  13 8107.60 725.802   2
   9  -2  14 4366.98 508.057   5
  -9  -2 -14 5535.32 691.756   3
  -9  -2 -14 4956.33 528.763   2
  -9  -2  14 5152.36 566.896   2
   9   2 -14 5664.05 563.888   1
   9  -2  15 1881.08 320.380   5
  -9  -2 -15 2531.52 386.047   2
  -9  -2  15 1851.20 333.605   2
   9   2 -15 2315.96 371.693   1
  -9  -2 -16 1485.36 293.596   2
   9  -2 -16 1629.72 157.626   4
  -9  -2  16 1201.11 247.831   2
   9  -2  16 1336.66 262.141   5
   9   2  16 1425.56 253.357   5
  -9   2  17 1479.49 339.697   2
   9  -2 -17 1231.48 149.898   4
   9  -2  17 850.741 168.537   5
   9   2  17 1229.23 245.992   5
  -9  -2 -17 1241.16 300.625   2
  -9  -2 -18 7582.25 650.920   2
   9  -2  18 7505.66 741.936   5
  -9   2  18 8134.67 713.225   2
   9   2  18 7453.62 691.671   5
  -9   2  19 3907.81 502.348   2
   9   2  19 3012.76 455.826   5
  -9  -2 -19 3881.70 465.048   2
   9  -2  19 3629.52 557.198   5
   9  -2  20 5021.94 629.396   5
  -9  -2 -20 4929.13 507.381   2
  -9   2  20 6092.05 619.875   2
   9   2  20 5192.94 601.777   5
  -9  -2 -21 2912.16 385.900   2
   9  -2  21 2492.87 433.999   5
  -9   2  21 3148.74 443.926   2
   9   2  21 2688.78 448.254   5
   9  -2  22 837.437 211.399   5
   9   2  22 850.070 208.255   5
  -9  -2 -22 1031.00 212.649   2
  -9   2  22 995.661 259.817   2
   9  -2  23-192.605 232.198   5
  -9  -2 -23 74.0471 101.017   2
   9   2  23 20.0067 133.094   5
  -9   2  23-39.0281 104.882   2
  -9   2  24-69.4317 155.395   2
   9  -2  24-64.0925 212.303   5
   9   2  24-132.532 199.702   5
  -9   2  25 1807.99 317.152   2
   9   2  25 1930.56 428.283   5
   9  -2  25 2054.90 470.880   5
   9  -2  26 977.771 331.663   5
   9   2  26 688.200 262.673   5
   9  -2  27 29.0284 165.724   5
   9   2  27-228.326 227.204   5
   9   2  28-236.757 234.097   5
   9  -2  28-227.004 310.956   5
   9   2  29 80.7795 225.908   5
   9  -2  29 43.4080 146.626   5
   9  -2  30 1496.25 473.956   5
   9   2  30 1689.12 377.201   5
   9  -2  31 4808.95 737.283   5
   9   2  31 5179.30 731.126   5
   9  -2  32 806.647 317.538   5
   9   2  32 1012.20 366.472   5
   9  -2  33 285.697 258.906   5
   9   2  33 175.126 144.574   5
   9  -2  34 1641.13 439.669   5
   9   2  34 1826.18 455.121   5
   9  -2  35 651.684 357.415   5
   9   2  35 492.991 317.052   5
   9  -2  36 5173.50 826.695   5
   9   2  36 5177.48 771.559   5
   9  -2  37 2330.22 591.298   5
   9   2  37 2248.66 545.625   5
   9   2  38 241.635 248.722   5
   9  -2  38 222.207 258.688   5
   9   2  39 641.402 261.777   5
   9  -2  39 847.263 375.234   5
   9   2  40 136.191 220.775   5
   9   2  41 625.927 353.217   5
   9   2  42 169.355 267.908   5
 -10   2   0 26572.8 928.849   3
 -10  -2   0 24379.1 1271.37   2
  10  -2   0 26139.2 705.609   1
 -10  -2   1 985.884 312.191   2
 -10  -2  -1 533.766 251.770   2
  10  -2  -1 566.369 97.0762   1
 -10   2  -1 791.413 199.441   3
 -10   2   1 690.207 158.222   3
 -10  -2  -2 1565.65 265.740   3
 -10   2   2 1669.04 211.393   3
  10   2  -2 1587.93 252.993   1
 -10  -2   2 1248.07 293.144   2
  10  -2  -2 1609.64 168.905   1
 -10  -2   2 1612.49 243.847   4
 -10  -2  -2 1721.98 351.310   2
 -10  -2   3 6613.07 671.167   2
  10   2  -3 6313.31 519.384   1
 -10   2   3 6170.61 383.321   3
  10  -2  -3 6618.62 355.397   1
 -10  -2  -3 6053.22 629.990   2
 -10  -2  -3 6272.84 554.829   3
 -10  -2   3 6469.38 519.356   4
  10   2  -4 5906.06 507.281   1
 -10  -2  -4 5508.46 544.463   3
 -10  -2   4 5795.50 636.971   2
 -10  -2   4 5798.25 486.882   4
 -10  -2  -4 5280.44 601.120   2
  10  -2  -4 5775.87 348.843   1
 -10  -2  -5 5907.49 582.172   3
 -10   2   5 6466.38 336.867   4
  10  -2  -5 6681.62 387.484   1
 -10  -2  -5 5921.42 628.642   2
 -10  -2   5 5854.58 643.223   2
 -10  -2   5 6469.03 503.468   4
  10   2  -5 6143.18 535.819   1
 -10  -2  -6 1289.34 293.990   2
 -10  -2   6 1346.29 336.109   2
 -10  -2  -6 1216.89 275.570   3
  10  -2  -6 1625.63 211.926   1
 -10   2   6 1412.83 151.069   4
  10   2  -6 1425.60 261.293   1
 -10  -2   6 1343.14 228.888   4
 -10  -2  -7 130.525 112.823   2
 -10  -2   7 92.9923 74.7832   4
 -10  -2  -7-52.7389 123.461   3
  10   2  -7 34.3448 77.2047   1
 -10  -2   7-132.449 229.131   2
 -10  -2  -8 6169.12 640.567   3
  10   2  -8 6279.17 549.451   1
 -10  -2  -8 5795.38 622.325   2
 -10  -2   8 6023.60 656.812   2
 -10  -2   9 5588.71 646.754   2
 -10  -2  -9 5170.56 609.814   2
 -10  -2  -9 5792.66 627.118   3
  10   2  -9 5897.56 547.115   1
  10   2 -10 486.964 168.204   1
 -10  -2 -10 727.260 226.210   3
 -10  -2 -10 813.568 262.195   2
 -10  -2  10 621.441 196.409   2
 -10  -2  11 2591.13 427.586   2
  10   2 -11 2836.23 385.563   1
 -10  -2 -11 3079.83 470.628   3
 -10  -2 -11 2908.89 474.925   2
  10   2 -12 11319.3 796.467   1
 -10  -2 -12 10084.2 872.145   3
 -10  -2  12 10578.5 872.853   2
 -10  -2 -12 10192.7 808.923   2
 -10  -2 -13 7769.02 785.463   3
  10   2 -13 8512.01 693.871   1
 -10  -2  13 7573.66 719.762   2
 -10  -2 -13 7503.66 691.716   2
  10   2 -14 2878.97 433.230   1
 -10  -2 -14 2978.16 525.198   3
 -10  -2 -14 2807.08 427.644   2
  10  -2 -14 1847.21 148.111   3
 -10  -2  14 2054.15 370.933   2
  10   2 -15 2077.71 363.054   1
 -10  -2 -15 1736.08 408.228   3
  10  -2 -15 1530.11 138.427   3
  10  -2  15 1464.35 294.419   5
 -10  -2 -15 2054.12 364.271   2
 -10  -2  15 2043.66 360.405   2
  10   2 -16 999.165 313.273   1
 -10  -2 -16 1140.14 304.672   2
 -10  -2  16 784.864 228.314   2
 -10  -2 -16 1303.78 396.688   3
  10  -2  16 456.535 133.873   5
 -10  -2 -17 12224.8 882.398   2
 -10  -2  17 12040.5 941.227   2
 -10  -2 -17 13248.0 1066.29   3
  10   2  17 11915.5 897.881   5
  10  -2  17 10870.8 910.492   5
 -10   2  17 12708.4 971.293   2
 -10   2  18 8936.17 807.008   2
  10   2  18 7798.19 748.865   5
  10  -2  18 8390.91 828.492   5
 -10  -2 -18 8590.38 733.711   2
  10   2  19 392.535 220.914   5
 -10   2  19 1026.40 336.557   2
 -10  -2 -19 535.793 202.675   2
  10  -2  20-131.786 167.837   5
  10   2  20-58.3847 164.884   5
 -10  -2 -20 108.873 136.345   2
  10   2  21 261.125 129.001   5
  10  -2  21-127.685 163.554   5
 -10   2  21 256.380 205.568   2
 -10  -2 -21 239.088 199.595   2
  10  -2  22 1756.94 372.066   5
 -10   2  22 2194.55 388.524   2
  10   2  22 1981.65 377.502   5
 -10  -2 -22 2517.18 385.443   2
 -10   2  23 2229.04 380.494   2
  10  -2  23 2753.57 535.842   5
  10   2  23 2158.75 440.718   5
 -10  -2 -23 2390.24 366.405   2
  10   2  24 622.983 242.489   5
 -10   2  24 854.373 237.807   2
  10  -2  24 1172.20 373.890   5
  10   2  25 1457.71 383.922   5
 -10   2  25 1425.54 313.433   2
  10  -2  25 1503.13 405.043   5
  10   2  26 228.777 175.266   5
  10  -2  26 11.3074 208.912   5
  10   2  27 2999.69 518.713   5
  10  -2  27 3094.74 599.610   5
  10  -2  28 53.6475 217.316   5
  10   2  28 230.309 184.093   5
  10  -2  29 920.271 249.429   5
  10   2  29 1341.04 351.838   5
  10   2  30 326.270 138.422   5
  10  -2  30 354.963 135.517   5
  10  -2  31 2597.48 528.869   5
  10   2  31 2556.96 521.381   5
  10  -2  32-392.325 273.041   5
  10   2  32-148.835 189.833   5
  10   2  33 101.325 204.175   5
  10  -2  33 370.596 182.283   5
  10   2  34 75.1154 150.711   5
  10  -2  34 81.1744 205.603   5
  10  -2  35 659.852 337.292   5
  10   2  35 183.479 208.197   5
  10   2  36 310.634 261.166   5
  10  -2  36-147.500 187.626   5
  10  -2  37-434.495 270.730   5
  10   2  37 329.452 346.474   5
  10   2  38 537.905 345.824   5
  10  -2  38 402.397 252.525   5
  10   2  39 380.678 255.267   5
  10   2  40 122.320 224.012   5
  10   2  41-114.537 176.625   5
  11  -2   0-31.1722 64.2787   1
 -11   2   0 22.2959 98.6407   3
 -11  -2   0 223.487 255.335   2
 -11   2  -1 19908.4 879.887   3
  11  -2  -1 19196.3 642.720   1
  11   2  -1 18644.5 942.015   1
  11  -2   1 19215.5 656.001   1
 -11   2   1 19522.5 800.038   3
 -11  -2   1 18608.7 1169.50   2
 -11  -2  -1 17845.0 1147.07   2
 -11  -2   2 3513.99 554.110   2
 -11   2   2 3422.90 311.704   3
  11  -2  -2 3690.50 278.972   1
  11   2  -2 3564.12 425.436   1
 -11  -2  -2 3633.18 532.488   2
 -11  -2   2 3704.55 418.710   4
 -11   2  -2 3934.62 420.690   3
  11   2  -3 502.832 148.809   1
 -11  -2  -3 877.824 311.484   2
 -11  -2   3 543.969 227.412   2
  11  -2  -3 521.458 98.9531   1
 -11  -2  -3 271.037 104.399   3
 -11  -2   3 482.635 157.128   4
 -11   2  -3 736.857 231.256   3
 -11  -2   4 8824.08 824.929   2
 -11  -2  -4 8899.41 742.134   3
 -11  -2   4 9716.46 651.653   4
 -11  -2  -4 9440.93 840.163   2
  11   2  -4 9326.81 672.680   1
  11  -2  -4 10113.8 490.889   1
 -11  -2   5 3818.32 549.847   2
 -11  -2   5 4184.50 421.252   4
 -11  -2  -5 3651.44 468.621   3
  11  -2  -5 4436.11 339.639   1
 -11   2   5 4162.11 297.011   4
 -11  -2  -5 4419.68 579.358   2
  11   2  -5 4016.74 449.101   1
  11   2  -6 6761.14 592.894   1
  11  -2  -6 7198.62 436.089   1
 -11  -2  -6 6519.96 651.297   3
 -11  -2   6 7058.53 552.763   4
 -11  -2   6 6875.87 719.084   2
 -11   2   6 6941.21 362.715   4
 -11  -2  -6 6849.32 710.531   2
 -11  -2   7 3923.64 552.704   2
 -11  -2   7 4165.53 415.610   4
 -11  -2  -7 3943.94 525.668   2
  11   2  -7 4365.81 470.065   1
 -11  -2  -7 3761.23 496.456   3
 -11   2   7 4311.06 265.778   4
 -11  -2   8 110.594 154.561   2
 -11  -2  -8 306.418 136.623   3
  11   2  -8 106.887 159.317   1
 -11  -2  -8 338.483 210.262   2
 -11  -2   9 3490.57 524.569   2
 -11  -2  -9 3559.52 525.658   2
  11   2  -9 3259.61 399.005   1
 -11  -2  -9 3531.22 490.551   3
 -11  -2  10 378.837 133.882   2
 -11  -2 -10 1037.39 312.976   3
  11   2 -10 458.695 153.746   1
 -11  -2 -10 664.492 295.115   2
  11   2 -11 688.518 193.920   1
 -11  -2 -11 882.128 305.153   3
 -11  -2  11 593.541 146.380   2
 -11  -2 -11 1182.10 340.603   2
  11   2 -12 3424.34 438.653   1
 -11  -2 -12 3622.86 556.954   3
 -11  -2  12 3353.46 513.194   2
 -11  -2 -12 3767.15 522.198   2
 -11  -2 -13 3150.32 553.331   3
  11   2 -13 3469.19 477.323   1
 -11  -2  13 2840.89 470.371   2
 -11  -2 -13 3556.43 528.917   2
 -11  -2 -14 8624.60 785.287   2
 -11  -2 -14 8920.26 864.890   3
 -11  -2  14 8285.38 811.599   2
  11   2 -14 9180.66 760.129   1
 -11  -2 -15 748.685 345.470   3
 -11  -2 -15 620.566 263.331   2
  11   2 -15 761.207 277.333   1
 -11  -2  15 534.401 188.963   2
 -11  -2 -16 1591.19 471.196   3
 -11  -2  16 1122.71 306.016   2
  11  -2  16 576.017 139.470   5
  11   2 -16 1378.52 330.857   1
 -11  -2 -16 1412.06 332.008   2
 -11  -2 -17 12621.5 1067.15   3
  11  -2  17 11406.5 973.998   5
 -11  -2  17 11989.0 981.085   2
 -11  -2 -17 12284.0 919.113   2
 -11   2  17 13259.8 1018.36   2
  11   2  18 2810.15 478.339   5
 -11  -2  18 2946.87 501.293   2
 -11  -2 -18 3546.63 503.254   2
 -11  -2 -18 4646.10 713.598   3
  11  -2  18 2794.65 503.708   5
 -11   2  18 4052.34 619.626   2
  11  -2  19 6827.12 796.286   5
 -11  -2 -19 6984.08 681.697   2
  11   2  19 6955.42 727.045   5
 -11  -2 -19 7089.44 847.917   3
 -11   2  19 8158.17 789.830   2
 -11  -2 -20 222.250 205.352   2
  11   2  20 223.357 180.876   5
  11  -2  20 123.745 165.212   5
  11   2  21 3759.57 557.097   5
 -11  -2 -21 4312.94 543.418   2
  11  -2  21 3896.18 593.604   5
 -11   2  21 4562.06 591.187   2
 -11   2  22 4595.96 595.668   2
  11  -2  22 4504.76 679.412   5
  11   2  22 4454.85 608.250   5
 -11  -2 -22 4880.78 573.496   2
  11   2  23 3527.90 561.741   5
 -11  -2 -23 3381.62 461.293   2
 -11   2  23 3589.71 520.682   2
  11  -2  23 3302.24 582.383   5
  11  -2  24-14.8585 172.132   5
 -11   2  24-186.471 191.161   2
  11  -2  25 3068.61 580.406   5
  11   2  25 2852.00 514.657   5
 -11   2  25 2824.77 444.160   2
  11   2  26-88.6575 177.356   5
  11  -2  26-218.284 208.870   5
  11  -2  27 195.460 158.051   5
  11   2  27 45.8952 171.245   5
  11   2  28 89.5596 159.418   5
  11  -2  28 241.656 291.298   5
  11  -2  29 736.999 361.167   5
  11   2  29 537.005 288.313   5
  11   2  30-59.3792 182.195   5
  11  -2  30 142.537 195.726   5
  11   2  31 1103.20 368.223   5
  11  -2  31 1100.59 353.916   5
  11  -2  32 119.329 195.872   5
  11   2  32 413.756 165.092   5
  11   2  33 66.6440 218.060   5
  11  -2  33-332.120 294.923   5
  11   2  34 1209.05 385.917   5
  11  -2  34 1357.65 406.886   5
  11   2  35 1952.85 503.221   5
  11  -2  35 1574.74 495.469   5
  11   2  36 568.927 293.310   5
  11  -2  36 762.739 368.623   5
  11  -2  37 566.868 238.221   5
  11   2  37 655.751 344.331   5
  11   2  38-98.6869 211.422   5
  11   2  39 1473.09 459.490   5
  11   2  40 538.850 339.774   5
 -12  -2   0 685.319 271.560   2
  12  -2   0 661.256 116.285   1
 -12   2   0 772.366 188.631   3
 -12   2  -1 205.072 98.6554   3
 -12   2   1 93.4456 68.3962   3
  12  -2  -1 363.970 111.776   1
  12  -2   1 260.376 86.0112   1
 -12  -2   1 724.402 332.113   2
  12   2  -1 42.3970 104.972   1
 -12  -2  -1 748.738 317.464   2
 -12   2   2 17476.8 765.072   3
 -12  -2  -2 16572.7 1155.76   2
  12  -2  -2 17409.3 655.556   1
 -12  -2   2 16341.2 897.259   4
 -12  -2   2 15800.0 1146.33   2
 -12   2  -2 17973.2 909.424   3
  12   2  -2 17274.4 940.540   1
  12   2  -3 2906.90 380.713   1
 -12   2  -3 2979.71 374.779   3
 -12  -2   3 3084.71 396.022   4
 -12  -2   3 3136.63 550.440   2
 -12  -2  -3 2398.40 349.615   3
 -12  -2  -3 3665.66 565.548   2
  12  -2  -3 2544.67 250.047   1
  12  -2  -4 4633.59 339.772   1
 -12  -2   4 4662.10 472.276   4
  12   2  -4 4514.61 477.148   1
 -12  -2  -4 4372.25 529.825   3
 -12  -2  -4 5143.90 633.670   2
 -12  -2   4 4117.52 594.521   2
 -12   2  -4 4965.57 509.701   3
 -12  -2  -5 6234.28 637.065   3
  12   2  -5 6672.92 596.479   1
 -12  -2   5 7154.45 576.189   4
 -12  -2   5 6952.72 773.015   2
  12  -2  -5 6797.30 430.737   1
 -12  -2  -5 6608.85 751.211   2
 -12   2   5 7161.72 413.464   4
  12   2  -6 24512.0 1160.31   1
 -12  -2   6 25909.2 1079.95   4
 -12  -2  -6 24200.5 1355.73   2
 -12   2   6 25626.8 744.344   4
 -12  -2  -6 24296.8 1292.57   3
  12  -2  -6 25646.5 858.893   1
 -12  -2   6 24380.5 1439.66   2
  12   2  -7 4787.81 529.985   1
 -12  -2  -7 4448.80 542.640   3
 -12   2   7 4476.34 290.459   4
 -12  -2   7 4431.17 436.203   4
 -12  -2  -7 5204.34 642.081   2
 -12  -2   7 4753.59 649.996   2
 -12  -2  -8 2639.78 467.292   2
  12   2  -8 2314.60 334.250   1
 -12  -2   8 2425.61 324.211   4
 -12  -2  -8 2054.43 378.410   3
 -12  -2   8 2037.00 430.600   2
  12   2  -9 4150.74 468.705   1
 -12  -2   9 3464.84 545.546   2
 -12  -2  -9 4511.94 595.979   2
 -12  -2  -9 3681.29 513.333   3
 -12  -2 -10 652.740 245.733   3
 -12  -2  10 298.591 173.133   2
  12   2 -10 432.174 121.850   1
 -12  -2 -11 16490.9 1104.58   2
 -12  -2 -11 15908.8 1127.79   3
 -12  -2  11 14768.4 1127.84   2
  12   2 -11 16584.5 1002.43   1
  12   2 -12 6698.47 657.050   1
 -12  -2  12 6325.67 738.331   2
 -12  -2 -12 7025.90 784.329   3
 -12  -2 -12 6878.10 738.584   2
  12   2 -13 12437.5 893.220   1
 -12  -2  13 11004.5 974.181   2
 -12  -2 -13 13215.0 1047.88   3
 -12  -2 -13 11437.2 951.390   2
 -12  -2 -14 464.449 261.401   3
 -12  -2  14 508.234 228.172   2
  12   2 -14 877.881 286.883   1
 -12  -2 -14 775.878 268.281   2
 -12  -2 -15 928.229 353.643   3
 -12  -2 -15 1556.82 390.455   2
 -12  -2  15 661.066 228.223   2
  12   2 -15 1246.07 315.408   1
 -12   2  16 6777.62 779.825   2
 -12  -2 -16 5897.12 749.001   3
  12   2 -16 6384.64 678.699   1
 -12  -2  16 5354.79 692.092   2
 -12  -2 -16 5732.83 663.186   2
 -12  -2 -17 272.957 316.272   3
  12  -2  17 14.5383 133.077   5
 -12   2  17 579.394 403.363   2
 -12  -2 -17 368.803 252.755   2
 -12  -2  17-157.070 256.338   2
  12   2  18 3225.74 531.386   5
 -12  -2  18 2215.93 409.433   2
 -12  -2 -18 3276.69 590.516   3
 -12   2  18 3936.75 593.228   2
 -12  -2 -18 3205.63 490.958   2
  12  -2  18 3144.34 550.236   5
 -12  -2 -19 1701.53 467.164   3
 -12  -2 -19 1885.00 389.588   2
 -12  -2  19 1062.07 270.298   2
  12  -2  19 1190.18 310.583   5
  12   2  19 1782.23 404.241   5
 -12   2  19 2002.84 464.465   2
 -12  -2 -20 2080.36 483.358   3
  12   2  20 1224.54 281.195   5
  12  -2  20 1327.89 357.739   5
 -12  -2 -20 1617.98 348.802   2
 -12   2  20 1851.75 415.673   2
  12  -2  21 104.520 158.894   5
 -12  -2 -21 676.101 374.050   3
  12   2  21 130.267 108.171   5
 -12  -2 -21 261.220 153.864   2
 -12   2  21 494.180 256.589   2
  12  -2  22 107.537 168.927   5
  12   2  22 138.848 169.677   5
 -12   2  22 243.346 233.999   2
 -12  -2 -22 112.883 162.680   2
 -12  -2 -22 713.728 365.933   3
 -12  -2 -23 196.992 179.087   2
 -12  -2 -23 563.509 428.123   3
  12  -2  23-28.3300 211.804   5
  12   2  23-112.003 169.972   5
 -12   2  23 141.930 198.023   2
 -12   2  24 5380.26 661.012   2
  12  -2  24 5061.52 736.312   5
 -12  -2 -24 5611.22 839.264   3
  12   2  24 5741.29 747.920   5
 -12  -2 -25 1141.87 451.299   3
  12  -2  25 768.358 375.459   5
  12   2  25 514.399 216.486   5
 -12   2  25 699.280 257.973   2
  12   2  26 1127.16 328.069   5
  12  -2  26 1173.99 373.905   5
 -12  -2 -26 1579.36 519.822   3
 -12  -2 -27 3672.03 730.368   3
  12   2  27 2575.97 512.872   5
  12  -2  27 2683.71 568.200   5
  12   2  28 186.819 238.963   5
  12  -2  28 331.303 320.963   5
  12   2  29 5555.69 784.892   5
  12  -2  29 4311.76 735.809   5
  12  -2  30 1811.63 549.652   5
  12   2  30 2196.53 545.146   5
  12  -2  31 2505.41 612.064   5
  12   2  31 2862.20 602.893   5
  12  -2  32 547.125 241.010   5
  12   2  32 224.452 208.413   5
  12   2  33-290.093 261.738   5
  12  -2  33 150.999 239.399   5
  12  -2  34 1667.22 521.854   5
  12   2  34 2081.48 503.169   5
  12   2  35 722.587 314.978   5
  12  -2  35 224.466 226.708   5
  12  -2  36 324.722 296.531   5
  12   2  36 103.453 209.504   5
  12   2  37 484.851 325.493   5
  12   2  38-185.014 284.792   5
  12   2  39-200.920 212.764   5
 -13   2   0-171.122 146.329   3
  13  -2   0-35.1766 51.3211   1
 -13   2  -1 2636.41 338.066   3
  13   2  -1 2263.40 343.544   1
 -13   2   1 2470.88 317.187   3
 -13  -2  -1 2847.56 519.690   2
  13  -2  -1 2614.10 266.308   1
 -13  -2   1 2518.97 471.501   2
  13  -2   1 2358.21 252.666   1
 -13   2  -2 80.6597 131.767   3
  13  -2   2 28.4415 63.8458   1
  13  -2  -2-84.6486 100.643   1
 -13  -2   2 240.341 228.431   2
 -13  -2  -2 349.267 256.349   2
  13   2  -2-33.6997 74.8105   1
 -13  -2   2-53.9069 76.3803   4
  13  -2  -3 4478.80 350.754   1
 -13  -2   3 4493.39 487.811   4
  13   2  -3 4896.03 513.942   1
 -13  -2   3 4460.69 616.217   2
 -13  -2  -3 4670.93 645.217   2
 -13   2  -3 5054.17 521.447   3
  13  -2  -4 555.431 107.729   1
  13   2  -4 491.142 167.905   1
 -13   2  -4 686.292 234.890   3
 -13  -2  -4 259.103 159.787   3
 -13  -2  -4 871.926 344.933   2
 -13  -2   4 557.679 163.313   4
 -13  -2   4 736.202 251.106   2
  13   2  -5 4414.40 498.420   1
 -13   2  -5 4349.05 510.330   3
 -13  -2   5 3853.99 603.787   2
 -13  -2  -5 3891.27 504.295   3
 -13   2   5 4273.29 342.771   4
  13  -2  -5 3787.20 338.956   1
 -13  -2   5 3959.00 443.191   4
 -13  -2  -5 4759.27 638.554   2
 -13   2   6 5239.57 365.053   4
 -13  -2   6 5127.53 492.516   4
 -13  -2  -6 5549.57 664.332   2
  13   2  -6 5651.06 566.902   1
 -13   2  -6 5732.61 609.090   3
 -13  -2   6 5116.00 662.783   2
  13  -2  -6 5333.83 410.467   1
 -13  -2  -6 5050.93 601.925   3
 -13  -2  -7-98.2834 208.392   3
  13   2  -7 60.7322 106.345   1
 -13  -2   7 104.188 132.969   2
 -13  -2   7-53.8323 144.616   4
 -13  -2  -8 149.359 236.920   2
 -13  -2  -8-158.186 238.631   3
  13   2  -8-201.237 160.428   1
 -13  -2   8 75.4239 81.6770   4
 -13  -2   8 71.2747 118.671   2
 -13  -2  -9 863.054 344.733   2
 -13  -2  -9 441.017 165.017   3
 -13  -2   9 680.539 280.950   2
  13   2  -9 219.142 80.2039   1
  13   2 -10 2872.71 430.722   1
 -13  -2 -10 2214.31 396.153   3
 -13  -2  10 2133.93 440.537   2
 -13  -2 -10 3083.72 558.023   2
 -13  -2 -11 380.805 179.652   3
  13   2 -11 517.210 218.638   1
 -13  -2  11 75.1553 155.566   2
  13   2 -12 202.931 122.244   1
 -13  -2  12-152.711 222.233   2
 -13  -2 -12 380.261 263.604   3
 -13  -2 -12 677.887 306.225   2
 -13  -2 -13 645.783 332.151   3
 -13  -2  13 190.937 140.029   2
  13   2 -13 521.046 218.394   1
  13   2 -14 9190.40 786.841   1
 -13  -2 -14 8631.67 880.862   3
 -13  -2 -14 9270.94 849.424   2
 -13  -2  14 7659.48 860.786   2
 -13  -2 -15 2812.44 550.382   3
 -13   2  15 2795.24 588.187   2
 -13  -2  15 1450.98 343.118   2
 -13  -2 -15 2831.92 524.833   2
  13   2 -15 2638.58 449.795   1
 -13  -2 -16 430.662 308.722   3
  13   2 -16 296.186 211.678   1
 -13  -2 -16 359.787 240.500   2
 -13  -2  17 526.267 233.113   2
 -13  -2 -17 927.569 350.929   3
  13  -2  17 658.780 271.794   5
 -13  -2 -17 1364.89 336.753   2
 -13   2  17 1680.74 485.326   2
 -13  -2 -18 4688.11 614.008   2
 -13  -2 -18 5571.01 772.725   3
 -13  -2  18 4432.11 661.052   2
  13  -2  18 4769.97 673.632   5
 -13   2  18 6008.41 766.316   2
 -13   2  19 6855.89 784.792   2
  13   2  19 5152.48 698.044   5
 -13  -2 -19 5600.16 786.438   3
  13  -2  19 5397.63 732.099   5
 -13  -2  19 4973.23 702.903   2
 -13  -2 -19 6399.02 717.574   2
 -13  -2 -20 1446.05 500.607   3
 -13  -2  20 182.662 230.374   2
 -13  -2 -20 804.826 273.178   2
  13  -2  20 748.893 296.628   5
  13   2  20 626.344 312.589   5
 -13   2  20 1238.77 448.050   2
  13  -2  21 2565.22 488.853   5
 -13  -2 -21 3440.27 672.356   3
  13   2  21 3089.77 525.879   5
 -13   2  21 2592.88 480.281   2
 -13  -2 -21 2949.38 474.321   2
 -13  -2 -22 1823.60 389.750   2
 -13   2  22 1530.90 408.646   2
  13  -2  22 2019.04 524.475   5
  13   2  22 1344.47 403.900   5
 -13  -2 -22 2450.19 571.486   3
 -13   2  23 4972.08 672.715   2
 -13  -2 -23 5244.40 633.520   2
  13  -2  23 5124.69 754.906   5
 -13  -2 -23 4872.82 786.915   3
  13   2  23 5022.99 718.850   5
  13   2  24 1434.92 394.087   5
 -13  -2 -24 2002.88 538.515   3
  13  -2  24 1532.92 453.718   5
 -13   2  24 1567.87 395.339   2
 -13  -2 -25 338.487 400.575   3
  13   2  25-56.0467 132.029   5
  13  -2  25-117.305 234.368   5
 -13   2  25 34.1718 121.357   2
 -13  -2 -26 493.449 395.316   3
  13   2  26 38.7833 187.027   5
  13  -2  26 1.72581 191.782   5
  13   2  27 4737.21 725.824   5
  13  -2  27 4704.88 792.705   5
 -13  -2 -27 5845.69 899.513   3
  13  -2  28 2285.42 577.561   5
 -13  -2 -28 2552.54 703.788   3
  13   2  28 2030.33 517.991   5
 -13  -2 -29 1682.38 572.365   3
  13  -2  29 654.894 364.680   5
  13   2  29 702.747 327.939   5
  13   2  30 164.654 282.457   5
 -13  -2 -30 678.541 446.335   3
  13  -2  30 372.816 268.055   5
  13   2  31 765.537 420.969   5
 -13  -2 -31 1330.17 549.720   3
  13  -2  31 768.378 495.808   5
  13   2  32 3458.91 689.032   5
 -13  -2 -32 4289.46 855.830   3
  13  -2  32 3995.51 748.864   5
  13  -2  33 916.443 388.386   5
  13   2  33 1128.03 389.427   5
  13   2  34-98.0446 302.299   5
  13  -2  34-414.800 288.891   5
  13   2  35 187.352 240.227   5
  13  -2  35 231.988 178.158   5
  13   2  36 3572.16 739.903   5
  13   2  37 2250.59 565.100   5
  13   2  38 351.198 240.440   5
 -14  -2   0 28300.2 1604.37   2
  14   2   0 27963.2 1276.53   1
 -14   2   0 26019.7 1114.23   3
  14  -2   0 25689.2 877.514   1
 -14   2  -1 1206.92 251.214   3
 -14  -2   1 1641.28 383.845   4
  14  -2   1 969.153 174.787   1
  14  -2  -1 1188.16 202.832   1
  14   2  -1 1508.35 337.318   1
 -14  -2   1 2874.71 656.810   2
 -14  -2  -1 2708.16 618.059   2
 -14   2   1 1065.60 210.087   3
  14   2  -2 14555.0 915.646   1
 -14  -2   2 16066.9 1225.06   2
  14  -2  -2 14247.4 659.019   1
 -14  -2  -2 14923.3 1188.02   2
  14  -2   2 13333.7 639.168   1
 -14  -2   2 13510.5 875.499   4
 -14   2  -2 13638.0 837.978   3
 -14   2  -3 1146.93 253.476   3
 -14  -2   3 1645.81 319.421   4
  14   2  -3 1837.04 355.655   1
 -14  -2   3 2010.58 519.482   2
 -14  -2  -4-73.6336 218.395   3
  14   2  -4-55.9972 154.212   1
 -14   2   4 246.550 125.227   4
 -14   2  -4 89.2067 82.8422   3
 -14  -2   4 196.855 124.536   4
 -14  -2   4 494.709 312.996   2
 -14  -2  -4 380.723 283.913   2
 -14   2  -5 2926.94 427.348   3
 -14  -2   5 2712.07 369.768   4
 -14  -2   5 3372.41 587.133   2
  14   2  -5 2788.59 394.016   1
 -14  -2  -5 2418.57 407.602   3
 -14  -2  -5 3800.88 623.205   2
  14   2  -6 468.957 124.071   1
 -14   2  -6 986.984 267.019   3
 -14  -2  -6 611.568 116.466   3
 -14  -2   6 1045.48 357.757   2
 -14  -2   6 605.573 154.983   4
 -14  -2  -6 1367.99 411.973   2
 -14  -2   7 1158.11 199.042   4
 -14  -2   7 1578.22 415.804   2
 -14  -2  -7 928.538 207.336   3
 -14  -2  -7 1817.28 453.022   2
 -14   2  -7 1737.42 367.327   3
  14   2  -7 1108.38 235.482   1
 -14  -2  -8 2920.66 464.921   3
  14   2  -8 2433.57 365.053   1
 -14   2  -8 3138.05 492.150   3
 -14  -2  -8 3331.69 566.681   2
 -14  -2   8 2822.37 525.558   2
 -14  -2   8 2308.09 348.113   4
 -14  -2  -9-167.786 247.980   3
 -14  -2   9 201.625 222.690   2
  14   2  -9 5.76640 149.044   1
 -14   2  -9 683.604 295.251   3
 -14  -2  -9 874.408 399.337   2
  14   2 -10 9883.58 792.364   1
 -14  -2  10 8366.08 896.864   2
 -14  -2 -10 9129.36 853.065   3
 -14  -2 -10 9621.61 906.884   2
 -14  -2 -11 986.783 392.058   2
  14   2 -11 836.462 236.322   1
 -14  -2 -11 824.630 291.274   3
 -14  -2  11 571.495 304.700   2
 -14  -2 -12 817.380 276.889   3
 -14  -2 -12 1672.80 423.902   2
  14   2 -12 1451.03 316.583   1
 -14  -2  12 650.919 214.359   2
 -14  -2 -13 1751.86 380.257   3
  14   2 -13 1693.66 365.032   1
 -14  -2  13 1576.44 329.925   2
 -14  -2 -13 2183.06 487.830   2
 -14  -2  14 330.203 124.477   2
  14   2 -14 979.714 314.668   1
 -14  -2 -14 229.934 232.129   3
 -14  -2 -14 1374.00 397.564   2
  14   2 -15 9427.16 847.928   1
 -14  -2 -15 8204.22 908.615   3
 -14  -2  15 7164.22 834.622   2
 -14   2  15 9850.34 1005.77   2
 -14  -2 -15 8870.63 874.470   2
 -14  -2 -16 6060.02 789.217   3
 -14  -2  16 5022.22 687.217   2
 -14  -2 -16 5746.15 722.803   2
  14   2 -16 5955.54 683.394   1
 -14   2  16 6359.43 803.430   2
 -14  -2 -17 985.813 385.352   3
 -14   2  17 1244.15 420.615   2
 -14  -2 -17 745.336 331.993   2
 -14   2  18 1569.72 467.093   2
 -14  -2  18 339.745 208.732   2
  14  -2  18 649.821 275.504   5
 -14  -2 -18 1392.59 418.438   3
 -14  -2 -18 1050.27 327.414   2
 -14  -2 -19 725.669 404.422   3
 -14  -2  19 114.927 185.023   2
  14  -2  19 444.205 289.872   5
 -14  -2 -19 275.478 227.999   2
 -14   2  19 998.769 419.609   2
 -14  -2 -20 9518.47 1052.42   3
  14  -2  20 10206.6 1053.68   5
 -14  -2  20 9482.05 1004.22   2
 -14  -2 -20 10213.6 927.849   2
  14   2  20 9552.24 975.905   5
 -14   2  20 10544.0 1014.20   2
  14  -2  21 591.207 293.689   5
 -14  -2 -21 703.568 400.181   3
 -14   2  21 1339.25 419.737   2
  14   2  21 893.193 345.302   5
 -14  -2 -21 983.548 310.008   2
 -14   2  22 1662.92 423.127   2
  14   2  22 1286.47 401.445   5
 -14  -2 -22 1912.02 541.830   3
  14  -2  22 1469.41 419.444   5
 -14  -2 -22 1972.03 416.266   2
 -14   2  23 1229.28 369.607   2
  14   2  23 1116.79 391.790   5
  14  -2  23 795.589 319.884   5
 -14  -2 -23 1299.62 339.125   2
 -14  -2 -23 1473.78 518.249   3
  14   2  24-208.610 157.510   5
  14  -2  24-35.3063 197.318   5
 -14   2  24 62.6670 135.260   2
  14   2  25 4333.28 692.173   5
 -14   2  25 3093.53 550.784   2
 -14  -2 -25 3745.99 779.388   3
  14  -2  25 3102.62 603.309   5
  14   2  26 123.352 139.673   5
  14  -2  26 33.2295 204.021   5
  14   2  27 233.000 281.283   5
  14  -2  27-125.482 234.032   5
 -14  -2 -27 452.835 382.434   3
  14  -2  28 1856.12 492.213   5
 -14  -2 -28 1762.03 575.838   3
  14   2  28 1934.31 503.401   5
  14  -2  29 421.637 315.562   5
  14   2  29-4.91254 184.558   5
 -14  -2 -29 413.195 399.374   3
  14  -2  30 495.171 339.970   5
  14   2  30-37.3653 182.882   5
 -14  -2 -30 868.070 417.172   3
 -14  -2 -31 1488.51 569.857   3
  14   2  31 1239.01 475.990   5
  14  -2  31 885.144 386.855   5
  14  -2  32 769.336 470.932   5
 -14  -2 -32 1040.88 543.013   3
  14   2  32 764.664 376.038   5
  14   2  33 76.4923 236.699   5
 -14  -2 -33 786.255 509.018   3
  14  -2  33 1215.18 495.087   5
  14   2  34 445.658 341.687   5
  14   2  35-44.5677 179.437   5
  14   2  36-398.812 301.629   5
 -15   2   0-40.9999 96.0355   3
  15   2   0 424.433 256.800   1
 -15   2  -1 8297.14 673.993   3
 -15  -2   1 10071.5 1008.01   2
 -15  -2  -1 9498.21 1000.24   2
 -15  -2   1 9189.73 761.204   4
  15   2   1 9022.96 745.498   1
  15   2  -1 8910.91 745.201   1
 -15   2  -2 10971.6 793.681   3
 -15  -2   2 11085.7 1067.71   2
 -15  -2  -2 13114.3 1146.54   2
 -15  -2   2 12575.7 872.482   4
  15   2  -2 11195.2 846.093   1
 -15   2  -3 1150.91 248.867   3
 -15  -2   3 1628.94 344.868   4
  15   2  -3 1038.41 255.697   1
 -15   2  -4 1052.41 235.752   3
  15   2  -4 1000.83 98.5633   1
 -15  -2   4 1723.95 324.242   4
 -15  -2  -4 1397.13 397.965   2
 -15  -2  -5 1315.20 324.776   3
 -15  -2  -5 2279.92 511.887   2
 -15  -2   5 978.275 241.799   4
 -15   2  -5 1078.95 242.733   3
 -15  -2   5 2103.68 492.544   2
  15   2  -5 805.268 122.268   1
 -15  -2   6-33.4913 116.991   4
 -15  -2  -6-399.797 283.841   3
 -15   2  -6 298.583 156.910   3
  15   2  -6-349.650 290.487   1
 -15  -2   6 548.953 290.913   2
 -15   2  -7 653.629 228.381   3
  15   2  -7 428.790 180.524   1
 -15  -2  -7 1181.68 375.638   2
 -15  -2   7 513.025 101.875   4
 -15  -2   7 1085.78 405.138   2
 -15  -2  -7 106.329 256.094   3
 -15  -2  -8 308.345 201.043   3
 -15  -2   8 278.171 75.0613   4
 -15   2  -8 497.044 226.726   3
  15   2  -8 426.233 158.267   1
 -15  -2   8 50.0177 143.543   2
 -15  -2  -9 837.747 253.863   3
 -15   2  -9 1583.41 385.296   3
 -15  -2   9 810.948 218.924   2
  15   2  -9 892.128 235.231   1
 -15  -2  -9 1670.46 434.771   2
  15   2 -10 2920.97 449.609   1
 -15  -2 -10 3861.75 620.141   2
 -15  -2 -10 2378.24 438.789   3
 -15   2 -10 2933.34 510.575   3
 -15  -2  10 2597.70 521.214   2
 -15  -2 -11 142.744 144.538   3
 -15  -2  11-148.563 244.715   2
  15   2 -11 533.630 204.412   1
 -15  -2 -12 3829.02 619.935   2
 -15  -2 -12 2036.51 407.839   3
 -15  -2  12 2333.47 503.930   2
  15   2 -12 2999.55 466.952   1
 -15  -2 -13 54.8450 164.118   3
 -15  -2  13-304.334 364.539   2
  15   2 -13 310.768 191.150   1
 -15  -2  14-437.335 335.743   2
 -15  -2 -14 449.752 347.797   2
  15   2 -14-36.2429 147.105   1
 -15   2  14 580.305 399.555   2
 -15  -2 -14 8.33070 218.471   3
 -15  -2 -15 5967.85 746.802   2
 -15  -2 -15 5624.61 773.144   3
 -15   2  15 6326.75 842.063   2
 -15  -2  15 4564.26 697.436   2
  15   2 -15 5961.45 683.102   1
 -15  -2 -16 3603.58 634.275   3
 -15   2  16 4742.56 720.941   2
 -15  -2 -16 4905.32 699.519   2
 -15  -2  16 3119.06 580.125   2
  15   2 -16 4414.06 653.388   1
 -15  -2 -17 4537.80 722.506   3
 -15   2  17 6171.96 823.850   2
 -15  -2 -17 4668.75 668.907   2
 -15  -2  17 3464.88 569.790   2
 -15  -2 -18 2089.37 462.652   2
 -15  -2  18 1021.60 168.880   2
 -15   2  18 1977.32 488.783   2
 -15  -2 -18 1154.74 389.039   3
 -15  -2  19-136.457 252.698   2
 -15  -2 -19-67.4986 175.662   3
  15  -2  19-137.801 207.524   5
 -15  -2 -19 178.474 204.924   2
 -15  -2  20-279.753 375.867   2
 -15  -2 -20 579.594 274.916   3
  15  -2  20 20.1207 171.778   5
  15   2  20 219.555 160.304   5
 -15  -2 -20 747.077 327.932   2
 -15   2  20 484.995 321.089   2
  15   2  21 158.522 213.220   5
 -15  -2 -21 298.425 273.473   3
  15  -2  21-144.150 156.770   5
 -15  -2 -21-57.0162 153.830   2
 -15   2  21 734.673 342.271   2
 -15  -2  21-252.903 313.302   2
  15   2  22 5268.98 781.122   5
 -15  -2 -22 5306.10 865.040   3
 -15   2  22 6320.67 818.238   2
 -15  -2 -22 5556.01 708.320   2
  15  -2  22 5770.63 838.981   5
  15   2  23 1049.09 403.273   5
 -15  -2 -23 1618.67 522.677   3
 -15   2  23 1652.30 408.021   2
  15  -2  23 1638.87 492.828   5
  15  -2  24 371.698 261.182   5
 -15   2  24 162.534 155.651   2
  15   2  24-10.9333 193.659   5
 -15  -2 -24 749.034 418.270   3
 -15  -2 -25 628.206 380.049   3
 -15   2  25 273.633 157.524   2
  15   2  25 712.130 300.728   5
  15  -2  25 630.915 303.130   5
 -15  -2 -26 1544.68 547.886   3
  15   2  26 517.699 327.539   5
  15  -2  26 866.509 412.509   5
 -15  -2 -27 4165.28 794.312   3
  15   2  27 3335.26 667.427   5
  15  -2  27 3482.90 703.005   5
  15  -2  28 1527.54 451.010   5
 -15  -2 -28 992.475 504.198   3
  15   2  28 1823.68 495.170   5
  15  -2  29 1223.13 392.682   5
 -15  -2 -29 2090.90 628.908   3
  15   2  29 1464.52 455.095   5
  15  -2  30 157.636 285.887   5
  15   2  30-26.6562 189.145   5
 -15  -2 -30 716.759 506.029   3
  15   2  31 414.770 365.977   5
 -15  -2 -31 1027.20 553.334   3
  15  -2  31 451.134 345.883   5
  15  -2  32 3310.28 785.984   5
  15   2  32 2531.51 667.073   5
  15   2  33 1755.63 568.642   5
  15   2  34 3692.95 731.485   5
  15   2  35 1829.13 547.412   5
 -16  -2   0 32471.9 1475.32   4
 -16  -2   0 32916.6 1865.17   2
  16   2   0 32909.9 1471.57   1
 -16  -2   1 12751.1 1186.37   2
  16   2   1 11210.3 871.662   1
 -16  -2  -1 12671.1 1182.54   2
 -16  -2   1 12044.0 907.502   4
  16   2  -1 11579.0 890.224   1
  16   2  -2 1044.94 292.516   1
  16   2   2 1244.38 322.761   1
 -16  -2   2 2092.43 518.725   2
 -16  -2   2 1817.51 393.431   4
 -16  -2  -2 1593.95 491.823   2
 -16   2  -2 1007.16 263.486   3
  16   2  -3 1090.44 237.608   1
 -16  -2   3 2020.35 520.826   2
 -16   2  -3 1345.81 298.578   3
 -16  -2   3 1584.65 336.378   4
 -16  -2  -3 1206.29 387.681   2
 -16  -2   4 2360.67 558.870   2
 -16  -2   4 2105.56 352.945   4
 -16   2  -4 1721.01 327.911   3
 -16  -2  -4 2639.52 548.307   2
  16   2  -4 1773.94 328.443   1
 -16  -2   5 6147.70 588.040   4
 -16  -2   5 6538.13 845.562   2
  16   2  -5 5768.90 597.163   1
 -16  -2  -5 6804.37 838.211   2
 -16   2  -5 6034.67 641.039   3
 -16  -2   6 113.488 237.696   2
  16   2  -6-307.396 245.077   1
 -16   2  -6 3.87388 125.785   3
 -16  -2   6-232.417 191.748   4
 -16  -2  -6-41.8637 253.108   3
 -16  -2  -6 542.362 317.292   2
 -16  -2   7 331.147 290.364   2
  16   2  -7 350.339 152.317   1
 -16   2  -7 70.7912 102.020   3
 -16  -2   7-22.1345 137.529   4
 -16  -2  -8 2631.96 469.404   3
  16   2  -8 2980.76 460.335   1
 -16   2  -8 3060.04 522.027   3
 -16  -2   8 2582.29 544.430   2
 -16  -2  -8 3354.78 627.698   2
 -16   2  -9 11195.7 947.635   3
 -16  -2   9 10736.5 1095.81   2
  16   2  -9 11484.3 884.956   1
 -16  -2  -9 11748.7 1095.87   2
 -16  -2  -9 11237.7 1032.55   3
  16   2 -10 942.164 280.995   1
 -16  -2 -10 539.808 236.501   3
 -16   2 -10 886.457 311.150   3
 -16  -2  10 513.873 270.971   2
  16   2 -11-29.1271 123.750   1
 -16   2 -11 100.847 286.912   3
 -16  -2  11-88.4265 129.090   2
 -16  -2 -11-272.719 289.319   3
  16   2 -12 110.914 186.497   1
 -16  -2  12 127.051 154.733   2
 -16   2 -12 634.410 395.108   3
 -16  -2 -12-152.855 163.686   3
 -16  -2 -12 918.657 365.726   2
 -16  -2  13 7320.81 922.425   2
 -16   2 -13 8574.76 941.271   3
  16   2 -13 9702.55 863.338   1
 -16  -2 -13 9460.00 978.898   2
 -16  -2 -13 8290.63 934.374   3
 -16   2  13 9640.26 1051.74   2
 -16  -2 -14 8333.60 895.659   2
 -16   2 -14 8238.07 921.212   3
 -16  -2  14 7108.32 922.392   2
  16   2 -14 8827.59 845.770   1
 -16  -2 -14 7455.42 901.758   3
 -16   2  14 8398.87 980.529   2
 -16  -2 -15 2429.20 540.420   3
 -16  -2 -15 2915.87 594.618   2
  16   2 -15 2705.82 509.298   1
 -16   2 -15 2973.82 599.299   3
 -16  -2  15 1918.59 408.263   2
 -16   2  15 3484.73 711.355   2
 -16  -2 -16 363.914 264.852   3
  16   2 -16 580.377 310.136   1
 -16  -2  16-285.752 317.225   2
 -16   2  16 1411.08 496.364   2
 -16  -2 -16 663.692 284.260   2
 -16   2  17 2209.09 539.719   2
 -16  -2  17 669.838 193.225   2
 -16  -2 -17 1746.82 441.217   2
 -16  -2 -17 1618.94 493.640   3
 -16  -2 -18 3477.12 606.131   2
 -16  -2  18 2925.80 578.965   2
 -16  -2 -18 2833.70 615.621   3
 -16   2  18 3532.07 636.716   2
 -16  -2 -19 3469.43 665.657   3
 -16  -2  19 2776.83 537.863   2
 -16  -2 -19 3630.45 602.400   2
  16  -2  19 3116.80 625.070   5
 -16   2  19 4044.92 680.117   2
 -16  -2 -20 176.495 228.476   2
 -16  -2  20-178.000 351.046   2
  16  -2  20 181.767 222.554   5
  16   2  20-310.383 311.737   5
 -16  -2 -20 381.691 270.545   3
 -16   2  20 452.236 272.775   2
 -16   2  21 434.281 317.365   2
 -16  -2 -21 534.540 214.503   2
 -16  -2 -21 316.736 216.875   3
  16  -2  21-46.5133 306.793   5
  16   2  21-6.22921 146.004   5
 -16  -2  21-185.496 316.198   2
 -16  -2 -22 389.657 202.470   2
 -16  -2 -22 627.196 347.598   3
 -16   2  22 582.401 294.393   2
  16   2  22 261.387 163.329   5
  16  -2  22 309.252 245.036   5
 -16  -2 -23 2358.22 591.205   3
  16  -2  23 1790.78 493.632   5
 -16   2  23 1456.55 412.666   2
  16   2  23 924.927 317.988   5
  16   2  24-229.083 314.694   5
  16  -2  24-272.066 249.268   5
 -16  -2 -24 19.1517 164.015   3
 -16   2  24 115.094 203.069   2
 -16  -2 -25 209.086 230.900   3
  16  -2  25-91.4638 201.689   5
 -16   2  25-13.9434 177.153   2
  16   2  25 239.751 189.096   5
 -16  -2 -26 581.617 322.456   3
  16  -2  26 853.462 366.028   5
  16   2  26 907.884 377.250   5
 -16  -2 -27 1097.67 459.908   3
  16  -2  27 1399.17 460.848   5
  16   2  27 1378.12 431.597   5
 -16  -2 -28 317.385 272.388   3
  16  -2  28 555.613 416.537   5
  16   2  28 311.908 268.417   5
 -16  -2 -29 471.881 415.135   3
  16  -2  29 239.538 326.952   5
  16   2  29 222.321 178.233   5
  16   2  30 45.2998 180.201   5
 -16  -2 -30 639.943 373.351   3
  16  -2  30 293.351 274.003   5
  16   2  31 577.206 372.015   5
  16   2  32 199.970 281.054   5
  16   2  33 832.133 373.727   5
  17   2   0 109.248 98.0873   1
 -17  -2   0 338.260 222.247   4
 -17  -2  -1 1673.52 467.370   2
  17   2   1 970.771 259.412   1
  17   2  -1 1148.10 330.940   1
 -17  -2   1 1456.98 491.005   2
 -17  -2   1 1254.20 317.636   4
  17   2  -2 1849.79 357.544   1
 -17  -2   2 2087.76 502.406   2
  17   2   2 1902.92 365.022   1
 -17  -2  -2 2011.59 515.736   2
 -17  -2   2 2160.61 392.391   4
 -17  -2   3 3623.62 630.985   2
  17   2   3 3374.50 482.608   1
  17   2  -3 2882.63 459.105   1
 -17  -2   3 3270.26 470.225   4
 -17  -2  -3 4035.23 683.480   2
 -17  -2   4-30.8195 118.157   4
 -17  -2   4 436.929 248.180   2
 -17  -2  -4 171.254 239.054   2
  17   2  -4 6.85154 156.468   1
 -17  -2   5 2021.61 496.300   2
 -17  -2  -5 1815.58 505.906   2
 -17   2  -5 1243.77 310.334   3
  17   2  -5 838.401 205.590   1
 -17   2  -6 86.9444 114.906   3
  17   2  -6 51.8779 177.759   1
 -17  -2   6 142.588 138.268   2
 -17  -2  -6 404.561 291.201   2
 -17  -2  -7-405.278 245.166   3
  17   2  -7-297.535 259.463   1
 -17   2  -7 170.115 207.943   3
 -17  -2   7 490.054 352.330   2
 -17  -2  -7 488.537 320.769   2
 -17  -2  -8 3113.34 497.772   3
  17   2  -8 4083.50 525.641   1
 -17   2  -8 3858.82 549.235   3
 -17  -2  -8 4573.07 735.693   2
 -17  -2   8 4023.72 675.815   2
 -17  -2   9-110.818 178.755   2
 -17   2  -9 106.990 148.773   3
 -17  -2  -9-511.581 345.761   3
 -17  -2  -9 532.789 351.533   2
 -17  -2 -10 536.268 166.926   3
 -17   2 -10 993.039 332.625   3
 -17  -2  10 659.443 226.630   2
 -17  -2 -11-262.631 323.606   3
 -17  -2  11-653.378 420.563   2
 -17   2 -11 12.1397 169.041   3
 -17  -2 -11 108.530 193.576   2
 -17   2 -12 736.284 336.922   3
 -17  -2 -12 49.4338 225.815   3
 -17  -2 -12 982.145 372.414   2
 -17  -2  12 275.845 169.026   2
 -17  -2 -13 3560.55 610.762   3
 -17   2 -13 3975.12 645.393   3
 -17  -2  13 2938.25 571.207   2
 -17  -2 -13 4530.91 715.485   2
 -17   2  13 4631.29 761.399   2
 -17   2  14 1290.80 498.819   2
 -17  -2 -14 111.790 153.892   3
 -17  -2  14 276.462 215.189   2
 -17   2 -14 812.406 422.784   3
 -17  -2 -14 1589.43 472.859   2
 -17   2  15 2528.45 605.852   2
 -17  -2 -15 1433.54 423.281   3
 -17   2 -15 2502.62 562.141   3
 -17  -2  15 1208.54 367.251   2
 -17  -2 -15 2046.91 515.052   2
 -17   2  16 1458.73 496.438   2
 -17   2 -16 939.347 413.644   3
 -17  -2  16-74.6335 331.838   2
 -17  -2 -16 690.864 293.984   2
 -17  -2 -16 724.970 215.557   3
 -17  -2 -17 704.088 306.606   3
 -17   2 -17 744.924 409.330   3
 -17   2  17 976.053 445.132   2
 -17  -2  17-339.195 434.776   2
 -17  -2 -17 886.617 344.361   2
 -17  -2  18-151.868 256.174   2
 -17  -2 -18 179.541 213.720   3
 -17   2  18 673.201 379.943   2
 -17   2 -18 606.417 364.879   3
 -17  -2 -18 305.864 263.836   2
 -17  -2  19-522.576 408.224   2
 -17  -2 -19 40.8196 180.966   3
  17  -2  19-324.313 326.260   5
 -17  -2 -19 374.968 267.782   2
 -17   2 -19 369.621 318.560   3
 -17   2  19 529.971 336.886   2
  17  -2  20 274.156 210.566   5
 -17  -2  20-362.501 351.106   2
 -17   2  20 472.756 293.872   2
 -17   2 -20 805.097 446.735   3
 -17  -2 -20 661.258 320.113   2
 -17  -2 -20 494.508 412.040   3
  17  -2  21 3372.21 636.967   5
 -17  -2  21 2730.19 545.978   2
 -17  -2 -21 3302.07 579.068   2
 -17   2  21 3812.67 678.064   2
 -17  -2 -21 3703.03 711.405   3
  17   2  21 3254.83 650.183   5
  17  -2  22-114.851 240.652   5
  17   2  22-255.761 319.853   5
 -17  -2 -22 347.599 212.826   2
 -17  -2 -22 198.363 274.065   3
 -17   2  22 368.462 288.926   2
 -17  -2 -23 466.781 240.614   3
  17  -2  23 396.867 227.319   5
  17   2  23-82.5693 292.646   5
 -17   2  23 369.998 222.165   2
  17  -2  24-46.3621 282.253   5
  17   2  24-235.711 215.422   5
 -17  -2 -24 192.975 266.588   3
 -17   2  24 79.4492 136.578   2
  17  -2  25 1140.74 376.807   5
  17   2  25 844.303 319.789   5
 -17   2  25 749.788 301.465   2
 -17  -2 -25 1478.11 475.941   3
  17  -2  26 1103.41 417.059   5
 -17  -2 -26 1198.94 476.797   3
  17   2  26 652.569 320.350   5
 -17  -2 -27 336.865 296.152   3
  17   2  27 292.828 259.949   5
  17  -2  27 322.582 227.169   5
 -17  -2 -28 509.119 325.057   3
  17  -2  28 362.230 272.779   5
  17   2  28-382.740 260.258   5
  17   2  29 968.371 372.844   5
  17   2  30 885.450 428.044   5
  17   2  31 814.371 376.295   5
 -18  -2   0 1299.51 335.701   4
 -18  -2   0 1486.22 461.677   2
 -18  -2  -1 2495.97 621.271   2
 -18  -2   1 2621.37 550.963   2
 -18  -2  -1 2049.14 421.273   4
 -18  -2   2 2192.47 532.905   2
 -18  -2  -2 2736.50 616.994   2
 -18  -2   3 681.169 379.592   2
 -18  -2  -3 1078.49 409.582   2
 -18  -2  -4 4369.99 698.849   2
 -18  -2   4 4325.86 738.976   2
 -18  -2   5 2661.29 540.855   2
 -18  -2  -5 2628.07 574.631   2
 -18  -2   6 1260.29 372.343   2
 -18  -2  -6 1761.73 495.225   2
 -18  -2   7 220.383 165.714   2
 -18  -2  -7 709.114 366.492   2
 -18   2  -8 237.043 112.373   3
 -18  -2   8 154.961 180.133   2
 -18  -2   9 2738.18 580.448   2
 -18  -2  -9 2542.11 515.736   3
 -18  -2  -9 2954.58 608.063   2
 -18   2  -9 2885.03 524.496   3
 -18   2 -10-65.6829 156.576   3
 -18  -2  10-128.173 235.749   2
 -18  -2 -10-209.638 363.195   3
 -18  -2 -10 330.027 303.777   2
 -18   2 -11 487.945 290.009   3
 -18  -2  11-253.227 306.114   2
 -18   2  11 965.463 475.645   2
 -18  -2 -11-317.231 305.798   3
 -18  -2 -11 733.626 356.752   2
 -18   2  12 1108.49 477.859   2
 -18  -2  12 467.709 283.166   2
 -18   2 -12 614.192 284.548   3
 -18  -2 -12 392.807 303.292   2
 -18  -2 -12 389.724 256.377   3
 -18  -2 -13 1780.24 453.764   3
 -18  -2 -13 2108.40 504.955   2
 -18  -2  13 1368.77 341.358   2
 -18   2 -13 2092.67 464.286   3
 -18   2  13 3067.07 652.192   2
 -18   2  14 1296.90 482.935   2
 -18  -2 -14-33.9057 195.868   3
 -18  -2  14-26.9723 335.174   2
 -18   2 -14 610.025 316.659   3
 -18  -2 -14 853.772 386.687   2
 -18   2  15 2695.23 623.836   2
 -18  -2 -15 1294.23 415.461   3
 -18   2 -15 1354.14 413.446   3
 -18  -2 -15 2508.36 556.350   2
 -18  -2  15 1211.21 310.063   2
 -18  -2  16 1.52163 363.305   2
 -18   2 -16 815.140 361.527   3
 -18  -2 -16 1116.73 401.881   2
 -18  -2 -16 978.173 398.427   3
 -18   2  16 1579.43 524.468   2
 -18  -2 -17 2876.25 635.508   3
 -18   2 -17 2857.94 594.232   3
 -18  -2  17 1831.84 439.824   2
 -18  -2 -17 3092.07 592.370   2
 -18   2  17 3497.79 657.827   2
 -18  -2  18 163.799 301.738   2
 -18   2 -18 1408.90 504.986   3
 -18  -2 -18 1315.05 466.814   3
 -18  -2 -18 1560.13 437.949   2
 -18   2  18 1524.75 471.416   2
 -18  -2  19-196.262 353.242   2
 -18   2 -19 725.838 419.624   3
 -18  -2 -19 406.769 285.212   3
  18  -2  19-403.141 406.439   5
 -18  -2 -19 195.953 281.307   2
 -18   2  19 252.332 188.512   2
 -18   2 -20 2202.08 600.562   3
 -18  -2  20 630.747 179.324   2
  18  -2  20 1800.98 450.596   5
 -18  -2 -20 1754.63 449.776   2
 -18   2  20 1997.81 533.400   2
 -18  -2 -20 1761.67 506.407   3
 -18   2  21 377.002 287.558   2
 -18  -2 -21 51.8874 198.308   3
 -18  -2 -21 331.059 302.641   2
 -18  -2  21-261.728 437.390   2
  18   2  21 63.4873 162.064   5
 -18   2 -21 752.955 444.211   3
  18  -2  21 59.2457 196.980   5
  18  -2  22 1119.34 400.407   5
 -18   2 -22 1529.72 535.910   3
 -18  -2 -22 1091.11 401.934   3
  18   2  22 898.181 293.566   5
 -18   2  22 830.700 325.356   2
 -18   2 -23 1236.47 513.776   3
 -18  -2 -23 651.614 376.710   3
  18  -2  23 231.166 183.875   5
  18   2  23 144.132 181.699   5
 -18   2  23 769.264 350.076   2
  18   2  24 32.3704 227.869   5
 -18  -2 -24-301.104 276.172   3
 -18   2 -24 603.243 455.508   3
  18  -2  24 348.558 238.303   5
 -18   2  24-53.5760 155.735   2
 -18   2  25 257.751 184.865   2
  18   2  25 1132.67 421.293   5
  18  -2  25 677.001 308.918   5
 -18  -2 -25 561.437 265.080   3
 -18  -2 -26 427.971 321.818   3
  18   2  26-43.9070 274.177   5
 -18   2 -26 393.052 416.322   3
  18   2  27 827.022 396.494   5
 -18   2 -27 1490.02 631.895   3
  18   2  28 360.640 260.924   5
 -19  -2   0 421.437 279.109   2
 -19  -2   1-38.8235 215.775   2
 -19  -2  -1 546.865 348.582   2
 -19  -2   2 339.731 289.729   2
 -19  -2  -2 1122.06 443.655   2
 -19  -2  -3 2111.70 530.393   2
 -19  -2   3 1432.68 441.314   2
 -19  -2   4 654.451 367.272   2
 -19  -2  -4 455.738 277.008   2
 -19  -2   5 154.053 215.749   2
 -19  -2  -5 313.396 293.808   2
 -19  -2   6-187.306 235.191   2
 -19  -2  -6 478.287 340.103   2
 -19  -2   7 684.695 272.944   2
 -19  -2  -7 1171.70 427.634   2
 -19  -2   8 427.521 247.662   2
 -19  -2  -8 680.578 385.078   2
 -19   2   8 1202.90 472.091   2
 -19  -2   9-13.7941 243.546   2
 -19  -2  -9 434.783 311.895   2
 -19  -2 -10 199.468 291.835   2
 -19  -2  10 495.200 201.901   2
 -19  -2 -10 38.3367 211.465   3
 -19  -2 -11 1237.52 433.152   2
 -19  -2  11 338.147 187.232   2
 -19  -2 -11 392.722 208.087   3
 -19   2  11 1444.46 512.155   2
 -19  -2  12-194.505 378.691   2
 -19   2  12 987.275 484.884   2
 -19  -2 -12 22.6635 291.157   3
 -19   2 -12 342.653 225.759   3
 -19  -2 -12 586.598 319.151   2
 -19  -2 -13 32.1099 198.195   2
 -19  -2 -13-591.353 366.893   3
 -19   2 -13-74.6989 144.196   3
 -19  -2  13-400.728 329.435   2
 -19   2 -14 192.002 177.699   3
 -19  -2 -14 156.469 159.827   3
 -19  -2  14-0.52996 260.944   2
 -19  -2 -14 705.650 346.649   2
 -19  -2 -15 872.965 343.104   2
 -19  -2 -15 663.048 304.811   3
 -19   2  15 1162.72 440.781   2
 -19   2 -15 808.176 313.013   3
 -19  -2  15 650.885 156.039   2
 -19   2 -16 241.535 275.737   3
 -19  -2  16-407.506 423.491   2
 -19  -2 -16 34.7479 244.170   2
 -19  -2 -16-170.847 275.378   3
 -19   2  16 498.803 387.857   2
 -19  -2 -17 426.098 207.333   3
 -19  -2  17 85.1226 349.794   2
 -19  -2 -17 1233.23 425.219   2
 -19   2 -17 762.747 389.972   3
 -19   2  17 963.440 442.515   2
 -19  -2  18-327.051 418.184   2
 -19  -2 -18 471.955 203.695   3
 -19   2 -18 708.404 313.781   3
 -19  -2 -18 784.689 309.179   2
 -19   2  18 1109.25 473.718   2
 -19  -2 -19 1005.06 363.836   3
 -19  -2 -19 768.727 342.459   2
 -19   2 -19 922.209 437.768   3
 -19   2  19 912.981 415.222   2
 -19  -2 -20-106.340 173.994   2
 -19  -2 -20-171.071 194.081   3
  19  -2  20-122.886 314.320   5
 -19   2  20 586.247 317.597   2
 -19   2 -20 647.841 357.939   3
 -19  -2  20-755.646 504.523   2
 -19  -2  21-255.406 434.894   2
 -19   2 -21 904.472 441.128   3
  19  -2  21 770.232 349.128   5
  19   2  21 454.430 181.499   5
 -19  -2 -21 972.429 331.196   2
 -19   2  21 413.235 247.915   2
 -19  -2 -21 758.233 361.753   3
 -19   2 -22 618.232 369.462   3
 -19  -2 -22 62.3657 167.345   3
  19   2  22-553.991 399.116   5
 -19   2  22 370.145 269.102   2
  19  -2  22-172.023 263.562   5
 -19   2 -23 366.856 311.328   3
  19   2  23 324.588 200.707   5
 -19  -2 -23 173.560 178.363   3
 -19   2  23-172.612 283.848   2
 -19   2  24-252.429 302.504   2
 -19   2 -24 349.712 422.926   3
 -19  -2 -24-164.241 295.046   3
  19   2  24-46.8443 165.305   5
 -19   2  25-105.460 313.436   2
 -19   2 -25 697.445 427.899   3
  19   2  25 156.618 184.143   5
 -19   2 -26 553.225 484.741   3
 -20  -2   0 474.635 309.191   2
 -20  -2  -1 567.432 318.144   2
 -20  -2   1 766.794 337.170   2
 -20  -2   2 809.214 357.696   2
 -20  -2  -2 658.428 390.377   2
 -20  -2   3 18.0705 156.410   2
 -20  -2  -3 191.365 196.307   2
 -20  -2   4 39.3167 169.752   2
 -20  -2  -4-14.8848 168.955   2
 -20  -2   5 226.059 219.914   2
 -20  -2  -5 266.676 225.028   2
 -20   2   6 3182.38 720.621   2
 -20  -2   6 1466.84 475.768   2
 -20  -2  -6 1969.41 580.849   2
 -20  -2   7 1535.35 501.530   2
 -20  -2  -7 1486.49 458.826   2
 -20   2   7 1970.63 623.708   2
 -20  -2   8 74.0172 189.344   2
 -20  -2  -8 387.728 264.858   2
 -20   2   9 1232.25 529.352   2
 -20  -2   9 111.760 204.910   2
 -20  -2  -9 706.177 377.217   2
 -20  -2  10 64.5276 236.058   2
 -20  -2 -10 324.897 332.282   2
 -20   2  11 3071.84 688.628   2
 -20  -2  11 1831.66 492.756   2
 -20  -2 -11 2481.25 577.682   2
 -20  -2  12 571.950 175.882   2
 -20  -2 -12 437.430 183.973   3
 -20  -2 -13-32.4178 138.032   2
 -20  -2  13-311.134 388.436   2
 -20  -2 -13-329.053 318.400   3
 -20   2  13 699.124 396.333   2
 -20  -2 -14 391.667 262.142   2
 -20   2  14 836.079 443.804   2
 -20  -2 -14-30.4591 200.983   3
 -20  -2  14 351.105 160.256   2
 -20  -2 -15 216.597 254.098   2
 -20  -2 -15-131.648 261.009   3
 -20   2  15 100.598 275.484   2
 -20  -2  15-712.494 477.350   2
 -20   2 -16 183.597 186.254   3
 -20   2  16 508.935 366.082   2
 -20  -2 -16 249.772 243.890   2
 -20  -2 -16-283.654 300.868   3
 -20  -2 -17 236.623 172.586   3
 -20  -2  17-118.113 313.228   2
 -20   2 -17 550.508 320.897   3
 -20  -2 -17 599.808 284.370   2
 -20   2  17 547.487 346.649   2
 -20  -2 -18-57.0912 197.266   2
 -20  -2  18-460.417 516.157   2
 -20   2 -18-10.6394 210.734   3
 -20  -2 -18 40.8662 200.889   3
 -20   2  18 539.770 363.977   2
 -20   2  19 765.201 371.405   2
 -20  -2  19-292.715 483.725   2
 -20   2 -19 885.630 416.843   3
 -20  -2 -19 853.136 372.393   2
 -20  -2 -19 495.706 232.600   3
 -20  -2  20-355.402 461.724   2
 -20   2  20 407.380 288.282   2
 -20  -2 -20 325.414 269.356   2
 -20   2 -20 331.072 233.588   3
 -20  -2 -20-70.3519 368.459   3
 -20  -2  21-530.481 542.328   2
  20   2  21 128.176 155.495   5
 -20   2 -21 277.434 235.819   3
 -20  -2 -21-157.789 319.647   3
 -20   2  21 189.604 231.512   2
 -20   2 -22 629.843 382.190   3
  20   2  22-227.077 286.664   5
 -20   2  22-15.8970 185.536   2
 -20  -2 -22-4.95893 221.499   3
 -20   2 -23 642.419 408.033   3
 -20   2  23 131.952 195.852   2
 -20   2  24 500.822 164.266   2
 -20   2 -24 1125.48 470.931   3
 -21  -2   0 184.434 306.274   2
 -21   2   0 1977.19 649.652   2
 -21  -2  -1 501.927 329.466   2
 -21  -2   1 445.060 272.137   2
 -21  -2   2 44.0610 199.487   2
 -21  -2  -2-36.8609 222.924   2
 -21  -2   3 304.563 332.859   2
 -21  -2  -3 140.095 213.186   2
 -21  -2  -4 584.907 410.961   2
 -21  -2   4-221.486 334.399   2
 -21   2   4 1234.63 585.706   2
 -21  -2   5 129.770 184.079   2
 -21  -2  -5-47.8827 154.104   2
 -21  -2  -6-76.6827 138.865   2
 -21  -2   6 305.022 322.922   2
 -21  -2   7 349.490 288.388   2
 -21  -2  -7 237.593 253.553   2
 -21  -2   8 296.121 174.443   2
 -21  -2  -8 1428.74 497.195   2
 -21   2   8 1201.01 515.792   2
 -21  -2   9-251.475 325.471   2
 -21  -2  -9 1110.62 462.733   2
 -21   2   9 831.147 437.548   2
 -21   2  10 1271.28 535.834   2
 -21  -2  10 266.483 197.078   2
 -21  -2 -10 978.822 430.752   2
 -21  -2  11-311.623 389.397   2
 -21  -2 -11 172.040 206.397   2
 -21  -2  12-124.741 394.189   2
 -21  -2 -12 386.676 200.916   2
 -21  -2 -13 517.268 251.119   3
 -21  -2  13 120.681 348.967   2
 -21  -2 -13 450.533 250.725   2
 -21   2  14 1191.24 483.964   2
 -21  -2  14 307.276 261.485   2
 -21  -2 -14 104.301 271.011   3
 -21  -2 -14 798.591 346.194   2
 -21  -2 -15 150.199 227.472   2
 -21  -2 -15-116.944 274.596   3
 -21   2  15 677.579 396.455   2
 -21  -2  16-535.319 550.797   2
 -21  -2 -16 196.492 200.780   3
 -21  -2 -16 57.7271 255.217   2
 -21   2  17 479.706 345.490   2
 -21  -2 -17-54.2011 241.207   3
 -21  -2  17-297.466 436.323   2
 -21  -2 -17 139.989 189.207   2
 -21   2  18 541.236 311.863   2
 -21  -2 -18 732.287 367.785   3
 -21  -2 -18 238.208 218.838   2
 -21  -2 -19 400.128 253.679   2
 -21  -2 -19-262.979 336.188   3
 -21   2  19 890.962 433.002   2
 -21   2  20 472.158 353.083   2
 -21  -2 -20 614.081 377.902   3
 -21  -2 -20 293.121 237.959   2
 -21   2 -21 1334.68 448.370   3
 -21   2  21 1181.83 510.939   2
 -22   2   0 2503.20 673.101   2
 -22  -2   0 1947.54 553.327   2
 -22  -2   1-3.03579 229.372   2
 -22   2   1 661.607 436.512   2
 -22  -2  -1 285.575 236.677   2
 -22   2   2 2077.97 599.999   2
 -22   2  -2 2231.41 680.866   2
 -22  -2  -2 814.534 347.501   2
 -22  -2   3 160.300 189.608   2
 -22  -2  -3 280.137 233.449   2
 -22   2   3 919.486 527.889   2
 -22   2  -3 1328.49 550.186   2
 -22  -2  -4 2957.99 666.559   2
 -22   2   4 3556.87 788.155   2
 -22  -2   4 2087.57 561.333   2
 -22   2  -4 3606.52 810.116   2
 -22   2  -5 5506.74 970.362   2
 -22   2   5 4851.88 901.055   2
 -22  -2   5 3378.48 713.288   2
 -22  -2  -5 3201.00 678.296   2
 -22  -2   6 850.797 382.358   2
 -22  -2  -6 1029.92 426.449   2
 -22   2   6 1865.17 611.998   2
 -22   2   7 893.033 494.549   2
 -22  -2  -7 386.726 207.276   2
 -22  -2   7-180.640 308.269   2
 -22   2   8 1203.46 524.435   2
 -22   2  -8 1868.22 587.403   2
 -22  -2  -8 377.038 253.748   2
 -22  -2  -9 1199.87 407.427   2
 -22   2  -9 2634.70 694.330   2
 -22   2   9 1835.94 605.935   2
 -22  -2 -10 680.504 364.939   2
 -22   2 -10 2546.75 713.383   2
 -22   2 -11 1491.29 582.692   2
 -22  -2 -11-394.894 339.409   2
 -22   2 -12 2455.20 665.136   2
 -22  -2 -12 751.828 356.210   2
 -22  -2 -13 1825.46 512.764   2
 -22  -2 -14 301.943 209.569   2
 -22  -2 -15 50.1500 203.945   2
 -22  -2 -16-43.6030 208.944   2
 -22  -2 -16 296.861 253.672   3
 -22  -2 -17 603.664 178.101   3
 -22  -2 -17 1120.84 394.180   2
 -22  -2 -18 405.073 197.326   3
 -22  -2 -18 372.455 250.504   2
   0   3   0 26.2330 22.9532   5
   0  -3   0-23.9000 46.5071   4
   0  -3   0 99.7953 38.9222   5
   0   3  -1 280.514 83.3451   5
   0  -3   1 255.723 65.2856   5
   0  -3  -1 166.938 68.7242   4
   0  -3   2 263.939 90.6359   5
   0  -3  -2 77.6198 41.3685   4
   0  -3   3 92.8687 49.5769   5
   0  -3   3 36.9971 38.6534   1
   0  -3  -3 63.1014 47.3569   4
   0  -3   4 69.8321 51.2462   5
   0  -3   4 39.5539 36.9840   1
   0  -3  -5-82.2511 93.5643   3
   0  -3   5 135.985 97.3151   5
   0  -3   5-6.06245 68.8504   1
   0  -3   6-31.8299 86.2309   1
   0  -3  -6-32.9422 65.1708   3
   0  -3   6 30.7128 83.3643   5
   0  -3  -6 39.4537 31.9092   5
   0  -3  -7 0.68280 25.9894   5
   0  -3  -7 66.8427 59.4297   3
   0   3   7 36.2110 34.2337   5
   0  -3   7-70.6673 50.6841   5
   0   3   8 31.7349 39.1370   5
   0  -3   8 9.60299 56.0564   5
   0  -3  -8 161.457 110.020   3
   0  -3  -8 64.3888 32.3409   5
   0  -3  -9 24.4690 30.9428   5
   0  -3  -9 60.1508 115.227   3
   0   3   9 120.900 55.7810   5
   0  -3   9-73.9132 96.1720   5
   0  -3  10-43.4253 49.9129   5
   0   3  10 36.5264 40.7965   5
   0  -3 -10 21.8497 34.9211   5
   0   3  11-40.4757 62.5980   5
   0  -3 -11 25.9026 70.4981   5
   0  -3  11-70.8978 60.7059   5
   0  -3 -12 20.9442 36.2826   5
   0   3  12 49.5948 49.8326   5
   0  -3  12 5.66308 64.3472   5
   0   3  13 28.0588 42.7083   5
   0  -3  13 140.709 79.3832   5
   0   3  14-45.0490 46.1429   5
   0  -3  14 18.3952 82.1043   5
   0  -3  15 170.431 123.847   5
   0   3  15-4.92547 55.0327   5
   0   3  16 46.2108 74.2492   5
   0  -3  16 141.936 137.149   5
   0  -3  17 54.0389 131.378   5
   0   3  17-96.6519 78.5348   5
   0  -3  18 97.4358 137.926   5
   0   3  18-27.7709 63.0468   5
   0   3  19-34.9243 96.6426   5
   0  -3  19 42.0739 140.574   5
   0  -3  20-87.1687 182.704   5
   0   3  20-65.8367 85.6075   5
   0   3  21-95.0512 105.307   5
   0  -3  21-205.655 145.838   5
   0   3  22 91.7336 80.5668   5
   0  -3  22-9.52565 162.840   5
   0  -3  23-1.92199 165.708   5
   0   3  23-192.398 131.116   5
   0  -3  24-219.345 204.121   5
   0   3  24-101.046 159.085   5
   0  -3  25 166.290 116.579   5
   0   3  25-105.710 94.0912   5
   0  -3  26-147.221 175.251   5
   0   3  26-30.7144 131.526   5
   0   3  27-2.84495 111.754   5
   0  -3  27-332.159 249.032   5
   0   3  28-72.0160 113.783   5
   0  -3  28-89.4336 152.969   5
   0  -3  29-179.237 219.259   5
   0   3  29-295.689 202.525   5
   0   3  30-276.965 202.707   5
   0  -3  30-68.2991 211.736   5
   0  -3  31 281.496 174.832   5
   0   3  31-192.305 193.496   5
   0  -3  32-14.0085 162.367   5
   0   3  32-56.3820 144.054   5
   0  -3  33-9.21688 122.286   5
   0   3  33-139.665 212.425   5
   0   3  34 36.6950 120.107   5
   0  -3  34-175.855 149.781   5
   0   3  35 92.9626 167.325   5
   0  -3  35 59.3519 194.364   5
   0   3  36 523.284 314.106   5
   0  -3  36 501.605 284.415   5
   0  -3  37-7.55620 149.641   5
   0   3  37-107.784 189.255   5
   0  -3  38-131.077 180.149   5
   0  -3  39-95.5452 199.188   5
   0  -3  40-26.2715 249.141   5
   0  -3  41-362.596 285.133   5
   0  -3  42-117.658 197.120   5
  -1  -3   0 86.3159 75.9317   4
   1   3   0 9.69387 18.9677   5
  -1  -3   1 35939.7 591.251   5
   1  -3   1 35777.5 635.861   5
  -1   3  -1 34436.6 680.089   1
   1   3  -1 34720.2 577.084   5
  -1  -3  -1 34240.5 810.949   4
  -1  -3   1 34607.9 816.898   4
   1  -3   2 29465.2 632.755   5
  -1  -3   2 29089.1 587.157   5
  -1   3  -2 29660.9 639.865   1
   1  -3  -2 28145.5 626.029   4
   1   3  -2 29663.2 591.231   5
   1  -3   2 29370.3 659.600   1
  -1  -3  -2 29275.6 759.700   4
  -1  -3   3 50758.2 1029.39   1
   1  -3   3 49816.9 872.363   5
   1  -3  -3 49343.0 830.345   4
  -1  -3   3 48495.5 821.726   5
   1  -3   3 48768.1 885.185   1
   1  -3  -4 12576.3 422.607   4
   1  -3   4 12329.7 464.632   5
   1  -3   4 12529.1 474.942   1
  -1  -3   4 12527.8 532.540   1
  -1  -3   4 12548.0 443.620   5
  -1  -3   5 563.964 118.936   5
   1  -3   5 424.620 106.817   5
  -1  -3   5 487.300 107.028   1
  -1  -3  -5 254.790 55.0069   3
   1  -3   5 355.938 68.8685   1
  -1   3   5 588.243 107.474   3
   1  -3  -6 6447.66 258.776   5
   1   3   6 6238.24 217.831   5
  -1  -3  -6 5918.09 400.536   3
   1  -3  -6 5935.71 327.010   3
  -1   3   6 6359.28 351.991   3
  -1  -3   6 6524.04 364.341   5
   1  -3   6 6256.69 368.946   1
   1  -3   6 6093.98 368.322   5
  -1  -3  -7 11896.8 594.994   3
   1  -3   7 12522.7 555.128   1
  -1  -3  -7 12743.6 356.424   5
   1  -3   7 12644.9 557.162   5
  -1  -3   7 13002.2 538.135   5
   1   3   7 12677.9 353.524   5
   1  -3  -7 13126.6 398.265   5
   1  -3  -7 12712.7 504.693   3
   1  -3  -8 9230.58 466.813   3
   1   3   8 9450.75 342.962   5
   1  -3   8 9736.33 516.978   5
  -1  -3  -8 9975.48 345.713   5
  -1  -3   8 9359.90 495.250   5
   1  -3  -8 10012.7 376.093   5
  -1  -3  -8 9430.92 555.733   3
  -1  -3  -9 92.0351 39.3471   5
   1  -3  -9 243.775 135.118   3
   1   3   9 209.644 81.8670   5
   1  -3   9 163.168 91.1413   5
  -1  -3  -9 452.180 169.738   3
  -1  -3   9 310.190 182.135   5
   1  -3  -9 135.381 52.4852   5
   1  -3  10 11908.7 617.982   5
   1   3  10 11235.1 444.368   5
   1  -3 -10 11732.5 593.527   3
  -1  -3  10 12231.9 597.068   5
  -1  -3 -10 11796.1 453.256   5
  -1  -3 -10 11981.2 670.439   3
   1  -3 -10 11643.1 467.017   5
  -1  -3  11 7306.95 491.303   5
   1   3  11 7016.96 374.312   5
  -1  -3 -11 6570.94 360.393   5
   1  -3 -11 7068.02 376.593   5
   1  -3  11 6911.13 480.665   5
  -1  -3  12 1022.06 200.020   5
   1  -3  12 1081.12 220.708   5
  -1  -3 -12 977.943 147.573   5
   1   3  12 992.325 159.985   5
   1  -3  13 2185.30 301.395   5
   1   3  13 2053.16 230.371   5
   1   3  13 1943.92 127.622   2
  -1   3  13 2217.69 241.527   5
  -1  -3  13 2278.30 278.832   5
  -1   3  14 1056.45 177.377   5
   1  -3  14 1010.36 226.271   5
   1   3  14 1006.78 177.516   5
  -1  -3  14 1110.91 233.180   5
   1   3  15 3603.38 328.967   5
  -1   3  15 3748.03 339.533   5
   1  -3  15 3537.58 399.982   5
  -1  -3  15 3898.76 415.513   5
  -1   3  16 116.901 123.228   5
   1   3  16 183.872 131.212   5
   1  -3  16-0.45208 106.254   5
  -1  -3  16 210.203 164.306   5
  -1   3  17 3690.38 362.150   5
   1  -3  17 3281.08 398.298   5
  -1  -3  17 3626.42 420.832   5
   1   3  17 3388.01 335.351   5
  -1  -3  18 1847.34 310.835   5
   1  -3  18 1589.10 293.232   5
   1   3  18 1936.16 276.102   5
  -1   3  18 2408.41 305.643   5
  -1  -3  19 1388.94 285.870   5
   1  -3  19 1495.97 279.703   5
   1   3  19 1495.59 266.436   5
  -1   3  19 1982.99 290.211   5
   1   3  20 4636.89 447.326   5
   1  -3  20 3845.61 458.947   5
  -1   3  20 4819.20 456.756   5
  -1  -3  20 4522.67 501.453   5
   1   3  21 579.162 169.117   5
   1  -3  21 379.830 134.222   5
  -1  -3  21 401.355 193.988   5
  -1   3  21 557.756 202.209   5
   1   3  22 352.854 194.673   5
  -1  -3  22 668.992 239.950   5
   1  -3  22 276.648 166.049   5
  -1   3  22 478.404 230.863   5
  -1   3  23 10330.9 743.943   5
   1   3  23 10783.4 752.269   5
  -1  -3  23 9959.58 806.218   5
   1  -3  23 10313.7 835.621   5
   1  -3  24 7205.38 701.912   5
   1   3  24 7439.60 646.579   5
  -1   3  24 6991.68 639.681   5
  -1  -3  24 6566.46 683.002   5
   1   3  25 1154.54 269.949   5
   1  -3  25 1059.47 311.158   5
  -1   3  25 1588.37 344.930   5
  -1  -3  25 988.009 343.939   5
   1  -3  26 6404.35 707.527   5
  -1  -3  26 6733.76 718.143   5
   1   3  26 7141.26 654.945   5
  -1   3  26 7166.36 670.907   5
   1  -3  27-104.713 166.248   5
   1   3  27 246.265 198.254   5
  -1   3  27 349.583 214.190   5
  -1  -3  27 293.288 240.401   5
   1   3  28 30.4988 104.544   5
  -1  -3  28 167.582 218.989   5
  -1   3  28 107.637 120.521   5
   1  -3  28-36.9915 200.029   5
   1   3  29 602.511 253.872   5
  -1  -3  29 763.115 302.250   5
  -1   3  29 834.232 283.139   5
   1  -3  29 574.550 287.985   5
   1   3  30 7404.42 746.172   5
  -1   3  30 7727.68 784.289   5
  -1  -3  30 7594.41 842.452   5
   1  -3  30 7601.51 825.844   5
   1   3  31 3363.29 528.872   5
   1  -3  31 2814.26 540.855   5
  -1   3  31 3805.41 573.165   5
  -1  -3  31 3084.10 569.720   5
   1   3  32 1101.45 335.312   5
   1  -3  32 909.642 319.408   5
  -1  -3  32 1067.77 358.930   5
  -1  -3  33 461.672 265.873   5
   1  -3  33-20.2689 215.699   5
   1   3  33 239.582 160.024   5
   1   3  34 209.954 153.651   5
   1  -3  34-124.995 206.402   5
  -1  -3  34 138.294 178.069   5
  -1  -3  35 1017.75 404.125   5
   1   3  35 1124.01 292.544   5
   1  -3  35 947.569 339.465   5
   1  -3  36 502.441 272.789   5
   1   3  36 606.696 316.479   5
  -1  -3  36 409.147 272.930   5
  -1  -3  37 1068.66 366.711   5
   1  -3  37 1166.36 433.500   5
   1   3  37 1391.96 399.008   5
   1   3  38 1206.91 396.666   5
   1  -3  38 833.175 353.096   5
  -1  -3  38 1667.99 482.364   5
   1  -3  39 398.853 300.207   5
  -1  -3  39 491.573 287.176   5
   1   3  39 1020.76 361.483   5
   1  -3  40 164.260 209.767   5
  -1  -3  40 37.4267 224.786   5
   1   3  40 639.222 333.526   5
   1  -3  41 1446.99 420.205   5
  -1  -3  41 1996.02 557.977   5
   1   3  41 1596.45 409.029   5
   1  -3  42 1117.07 454.218   5
  -1  -3  42 1200.29 433.322   5
  -2  -3   0 69764.1 1234.88   4
  -2  -3   1 92002.1 1419.76   4
  -2  -3  -1 91330.9 1430.14   4
  -2   3  -1 89377.2 945.388   1
  -2  -3   2 89199.5 1403.98   4
   2  -3   2 90320.8 1046.56   1
  -2   3  -2 90093.1 1022.10   1
   2   3  -2 91231.7 1156.47   5
  -2   3  -3 32604.9 665.909   1
   2  -3  -3 33684.7 598.501   4
   2  -3   3 33293.6 786.803   5
   2  -3   3 33025.8 671.175   1
  -2   3   3 34421.3 612.922   4
   2  -3  -4 12247.1 374.013   4
  -2  -3  -4 12150.4 583.566   3
   2  -3   4 12339.5 503.378   5
   2  -3   4 12338.1 446.049   1
  -2   3  -4 12648.2 442.370   1
  -2  -3  -5 22054.9 804.313   3
  -2  -3   5 22222.0 692.235   5
   2  -3   5 22333.2 638.173   1
  -2   3   5 23191.1 547.187   3
   2  -3   5 23539.2 725.506   5
   2  -3  -5 23404.0 515.063   4
  -2  -3   6 18603.9 656.863   5
   2   3   6 19200.2 459.300   5
   2  -3   6 18730.3 624.332   1
   2  -3   6 19298.3 693.858   5
  -2  -3  -6 17787.8 745.942   3
  -2   3   6 19413.8 528.716   3
   2   3   7 769.058 99.6566   5
   2  -3  -7 828.579 111.057   3
  -2  -3  -7 841.457 172.076   3
   2  -3   7 780.516 147.767   5
  -2  -3   7 823.195 140.183   5
   2  -3   7 833.791 144.458   1
  -2  -3  -8 3617.04 366.620   3
   2  -3   8 3729.35 324.359   5
   2   3   8 3337.62 225.780   2
  -2  -3   8 3419.83 303.576   5
   2  -3  -8 3689.04 258.525   3
   2   3   8 3819.77 237.904   5
   2  -3  -9 647.575 122.354   5
  -2  -3  -9 957.455 239.073   3
   2   3   9 723.122 115.840   5
   2   3   9 460.891 54.0464   2
   2  -3  -9 860.477 159.085   3
  -2  -3   9 836.225 169.593   5
   2  -3   9 612.912 136.297   5
   2  -3 -10 212.417 74.7465   5
   2  -3  10 202.296 63.2278   5
   2   3  10 187.639 60.4734   5
   2  -3 -10 287.309 146.951   3
   2   3  10 84.6012 48.9394   2
  -2  -3  10 534.188 201.664   5
  -2  -3 -10 428.688 195.646   3
   2   3  11 23604.8 561.966   2
  -2  -3 -11 22527.2 999.061   3
   2   3  11 23269.0 711.409   5
  -2  -3 -11 22880.4 696.619   5
   2  -3  11 23019.9 912.722   5
  -2  -3  11 24432.2 903.869   5
   2   3  12 33235.8 647.304   2
   2  -3  12 33904.9 1149.61   5
  -2  -3  12 33707.4 1102.47   5
   2   3  12 32838.5 885.870   5
   2  -3  13 15513.7 815.326   5
   2   3  13 15133.8 633.465   5
  -2  -3  13 15766.6 803.980   5
   2   3  14 161.379 104.639   5
   2  -3  14 68.7030 100.306   5
   2   3  15 78.5522 78.8723   5
   2  -3  15 21.7002 126.935   5
  -2  -3  15 262.932 158.755   5
   2  -3  16 4768.43 475.352   5
  -2  -3  16 5947.16 512.147   5
   2   3  16 5684.89 435.703   5
   2   3  17 2095.03 286.309   5
   2  -3  17 1954.70 334.283   5
  -2  -3  17 2672.02 411.135   5
  -2   3  18 19582.6 502.725   2
   2  -3  18 19054.5 1015.67   5
   2   3  18 19617.2 878.175   5
  -2  -3  18 19228.8 1001.75   5
  -2  -3  19 6957.78 644.253   5
  -2   3  19 6206.18 264.782   2
   2   3  19 7127.89 542.098   5
   2  -3  19 6414.80 631.867   5
   2   3  20 1753.65 281.235   5
   2  -3  20 1895.33 348.617   5
  -2   3  20 1860.06 135.681   2
  -2  -3  20 2290.92 394.637   5
  -2  -3  21 3518.42 493.616   5
   2  -3  21 2768.36 421.946   5
   2   3  21 3309.05 403.718   5
  -2  -3  22 12113.8 880.220   5
   2   3  22 11626.0 760.527   5
   2  -3  22 10749.3 837.994   5
   2  -3  23 5191.00 603.791   5
   2   3  23 4775.69 502.289   5
  -2  -3  23 5964.49 664.065   5
   2  -3  24 6949.03 694.378   5
   2   3  24 7276.92 633.830   5
  -2  -3  24 7488.87 726.608   5
   2   3  25 1677.88 328.473   5
  -2  -3  25 1783.33 381.810   5
   2  -3  25 1589.21 358.180   5
   2  -3  26 1360.58 370.088   5
   2   3  26 1839.52 358.581   5
  -2  -3  26 1303.22 342.295   5
  -2  -3  27 8359.05 799.873   5
   2   3  27 8760.12 763.541   5
   2  -3  27 8014.87 817.635   5
   2  -3  28 710.763 290.619   5
   2   3  28 1031.37 337.888   5
  -2  -3  28 1052.73 424.953   5
   2   3  29 18397.6 1144.87   5
  -2  -3  29 18194.2 1264.38   5
   2  -3  29 17045.9 1231.70   5
  -2  -3  30 3627.47 647.827   5
   2  -3  30 2770.06 543.367   5
   2   3  30 3962.82 603.900   5
   2  -3  31 10311.8 1002.41   5
   2   3  31 10568.9 923.700   5
  -2  -3  31 9823.74 970.511   5
   2  -3  32 1471.60 457.693   5
  -2  -3  32 1376.49 432.647   5
   2   3  32 1410.28 384.355   5
   2  -3  33 420.872 298.935   5
   2   3  33 181.494 122.944   5
  -2  -3  33 187.935 151.108   5
   2  -3  34 311.362 167.661   5
  -2  -3  34 143.563 148.806   5
   2   3  34 7.68730 211.042   5
  -2  -3  35 2736.37 532.970   5
   2  -3  35 3436.10 631.739   5
   2   3  35 3164.80 537.724   5
   2   3  36 1835.79 455.680   5
   2  -3  36 1446.37 439.780   5
  -2  -3  36 1762.32 489.804   5
   2  -3  37 775.737 297.423   5
   2   3  37 870.463 288.089   5
  -2  -3  37 859.344 361.911   5
   2  -3  38 647.170 323.270   5
  -2  -3  38 315.370 236.549   5
   2   3  38 523.217 232.402   5
   2  -3  39 422.676 295.295   5
  -2  -3  39 572.327 323.204   5
   2   3  39 8.69894 129.581   5
   2  -3  40-396.103 351.191   5
   2   3  40 282.181 193.005   5
   2   3  41 216.909 219.681   5
   2  -3  41 696.867 367.287   5
   2  -3  42 480.434 287.207   5
   2   3  42 785.286 306.382   5
   2   3  43-137.122 151.261   5
  -3  -3   0-9.91347 53.0291   4
  -3  -3  -1 645.916 127.165   4
  -3   3  -1 763.456 74.0788   1
  -3  -3   1 632.726 128.921   4
  -3  -3   2 2007.37 230.040   4
   3  -3   2 2098.54 143.422   1
  -3   3  -2 2202.81 146.019   1
  -3   3   3 6372.04 236.163   4
  -3  -3   3 5810.22 382.545   4
   3  -3   3 5807.62 263.791   1
   3  -3   4 6778.60 310.576   1
  -3  -3  -4 6806.03 464.282   3
  -3   3   5 242.182 53.5287   3
  -3  -3  -5 77.2519 100.683   3
   3  -3   5 320.899 107.099   5
   3   3   5 263.561 46.9025   2
   3  -3  -5 292.794 51.0225   4
   3  -3   5 263.534 72.4129   1
   3  -3  -6 2469.07 151.159   4
   3  -3   6 2524.22 276.534   5
   3   3   6 2336.53 222.279   2
  -3  -3  -6 2326.73 279.231   3
   3  -3   6 2571.68 230.372   1
   3  -3   7 316.978 84.7914   5
   3   3   7 474.439 93.9649   2
   3  -3   7 481.862 116.408   1
  -3  -3  -7 549.507 159.118   3
   3   3   8 413.930 103.425   2
  -3  -3  -8 633.150 177.788   3
   3   3   8 338.851 90.1408   5
   3  -3   8 197.362 69.4235   5
   3  -3  -8 316.068 64.8696   3
   3  -3  -9 1150.46 143.106   3
   3  -3   9 1063.88 194.177   5
   3   3   9 1046.22 148.567   5
   3   3   9 1192.02 171.422   2
  -3  -3  -9 1165.63 249.240   3
  -3  -3 -10 210.247 160.352   3
   3  -3  10-5.93250 109.170   5
   3   3  10-28.8954 51.5538   5
   3  -3 -10 140.612 84.5878   3
   3   3  10 294.096 107.318   2
  -3  -3  11 7752.92 553.164   5
   3  -3  11 6747.44 504.330   5
   3   3  11 7173.25 416.715   5
  -3  -3 -11 6725.90 580.513   3
   3   3  11 7031.69 374.025   2
   3  -3  12 25131.6 1010.34   5
  -3  -3  12 25813.4 983.723   5
   3   3  12 25084.7 814.286   5
   3  -3  13 6394.03 526.110   5
   3   3  13 5990.36 411.203   5
  -3  -3  13 6050.74 511.394   5
   3   3  14 591.474 131.863   5
   3  -3  14 454.889 133.207   5
  -3  -3  15 16489.4 861.777   5
   3   3  15 17120.7 762.435   5
   3  -3  15 16212.1 890.906   5
  -3  -3  16 5117.49 560.828   5
   3   3  16 4285.81 388.062   5
   3  -3  16 4130.59 456.203   5
   3  -3  17 21938.4 1094.80   5
   3   3  17 23202.2 945.370   5
  -3  -3  17 22459.2 1056.12   5
   3   3  18 6745.31 571.982   5
  -3  -3  18 8645.93 777.149   5
   3  -3  18 7382.92 666.482   5
  -3  -3  19 47853.3 1624.09   5
   3  -3  19 45582.3 1667.06   5
  -3   3  19 47661.9 953.329   2
   3   3  19 47192.5 1439.69   5
   3   3  20 11186.3 727.993   5
  -3   3  20 10983.4 442.118   2
   3  -3  20 10882.4 836.433   5
   3   3  21 13075.7 810.468   5
  -3   3  21 13056.7 457.656   2
   3  -3  21 13119.1 924.502   5
  -3  -3  21 14417.7 957.682   5
   3   3  22 13120.4 854.512   5
  -3  -3  22 14209.6 995.628   5
   3  -3  22 11927.2 918.875   5
   3  -3  23 34394.0 1583.04   5
   3   3  23 34799.3 1381.01   5
  -3  -3  23 35800.9 1556.59   5
   3   3  24 15111.4 959.606   5
  -3  -3  24 15673.5 1078.21   5
   3  -3  24 14652.8 1041.32   5
  -3  -3  25 3153.56 554.351   5
   3   3  25 2540.66 421.444   5
   3  -3  25 2407.32 491.880   5
   3  -3  26 10887.8 943.745   5
  -3  -3  26 11696.9 963.363   5
   3   3  26 10942.3 834.388   5
   3  -3  27 13927.8 1092.96   5
  -3  -3  27 13900.3 1075.56   5
   3   3  27 13428.6 948.933   5
  -3  -3  28 7615.28 838.860   5
   3  -3  28 7196.68 798.628   5
   3   3  28 7594.43 727.471   5
  -3  -3  29 548.654 315.182   5
   3  -3  29 746.951 277.270   5
   3   3  29 834.040 322.177   5
   3  -3  30 8803.17 900.384   5
   3   3  30 8566.92 796.633   5
  -3  -3  30 9190.99 906.442   5
   3   3  31 365.676 193.075   5
   3  -3  31 447.918 262.325   5
  -3  -3  31 868.160 351.791   5
   3  -3  32 2197.00 493.260   5
  -3  -3  32 2497.17 533.657   5
   3   3  32 1898.62 417.351   5
   3   3  33 4724.20 645.008   5
  -3  -3  33 4940.20 741.244   5
   3  -3  33 4829.92 746.079   5
   3   3  34 6928.37 791.994   5
   3  -3  34 6770.13 860.747   5
   3  -3  35-7.46628 157.458   5
   3   3  35 111.400 153.954   5
   3   3  36 2083.76 460.985   5
   3  -3  36 1978.52 497.679   5
   3  -3  37 7679.36 963.483   5
   3   3  37 6763.67 830.513   5
   3   3  38 4590.44 706.315   5
   3  -3  38 5350.91 847.294   5
   3   3  39 1506.19 446.708   5
   3  -3  39 1742.83 524.049   5
   3  -3  40 2555.35 617.744   5
   3   3  40 2139.94 500.432   5
   3  -3  41 4184.33 772.594   5
   3   3  41 3967.25 678.389   5
   3   3  42 1479.17 467.724   5
   3  -3  42 1009.17 430.794   5
   3   3  43 385.108 334.571   5
  -4  -3   0 522.190 123.623   4
  -4  -3   1 32546.9 950.784   4
   4  -3   2 58252.6 682.598   1
  -4  -3   2 59920.7 1286.98   4
  -4  -3  -3 72430.8 1580.05   3
   4  -3   3 72476.2 874.269   1
  -4  -3   3 72480.8 1407.61   4
   4  -3   4 73106.5 985.547   1
  -4  -3   4 74365.0 1426.24   4
  -4  -3  -4 77664.4 1650.11   3
  -4  -3  -5-35.7160 115.220   3
   4  -3   5 139.464 84.9761   1
  -4  -3  -6 10143.0 623.000   3
  -4  -3  -7 48070.8 1419.93   3
   4  -3   7 50318.6 1291.52   5
   4   3   7 46935.3 1085.58   2
  -4  -3  -8 42144.0 1390.47   3
   4   3   8 42140.1 1024.14   2
   4  -3   8 44170.3 1242.02   5
   4  -3   9 21242.2 884.761   5
  -4  -3  -9 20622.0 981.067   3
   4  -3  -9 20477.6 476.124   3
   4   3   9 20691.2 721.128   2
   4  -3  10 21426.5 931.710   5
   4   3  10 21786.7 748.626   5
  -4  -3 -10 20113.2 1006.86   3
   4  -3 -10 21736.4 552.989   3
   4   3  11 28953.6 901.728   5
  -4  -3 -11 28462.8 1203.60   3
   4  -3  11 29620.1 1125.58   5
   4  -3 -11 28708.3 709.440   3
   4   3  12 17219.1 718.490   5
  -4  -3 -12 15957.9 954.268   3
   4  -3  12 16990.3 871.659   5
   4   3  13 6329.49 450.003   5
   4  -3  13 6331.84 550.287   5
   4   3  14 13578.1 683.493   5
   4  -3  14 12868.5 806.460   5
   4   3  15 21464.3 889.461   5
   4  -3  15 21293.1 1060.04   5
   4  -3  16 20952.3 1060.92   5
   4   3  16 21151.1 908.838   5
   4   3  17-115.560 107.654   5
   4  -3  17 214.206 236.521   5
   4   3  18 15760.4 833.311   5
   4  -3  18 14800.5 945.659   5
   4   3  19 1808.72 303.269   5
   4  -3  19 2029.99 385.026   5
   4  -3  20 12777.3 919.624   5
  -4   3  20 13714.2 590.544   2
   4   3  20 13138.4 796.702   5
   4   3  21 3293.36 425.405   5
   4  -3  21 3140.47 474.002   5
  -4   3  21 3332.54 286.382   2
   4   3  22 15070.4 891.173   5
   4  -3  22 14862.0 1023.16   5
  -4   3  22 15709.4 600.979   2
  -4   3  23-11.9421 79.2155   2
   4   3  23-146.522 140.085   5
   4  -3  23-86.8133 160.233   5
   4  -3  24-117.491 170.976   5
   4   3  24-32.4288 85.4733   5
   4   3  25 6894.67 651.335   5
   4  -3  25 7559.71 761.909   5
   4   3  26 4013.90 521.418   5
   4  -3  26 3146.84 508.567   5
   4   3  27 3487.60 505.237   5
   4  -3  27 3236.88 522.386   5
   4  -3  28-320.805 290.161   5
   4   3  28 30.6918 121.371   5
   4  -3  29 130.990 237.304   5
   4   3  29 260.129 127.852   5
   4   3  30 209.247 159.456   5
   4  -3  30 43.8270 201.074   5
   4   3  31 549.741 166.386   5
   4  -3  31 468.717 207.809   5
   4   3  32 3067.74 547.407   5
   4  -3  32 3057.23 588.460   5
   4   3  33 10860.4 986.283   5
   4  -3  33 10152.1 1041.82   5
   4  -3  34-69.9548 233.431   5
   4   3  34 438.635 255.707   5
   4   3  35 1239.68 285.830   5
   4  -3  35 1591.17 409.297   5
   4   3  36-287.584 196.295   5
   4  -3  36-10.4753 255.788   5
   4   3  37-78.2685 201.568   5
   4  -3  37 183.864 216.634   5
   4  -3  38-178.079 269.213   5
   4   3  38-178.486 267.222   5
   4   3  39 288.590 167.945   5
   4  -3  39 528.740 245.053   5
   4  -3  40 198.845 308.476   5
   4   3  40 122.169 195.516   5
   4   3  41 21.7614 182.460   5
   4  -3  41 32.1551 192.692   5
   4   3  42 667.680 295.711   5
   4  -3  42 401.388 325.803   5
  -5  -3   0 78.1355 114.503   4
  -5  -3   0-171.581 161.799   2
  -5  -3   1 7192.50 484.978   2
  -5  -3   1 8342.70 505.852   4
  -5  -3  -1 7826.05 495.208   2
  -5  -3  -2 108.638 120.465   2
  -5  -3   2 275.799 123.492   4
  -5  -3  -3 47591.2 1246.43   2
  -5  -3   3 48807.7 1218.33   4
   5  -3   3 46536.7 672.370   1
  -5  -3  -3 48006.9 1354.85   3
  -5  -3  -4 38685.7 1251.77   3
  -5   3   4 40900.9 583.157   1
  -5  -3   4 40183.0 1101.02   4
  -5  -3  -4 39604.2 1148.94   2
  -5  -3  -5 25708.8 1037.44   3
  -5  -3  -5 24239.8 887.003   2
  -5  -3  -6 523.251 131.471   2
  -5  -3  -6 540.202 133.153   3
  -5  -3  -7 672.515 143.740   2
  -5  -3  -7 1091.90 247.956   3
  -5  -3  -8 7519.11 471.871   2
  -5  -3  -8 7463.26 605.530   3
   5  -3   9 12680.2 723.875   5
  -5  -3  -9 12024.7 600.414   2
  -5  -3  -9 13090.8 808.507   3
   5  -3  10 4367.78 428.798   5
  -5  -3 -10 4615.75 512.484   3
  -5  -3 -10 3818.55 329.360   2
   5  -3 -10 3909.24 184.990   3
  -5  -3 -11 416.114 89.7528   2
  -5  -3 -11 668.488 272.983   3
   5  -3  11 554.827 162.673   5
   5  -3 -11 429.526 78.6003   3
   5   3  11 491.649 128.796   5
  -5  -3 -12 9753.24 527.473   2
  -5  -3 -12 10817.3 793.991   3
   5  -3  12 11096.8 719.991   5
   5   3  12 10386.3 589.792   5
   5   3  13 4414.62 395.675   5
  -5  -3 -13 4096.70 332.954   2
   5  -3  13 4343.67 469.596   5
  -5  -3 -13 4296.49 550.004   3
   5   3  14 4815.49 428.003   5
   5  -3  14 5004.09 521.107   5
   5  -3  15 14164.9 883.776   5
   5   3  15 13744.7 745.331   5
   5  -3  16 25022.1 1200.81   5
   5   3  16 26562.0 1056.34   5
   5  -3  17 345.732 198.540   5
   5   3  17 514.654 161.588   5
   5  -3  18 9071.36 769.573   5
   5   3  18 8835.03 657.719   5
   5   3  19 19765.1 997.582   5
   5  -3  19 20087.8 1140.01   5
   5  -3  20 4717.23 583.609   5
   5   3  20 4847.81 508.307   5
  -5   3  20 5362.92 426.693   2
   5  -3  21 3811.81 536.097   5
  -5   3  21 3818.51 363.946   2
   5   3  21 3635.88 464.271   5
  -5   3  22 26129.9 910.812   2
   5   3  22 26583.6 1241.13   5
   5  -3  22 26487.5 1407.83   5
   5  -3  23 13963.1 1038.35   5
  -5   3  23 13147.1 627.406   2
   5   3  23 13898.0 920.516   5
   5   3  24 5929.47 616.376   5
   5  -3  24 6410.67 738.182   5
  -5   3  24 6083.74 406.322   2
   5  -3  25 1095.34 355.923   5
   5   3  25 1141.12 321.176   5
   5   3  26 9248.01 802.028   5
   5  -3  26 10121.5 954.412   5
   5  -3  27 5458.67 717.292   5
   5   3  27 5950.07 683.884   5
   5  -3  28 6485.84 770.214   5
   5   3  28 6671.44 705.047   5
   5  -3  29 326.939 171.060   5
   5   3  29 170.196 188.652   5
   5   3  30 1195.67 315.419   5
   5  -3  30 1340.33 345.132   5
   5   3  31-247.953 215.436   5
   5  -3  31-583.028 281.156   5
   5  -3  32 1772.62 448.160   5
   5   3  32 2293.00 442.405   5
   5  -3  33 3833.05 676.854   5
   5   3  33 4009.52 615.944   5
   5  -3  34 7021.57 909.372   5
   5   3  34 7441.28 840.208   5
   5   3  35 611.090 313.076   5
   5  -3  35 415.864 285.652   5
   5   3  36 4377.53 664.231   5
   5  -3  36 3090.65 631.524   5
   5  -3  37 2506.10 579.279   5
   5   3  37 2625.40 570.697   5
   5   3  38 3268.84 607.001   5
   5  -3  38 2872.95 600.989   5
   5   3  39 482.303 300.025   5
   5  -3  39 334.177 349.952   5
   5  -3  40 3962.16 769.618   5
   5   3  40 3455.26 630.315   5
   5   3  41 1028.07 367.637   5
   5  -3  41 990.269 440.547   5
   5   3  42 151.461 142.926   5
  -6  -3   0 81000.3 1824.32   2
  -6  -3  -1 34492.7 1191.07   2
  -6  -3   1 34781.0 1096.67   4
  -6  -3   1 34702.2 1207.85   2
  -6  -3   2 3253.74 330.931   4
  -6  -3   2 3445.47 392.142   2
  -6  -3  -2 3193.04 365.609   2
  -6  -3   3 161.920 119.953   2
  -6  -3  -3 280.334 106.536   2
  -6  -3  -3 252.659 132.630   3
  -6  -3   3 233.188 65.5898   4
  -6  -3  -4 3548.43 391.720   2
  -6   3   4 3382.79 166.047   1
  -6  -3   4 3699.26 413.681   2
  -6  -3  -4 3407.43 362.515   3
  -6  -3   4 3539.23 339.448   4
  -6  -3  -5 44580.6 1433.29   3
  -6  -3  -5 43363.3 1303.36   2
  -6  -3   5 46044.7 1400.63   2
  -6  -3   5 43246.0 1199.30   4
  -6   3   5 45617.7 713.894   1
  -6  -3  -6 508.430 167.942   2
  -6  -3  -6 255.332 82.5608   3
  -6   3   6 411.751 75.0873   1
  -6  -3  -7 24.3806 99.7780   3
  -6   3   7 54.9562 49.4732   1
  -6  -3  -7-11.1017 95.8990   2
  -6  -3  -8 11031.4 647.870   2
  -6  -3  -8 10956.1 758.852   3
  -6   3   8 11447.1 477.183   1
  -6   3   9 7475.55 417.615   1
  -6  -3  -9 7475.84 651.614   3
  -6  -3  -9 7561.90 530.126   2
  -6  -3 -10 7526.08 535.743   2
   6  -3  10 7114.16 576.287   5
  -6  -3 -10 6485.01 647.481   3
  -6  -3 -11 4165.93 488.653   3
  -6  -3 -11 3883.46 365.816   2
   6  -3  11 3966.76 447.561   5
  -6  -3 -12 22.5716 124.008   3
   6  -3  12-150.113 173.111   5
   6  -3 -12 50.0425 36.6133   3
  -6  -3 -12-63.3000 101.217   2
   6  -3  13 1435.33 276.499   5
  -6  -3 -13 1524.85 231.434   2
   6   3  13 1320.33 209.703   5
  -6  -3 -13 1691.59 369.058   3
   6  -3  14 18181.9 1020.83   5
   6   3  14 19351.0 909.879   5
  -6  -3 -14 18937.6 801.708   2
  -6  -3 -14 19200.8 1132.29   3
  -6  -3 -15 10635.9 586.330   2
   6  -3  15 10901.7 804.200   5
   6   3  15 10941.3 695.545   5
  -6  -3 -15 11234.2 917.777   3
   6  -3  16 1981.39 348.005   5
  -6  -3 -16 2159.92 247.046   2
   6   3  16 2237.58 332.042   5
   6   3  17 332.260 116.938   5
  -6  -3 -17 356.655 94.3877   2
   6  -3  17 514.245 206.583   5
   6   3  18 5067.09 497.361   5
   6  -3  18 4650.95 568.251   5
   6   3  19 3152.57 429.520   5
   6  -3  19 3274.14 495.522   5
   6  -3  20 4281.44 579.077   5
   6   3  20 4231.47 480.678   5
  -6   3  20 3976.27 417.312   2
   6  -3  21 1603.54 370.389   5
   6   3  21 1158.06 241.149   5
  -6   3  21 1595.16 281.303   2
   6   3  22 350.599 117.399   5
   6  -3  22 11.1839 170.545   5
  -6   3  22 496.057 180.278   2
  -6   3  23 1413.56 240.097   2
   6   3  23 1329.83 270.179   5
   6  -3  23 1135.40 273.357   5
   6   3  24 63.5926 97.8286   5
   6  -3  24-248.254 276.258   5
  -6   3  24-33.6487 69.4091   2
   6   3  25 1379.99 302.105   5
   6  -3  25 833.031 274.662   5
   6   3  26 1705.40 366.451   5
   6  -3  26 2083.68 464.734   5
   6  -3  27 612.486 262.025   5
   6   3  27 761.047 313.571   5
   6   3  28 7111.10 743.397   5
   6  -3  28 7272.35 840.506   5
   6   3  29 1278.82 323.004   5
   6  -3  29 1589.80 427.615   5
   6   3  30 1692.36 391.284   5
   6  -3  30 2157.84 499.327   5
   6  -3  31 356.624 291.952   5
   6   3  31 277.850 183.319   5
   6   3  32 631.955 293.839   5
   6  -3  32 517.156 295.696   5
   6  -3  33 66.9787 188.876   5
   6   3  33 257.689 252.603   5
   6   3  34 239.972 165.604   5
   6  -3  34 288.151 205.299   5
   6  -3  35 398.665 306.237   5
   6   3  35-18.7952 179.826   5
   6   3  36 198.616 167.655   5
   6  -3  36 186.953 158.173   5
   6  -3  37-166.017 229.176   5
   6   3  37 150.367 183.640   5
   6  -3  38-231.155 200.338   5
   6   3  38 81.5939 136.064   5
   6  -3  39 229.453 239.338   5
   6   3  39-208.297 246.309   5
   6  -3  40 534.129 365.544   5
   6   3  40-129.083 202.102   5
   6   3  41 155.835 209.568   5
   6  -3  41 209.242 257.649   5
  -7  -3   0-29.3349 93.6196   2
  -7  -3   1 2314.80 293.405   4
  -7  -3   1 2143.13 316.866   2
  -7  -3  -1 2083.10 298.909   2
  -7  -3  -2 9624.40 665.715   2
  -7  -3   2 9561.02 677.147   2
  -7  -3   2 9410.37 588.221   4
  -7  -3  -3 20633.0 980.012   3
  -7  -3  -3 19813.6 967.483   2
  -7  -3   3 20046.5 995.791   2
   7   3  -3 19312.8 869.828   1
  -7  -3   3 19920.4 845.870   4
  -7  -3   4 3241.53 349.180   4
  -7   3   4 3239.42 174.194   3
   7   3  -4 3371.02 366.489   1
  -7  -3   4 3438.55 411.439   2
  -7  -3  -4 3363.36 423.623   2
  -7  -3  -4 3305.58 380.873   3
  -7   3   5 922.431 101.927   1
  -7  -3  -5 829.998 163.748   3
   7   3  -5 1140.55 220.621   1
  -7  -3  -5 1323.18 283.372   2
  -7  -3   5 972.850 194.504   4
  -7  -3   5 1041.32 274.487   2
  -7  -3   6 33088.2 1086.87   4
   7   3  -6 33723.7 1204.45   1
  -7   3   6 35064.9 702.574   1
  -7  -3   6 34898.1 1307.43   2
  -7  -3  -6 33169.8 1239.52   2
  -7  -3  -6 33507.7 1320.71   3
  -7  -3  -7 1864.21 330.073   2
  -7  -3  -7 1208.53 262.525   3
  -7   3   7 1475.22 158.999   1
   7   3  -7 1435.23 264.469   1
  -7  -3   7 1164.90 226.300   2
  -7  -3  -8 10352.9 768.178   3
  -7   3   8 11140.9 468.989   1
   7   3  -8 10032.0 689.143   1
  -7  -3   8 10665.0 722.433   2
  -7  -3  -8 10264.0 690.271   2
  -7  -3  -9 12776.1 750.749   2
  -7   3   9 12674.4 545.400   1
   7   3  -9 11485.8 740.615   1
  -7  -3  -9 12556.7 869.018   3
  -7  -3 -10 4621.96 520.300   3
  -7  -3 -10 4788.18 460.693   2
   7   3 -10 4101.04 439.125   1
   7   3 -11 339.785 100.649   1
  -7  -3 -11 865.577 271.657   3
   7  -3  11 922.842 209.191   5
  -7  -3 -11 601.310 154.061   2
   7   3 -12 724.896 201.249   1
  -7  -3 -12 480.998 146.019   2
  -7  -3 -12 667.316 257.814   3
   7  -3  12 471.928 152.512   5
  -7  -3 -13 694.644 317.982   3
  -7  -3 -13 565.958 182.146   2
   7  -3  13 233.399 107.867   5
   7   3 -13 366.759 168.965   1
  -7  -3 -14 5466.99 639.671   3
   7  -3  14 4186.93 504.557   5
   7   3  14 4969.01 483.963   5
   7   3 -14 4476.19 510.807   1
  -7  -3 -14 5014.33 454.674   2
  -7  -3 -15 846.809 311.733   3
   7   3 -15 890.646 263.657   1
   7  -3  15 639.128 208.795   5
  -7  -3 -15 504.350 129.903   2
   7   3  15 749.438 197.690   5
  -7  -3 -16 291.218 301.175   3
   7  -3  16-63.3859 148.968   5
   7   3 -16-12.2679 105.806   1
   7   3  16 21.0586 104.838   5
  -7  -3 -16-35.8152 77.1055   2
   7  -3  17 1914.16 346.033   5
  -7  -3 -17 1853.08 259.299   2
   7   3  17 1984.71 322.703   5
   7  -3  18 4605.80 568.634   5
   7   3  18 4694.27 500.693   5
  -7  -3 -18 4532.49 425.888   2
   7   3  19 9598.62 740.249   5
   7  -3  19 9456.34 833.457   5
  -7  -3 -19 9284.82 578.519   2
  -7  -3 -20 1130.29 195.384   2
   7   3  20 1676.87 337.012   5
   7  -3  20 1676.80 429.404   5
  -7   3  20 1893.27 347.714   2
   7  -3  21 10014.8 881.289   5
  -7   3  21 10595.8 715.601   2
   7   3  21 10135.9 787.017   5
   7  -3  22 977.571 320.704   5
   7   3  22 596.817 167.810   5
  -7   3  22 1099.26 253.518   2
   7  -3  23 49.0107 136.071   5
   7   3  23 139.077 106.390   5
  -7   3  23 397.771 197.992   2
   7  -3  24 5893.03 713.010   5
   7   3  24 6427.19 672.096   5
  -7   3  24 6269.67 531.521   2
   7  -3  25 192.281 229.464   5
   7   3  25 75.0880 191.623   5
   7   3  26 13875.8 1041.05   5
   7  -3  26 13107.0 1097.60   5
   7   3  27 6710.57 733.998   5
   7  -3  27 5618.00 766.957   5
   7  -3  28 1181.68 402.048   5
   7   3  28 1270.98 349.695   5
   7  -3  29 5337.53 756.441   5
   7   3  29 5099.59 669.501   5
   7  -3  30 232.139 282.380   5
   7   3  30-139.330 192.398   5
   7   3  31-169.612 166.328   5
   7  -3  31-255.762 192.323   5
   7  -3  32 1639.55 439.277   5
   7   3  32 1515.21 361.723   5
   7   3  33 32.0603 145.016   5
   7  -3  33-54.9070 264.182   5
   7  -3  34 264.128 236.181   5
   7   3  34 298.253 251.046   5
   7  -3  35 91.6414 293.457   5
   7   3  35 425.886 298.469   5
   7   3  36 2759.21 547.058   5
   7  -3  36 3149.75 667.686   5
   7   3  37 1008.45 388.868   5
   7  -3  37 623.650 291.304   5
   7   3  38 1316.43 422.628   5
   7  -3  38 1295.37 448.624   5
   7   3  39 885.905 337.502   5
   7  -3  39 905.113 389.835   5
   7   3  40-39.7084 139.776   5
   7  -3  40-92.9384 241.764   5
   7   3  41-30.9491 199.814   5
  -8  -3   0 1246.12 267.139   2
  -8  -3   1 1144.20 268.602   2
  -8  -3  -1 1088.95 251.157   2
  -8  -3   1 1220.45 222.583   4
  -8  -3   2 496.353 272.900   2
  -8  -3  -2 676.516 300.651   2
  -8  -3   2-18.7989 120.246   4
  -8  -3  -3 41078.3 1444.40   3
  -8   3   3 41993.1 801.753   3
   8   3  -3 41462.7 1344.96   1
  -8  -3   3 43269.2 1565.46   2
  -8  -3   3 41455.1 1287.25   4
  -8  -3  -3 41156.2 1514.19   2
  -8  -3  -4 35258.1 1352.58   3
  -8   3   4 33692.6 632.595   3
   8   3  -4 34275.4 1231.45   1
  -8  -3   4 36559.2 1442.27   2
  -8  -3  -4 34103.4 1361.62   2
  -8  -3   4 34141.5 1160.31   4
  -8  -3  -5 13806.0 875.198   2
  -8  -3   5 14286.5 743.333   4
  -8  -3   5 13395.3 885.075   2
   8   3  -5 13617.0 774.423   1
  -8  -3  -5 13713.6 867.261   3
  -8  -3  -6 11.2162 127.380   3
  -8  -3   6 201.454 137.641   4
  -8   3   6 148.858 58.3943   1
   8   3  -6 285.328 154.483   1
  -8  -3   6 203.461 233.499   2
  -8  -3  -7 79921.3 2167.20   3
   8   3  -7 77733.5 1905.26   1
  -8   3   7 80675.1 1174.73   1
  -8  -3   7 76685.3 2116.10   2
  -8  -3  -7 77019.5 2034.13   2
  -8   3   8 4931.76 316.097   1
  -8  -3  -8 5577.37 603.294   2
   8   3  -8 4723.25 476.187   1
  -8  -3  -8 4553.64 521.806   3
  -8  -3   8 4995.79 595.035   2
  -8  -3  -9 16192.9 919.883   2
  -8  -3  -9 15254.3 974.607   3
  -8   3   9 16007.6 615.628   1
   8   3  -9 15006.2 875.492   1
  -8  -3   9 15504.0 956.260   2
  -8  -3  10 62.3799 92.6780   2
   8   3 -10 21.4679 151.476   1
  -8  -3 -10 211.280 131.625   2
  -8  -3 -10-99.8423 161.713   3
   8   3 -11 2486.54 362.289   1
  -8  -3 -11 2482.48 410.574   3
  -8  -3 -11 2392.60 345.423   2
  -8  -3 -12 4500.99 481.778   2
   8   3 -12 4439.10 495.197   1
  -8  -3 -12 4849.81 586.926   3
   8   3 -13 9412.30 721.324   1
  -8  -3 -13 9617.30 843.461   3
  -8  -3 -13 9106.10 680.323   2
   8  -3  13 8833.88 734.351   5
   8   3 -14 1939.89 342.756   1
  -8  -3 -14 2211.61 452.288   3
   8  -3  14 1366.02 310.449   5
  -8  -3 -14 1806.74 320.235   2
  -8  -3 -15 25822.8 1397.64   3
   8  -3  15 23349.1 1237.42   5
   8   3  15 23757.8 1114.42   5
  -8  -3 -15 23552.7 1079.58   2
   8   3 -15 24963.2 1217.59   1
  -8  -3 -16 879.674 232.578   2
   8   3  16 574.396 162.598   5
   8  -3 -16 784.599 93.5242   4
   8   3 -16 848.992 289.270   1
   8  -3  16 778.321 216.439   5
  -8  -3 -17 5271.77 680.963   3
   8  -3  17 4490.86 561.147   5
   8   3  17 4347.26 483.804   5
  -8  -3 -17 4295.73 440.894   2
   8   3 -17 4789.33 572.337   1
   8   3  18-9.97212 117.283   5
  -8  -3 -18 143.586 91.7870   2
  -8  -3 -19-164.410 154.595   2
   8  -3  19 300.775 188.031   5
   8   3  19-83.4509 185.244   5
  -8   3  20 2431.35 404.259   2
   8  -3  20 1588.19 354.157   5
   8   3  20 1419.83 308.925   5
  -8  -3 -20 1805.91 268.094   2
  -8  -3 -21 13776.9 777.985   2
   8  -3  21 13295.6 1046.18   5
   8   3  21 13658.5 947.552   5
  -8   3  21 15407.1 921.751   2
   8  -3  22 10597.6 953.363   5
   8   3  22 10310.0 855.617   5
  -8  -3 -22 10471.6 656.160   2
  -8   3  22 11409.4 779.220   2
   8   3  23 1036.44 302.117   5
   8  -3  23 992.074 313.042   5
  -8   3  23 1130.09 252.383   2
   8  -3  24 889.753 255.532   5
   8   3  24 704.753 180.146   5
  -8   3  24 1310.71 280.366   2
   8   3  25-154.484 225.262   5
   8  -3  25-406.395 346.739   5
   8   3  26-40.6163 177.706   5
   8  -3  26-377.564 285.181   5
   8   3  27 522.057 223.978   5
   8  -3  27 818.969 327.353   5
   8  -3  28 2538.79 511.483   5
   8   3  28 2725.60 491.968   5
   8   3  29 648.715 271.960   5
   8  -3  29 275.027 181.929   5
   8   3  30 2091.09 438.412   5
   8  -3  30 1408.66 408.979   5
   8   3  31 1430.01 380.267   5
   8  -3  31 1249.02 392.450   5
   8   3  32 1224.53 340.829   5
   8  -3  32 772.963 323.907   5
   8   3  33 5912.92 790.449   5
   8  -3  33 6204.28 867.988   5
   8   3  34 78.5380 173.296   5
   8  -3  34 214.384 327.268   5
   8  -3  35 2641.46 564.117   5
   8   3  35 2984.17 586.993   5
   8   3  36 47.0329 232.078   5
   8  -3  36 647.229 342.127   5
   8   3  37 62.6555 139.346   5
   8  -3  37 455.105 334.995   5
   8   3  38 2.70908 144.469   5
   8  -3  38 230.944 261.532   5
   8   3  39-79.1155 221.546   5
   8  -3  39-61.4312 192.149   5
   8   3  40 421.630 285.716   5
   9  -3   0 127.374 48.4883   1
  -9  -3   0 794.972 457.597   2
   9  -3   1 69602.7 837.744   1
  -9  -3   1 70912.7 2112.81   2
  -9  -3  -1 71936.8 2111.28   2
  -9  -3   1 71424.4 1779.10   4
  -9   3   2 741.039 176.143   3
  -9  -3  -2 759.667 391.075   2
   9   3  -2 204.208 117.128   1
  -9   3   3 25949.6 683.920   3
  -9  -3  -3 25181.5 1256.87   2
  -9  -3   3 25423.6 1285.62   2
   9   3  -3 25023.9 1089.34   1
  -9  -3   3 25538.3 1050.59   4
  -9  -3  -4 9466.56 732.847   3
  -9   3   4 9233.68 369.352   3
  -9  -3   4 9679.71 813.956   2
   9   3  -4 9387.44 658.964   1
  -9  -3   4 9671.38 653.430   4
  -9  -3  -4 9292.33 779.450   2
  -9  -3   5 20347.9 919.441   4
  -9  -3   5 20143.7 1143.43   2
  -9  -3  -5 19600.1 1082.34   3
  -9  -3  -5 20046.9 1106.84   2
   9   3  -5 20012.3 977.827   1
  -9  -3  -6 15986.2 1005.87   2
  -9  -3   6 16243.0 819.830   4
  -9  -3   6 16361.8 1022.04   2
  -9  -3  -6 15539.3 962.363   3
   9   3  -6 15770.8 878.854   1
  -9  -3  -7 1851.43 347.793   3
  -9   3   7 1897.65 181.100   1
  -9  -3   7 2149.28 436.633   2
  -9  -3   7 2046.89 324.021   4
  -9  -3  -7 2190.24 401.447   2
   9   3  -7 1971.98 324.023   1
  -9   3   8 26860.5 746.869   1
  -9  -3  -8 26118.5 1304.02   3
  -9  -3   8 25672.0 1296.37   2
  -9  -3  -8 25279.9 1244.54   2
   9   3  -8 26505.1 1176.48   1
  -9   3   9 3322.02 289.474   1
  -9  -3  -9 3704.36 495.458   2
  -9  -3   9 3225.11 469.495   2
   9   3  -9 3294.80 412.150   1
  -9  -3  -9 3596.32 474.285   3
   9   3 -10-94.4559 117.905   1
  -9  -3  10 140.512 128.251   2
  -9  -3 -10 146.458 162.452   2
  -9  -3 -10 77.7808 160.523   3
  -9  -3 -11 11436.8 824.696   2
  -9  -3  11 11544.1 871.700   2
  -9  -3 -11 11946.3 916.936   3
   9   3 -11 12431.1 824.884   1
  -9  -3  12 11559.4 873.696   2
  -9  -3 -12 10910.4 796.406   2
   9   3 -12 11312.0 813.267   1
  -9  -3 -12 11399.8 916.744   3
   9   3 -13 63.5827 126.032   1
  -9  -3 -13 206.759 237.768   3
  -9  -3 -13 119.562 143.362   2
  -9  -3 -14 498.934 305.586   3
   9  -3  14 421.875 100.845   5
  -9  -3 -14 527.699 182.288   2
   9   3 -14 340.058 127.660   1
   9  -3  15 9000.47 806.442   5
  -9  -3 -15 8901.01 704.669   2
   9   3 -15 9870.01 780.002   1
  -9  -3 -15 9605.82 896.330   3
  -9  -3 -16 2749.55 537.069   3
  -9  -3 -16 2718.19 395.928   2
   9   3  16 2046.51 331.225   5
   9   3 -16 2338.31 430.269   1
   9  -3  16 2015.99 316.565   5
  -9  -3 -17 11813.8 1018.56   3
   9   3  17 11510.1 834.858   5
   9   3 -17 11768.3 905.781   1
   9  -3  17 11248.6 924.250   5
  -9  -3 -17 11899.8 806.449   2
  -9  -3 -18 171.332 174.408   2
   9  -3  18 80.0348 172.493   5
  -9  -3 -19 32256.9 1712.67   3
   9   3  19 32793.2 1470.23   5
  -9  -3 -19 32299.5 1318.24   2
   9  -3  19 30704.8 1598.18   5
  -9  -3 -20 4187.80 744.763   3
  -9  -3 -20 2856.65 406.270   2
   9  -3  20 2362.87 459.772   5
   9   3  20 2744.49 420.668   5
  -9   3  20 3643.40 517.827   2
  -9   3  21 2201.08 415.677   2
  -9  -3 -21 2304.13 532.950   3
   9   3  21 1665.91 352.470   5
  -9  -3 -21 1495.02 295.800   2
   9  -3  21 1197.58 302.554   5
  -9  -3 -22 7535.25 902.497   3
  -9  -3 -22 5926.61 538.816   2
   9  -3  22 5259.77 702.496   5
  -9   3  22 6316.51 647.491   2
   9   3  22 5798.99 641.396   5
  -9  -3 -23 9625.69 678.837   2
  -9   3  23 9942.82 774.023   2
   9  -3  23 9560.24 944.882   5
   9   3  23 9367.14 842.496   5
   9  -3  24 3428.86 579.913   5
   9   3  24 3227.81 505.948   5
  -9   3  24 3374.91 449.285   2
   9  -3  25 3324.77 600.236   5
   9   3  25 3638.33 539.443   5
   9   3  26 309.717 149.186   5
   9  -3  26 476.652 255.405   5
   9  -3  27 1312.09 375.854   5
   9   3  27 852.673 240.555   5
   9   3  28 975.337 256.053   5
   9  -3  28 983.969 293.703   5
   9   3  29 210.233 191.375   5
   9  -3  29 162.316 173.985   5
   9  -3  30 9735.16 1042.01   5
   9   3  30 9082.47 925.062   5
   9  -3  31 2718.27 577.427   5
   9   3  31 3284.62 582.805   5
   9   3  32 511.814 293.561   5
   9  -3  32 786.592 396.660   5
   9  -3  33 2334.70 561.052   5
   9   3  33 2398.64 512.143   5
   9   3  34 3622.48 619.678   5
   9  -3  34 3863.05 696.021   5
   9   3  35 162.824 242.191   5
   9  -3  35 818.414 407.762   5
   9   3  36 492.829 302.416   5
   9  -3  36 9.27330 196.144   5
   9  -3  37 2236.03 583.318   5
   9   3  37 2722.79 577.086   5
   9  -3  38 203.196 286.101   5
   9   3  38 143.918 163.211   5
   9  -3  39 1618.98 497.892   5
   9   3  39 1077.96 404.376   5
   9   3  40 1007.04 360.284   5
  10  -3   0 77529.2 928.839   1
 -10  -3   0 80213.3 2376.32   2
  10  -3  -1 21397.0 484.396   1
  10  -3   1 22087.2 520.641   1
 -10   3   1 24339.2 825.452   3
 -10  -3   1 22723.9 1312.13   2
 -10  -3  -1 22521.0 1282.23   2
 -10  -3   1 23554.4 1068.30   4
  10   3  -2 458.900 138.541   1
 -10  -3   2 1177.36 378.010   2
 -10  -3  -2 871.129 350.380   2
 -10  -3   2 263.263 122.037   4
 -10   3   2 505.730 139.278   3
 -10   3   3 12279.0 508.414   3
 -10  -3  -3 12377.4 947.417   2
 -10  -3   3 11597.8 927.195   2
 -10  -3   3 12057.6 753.288   4
  10   3  -3 12309.8 781.747   1
 -10   3   4 14562.5 510.859   3
 -10  -3  -4 14102.8 988.460   2
  10   3  -4 14602.0 850.440   1
 -10  -3   4 14427.2 1018.17   2
 -10  -3  -4 13992.3 921.198   3
 -10  -3   4 14737.1 819.707   4
 -10  -3  -5 1503.20 300.164   3
 -10  -3   5 1886.46 393.623   2
  10   3  -5 1324.91 236.575   1
 -10  -3   5 1616.00 268.348   4
 -10  -3  -5 1685.15 374.288   2
 -10  -3  -6 6035.25 641.167   3
 -10  -3   6 6334.92 539.858   4
 -10  -3  -6 7196.70 732.008   2
 -10  -3   6 6656.06 745.648   2
 -10   3   6 5468.84 237.882   4
  10   3  -6 6606.70 596.716   1
 -10  -3   7 49415.9 1905.20   2
 -10  -3   7 51296.6 1509.78   4
 -10  -3  -7 49698.5 1828.20   2
  10   3  -7 52077.0 1671.75   1
 -10  -3  -7 51284.9 1859.41   3
 -10  -3  -8 11539.5 905.875   2
 -10  -3   8 11720.8 958.415   2
  10   3  -8 11667.2 829.310   1
 -10  -3  -8 10751.8 874.051   3
 -10  -3  -9-62.5797 140.648   3
  10   3  -9 70.1934 158.992   1
 -10  -3   9 153.327 151.896   2
 -10  -3  -9 364.850 199.411   2
 -10  -3  10 4304.93 542.889   2
 -10  -3 -10 3815.47 509.935   2
  10   3 -10 3860.09 465.768   1
 -10  -3 -10 3785.50 534.554   3
 -10  -3  11 19526.1 1200.79   2
 -10  -3 -11 20096.6 1215.41   3
 -10  -3 -11 19532.8 1128.32   2
  10   3 -11 20122.8 1089.06   1
  10   3 -12 24397.7 1228.94   1
 -10  -3  12 24270.2 1359.14   2
 -10  -3 -12 23949.8 1252.53   2
 -10  -3 -12 24169.7 1371.62   3
 -10  -3  13 4520.61 590.134   2
 -10  -3 -13 5213.61 636.381   3
  10   3 -13 5299.96 591.354   1
 -10  -3 -13 4942.11 590.375   2
 -10  -3 -14 4249.05 602.210   3
  10   3 -14 4185.82 525.503   1
 -10  -3 -14 4272.26 519.466   2
  10   3 -15 2911.83 462.028   1
 -10  -3 -15 2543.99 473.640   3
 -10  -3 -15 2374.26 376.027   2
  10  -3  15 1739.10 290.739   5
  10  -3  16 336.028 180.333   5
 -10  -3 -16 927.371 337.307   3
 -10  -3 -16 647.761 224.739   2
  10   3 -16 964.316 301.756   1
  10   3 -17 4121.80 584.726   1
  10   3  17 3318.28 475.329   5
 -10  -3 -17 3585.20 489.259   2
  10  -3  17 2737.36 460.185   5
 -10  -3 -17 3804.69 697.664   3
 -10  -3 -18 28916.4 1641.42   3
  10  -3  18 27816.0 1517.35   5
  10   3  18 28544.4 1412.20   5
  10   3 -18 29807.9 1480.26   1
 -10  -3 -18 28770.7 1342.67   2
  10  -3  19 13767.0 1078.85   5
 -10  -3 -19 15583.8 1262.48   3
 -10  -3 -19 13801.8 930.931   2
  10   3  19 14271.4 997.602   5
  10   3  20 194.626 149.005   5
 -10  -3 -20 783.690 405.166   3
  10  -3  20-95.0443 164.678   5
 -10  -3 -20 116.115 104.658   2
 -10   3  20 953.356 413.721   2
  10  -3  21 1707.99 402.663   5
 -10  -3 -21 2625.50 573.025   3
  10   3  21 1508.66 348.342   5
 -10  -3 -21 1836.68 339.618   2
 -10   3  21 2295.40 477.506   2
 -10   3  22 8604.13 771.128   2
  10  -3  22 7970.70 864.610   5
  10   3  22 8813.76 820.840   5
 -10  -3 -22 8980.68 989.192   3
 -10  -3 -22 8438.90 700.470   2
  10   3  23 405.256 240.103   5
  10  -3  23 376.681 263.372   5
 -10  -3 -23 116.092 80.5914   2
 -10   3  23 394.010 247.714   2
  10  -3  24 6878.14 836.931   5
 -10  -3 -24 7947.44 945.138   3
 -10   3  24 7195.29 699.448   2
  10   3  24 6312.58 730.278   5
  10  -3  25-61.1007 178.219   5
 -10  -3 -25 509.340 394.674   3
  10   3  25 72.4287 136.263   5
 -10   3  25 329.735 187.634   2
  10  -3  26-40.5280 192.905   5
  10   3  26-183.708 217.444   5
  10   3  27 298.142 154.849   5
 -10  -3 -27 680.064 374.465   3
  10  -3  27 347.121 175.541   5
  10  -3  28 1238.51 378.371   5
  10   3  28 950.825 301.056   5
  10   3  29 8756.99 904.186   5
  10  -3  29 8727.53 985.033   5
 -10  -3 -29 10355.5 1156.26   3
  10   3  30 608.149 296.144   5
  10  -3  30 1015.99 392.851   5
  10  -3  31 825.967 257.761   5
  10   3  31 722.287 302.232   5
  10  -3  32-298.070 295.308   5
  10   3  32-242.410 254.380   5
  10   3  33 552.683 242.332   5
  10  -3  33 670.062 323.083   5
  10   3  34 372.978 268.106   5
  10  -3  34 192.239 242.713   5
  10  -3  35 1533.32 412.677   5
  10   3  35 1507.44 458.624   5
 -10  -3 -35 2623.59 690.153   3
  10   3  36 632.144 285.106   5
  10  -3  36 1071.67 485.063   5
  10   3  37 1830.61 495.221   5
  10  -3  37 1471.56 471.879   5
 -10  -3 -37 2809.28 748.866   3
  10  -3  38 155.551 304.728   5
  10   3  38 171.754 181.566   5
  10   3  39 292.472 175.372   5
  11  -3   0 28.5686 37.4916   1
 -11   3   0 235.280 155.616   3
 -11  -3   0 313.737 238.772   2
  11  -3   1 7158.86 324.340   1
 -11   3   1 7528.42 476.778   3
 -11  -3   1 7252.08 747.621   2
 -11  -3  -1 6811.73 714.680   2
 -11  -3   1 6932.68 604.880   4
  11  -3  -1 6968.84 303.324   1
  11   3  -2 27.4642 99.1755   1
 -11  -3  -2-62.0209 90.8914   2
  11  -3  -2 35.5140 31.0762   1
 -11  -3   2 122.814 163.559   2
 -11   3   2 80.1714 84.5283   3
 -11  -3   2-112.405 128.009   4
 -11  -3   3 4762.33 592.976   2
 -11  -3  -3 4826.67 585.929   2
 -11  -3   3 4731.42 484.021   4
 -11   3   3 5044.64 353.332   3
  11   3  -3 4974.92 502.299   1
  11   3  -4 638.502 207.222   1
 -11  -3   4 348.887 173.466   2
 -11  -3  -4 294.115 85.8130   3
 -11  -3  -4 505.919 199.924   2
 -11  -3   4 692.704 200.318   4
 -11  -3  -5 24.3555 158.349   3
  11   3  -5 254.948 125.861   1
 -11  -3   5 98.6573 131.260   2
 -11  -3   5 220.249 117.476   4
 -11  -3  -5 290.761 170.043   2
 -11   3   6 69.7192 36.3991   4
 -11  -3  -6-191.212 196.941   3
 -11  -3   6-310.997 278.319   2
 -11  -3   6 30.6268 105.077   4
  11   3  -6 49.8722 102.524   1
 -11  -3  -6-111.068 205.764   2
 -11  -3  -7 155.326 155.203   3
 -11  -3   7-42.5444 234.206   2
  11   3  -7 258.905 96.5845   1
 -11  -3   7 95.3982 85.9634   4
 -11  -3  -7 127.269 113.538   2
 -11  -3   8 2355.00 428.875   2
 -11  -3  -8 2480.68 424.574   3
  11   3  -8 2472.37 377.278   1
 -11  -3  -8 2339.56 379.165   2
  11   3  -9 680.425 139.113   1
 -11  -3   9 810.112 243.114   2
 -11  -3  -9 939.559 257.836   2
 -11  -3  -9 1011.62 265.512   3
  11   3 -10 1731.07 289.851   1
 -11  -3 -10 1967.36 361.408   3
 -11  -3  10 1626.85 332.883   2
 -11  -3 -10 1804.75 379.173   2
 -11  -3  11 4830.55 605.699   2
 -11  -3 -11 5383.04 622.945   2
 -11  -3 -11 5328.84 637.611   3
  11   3 -11 5146.75 558.937   1
  11   3 -12 4332.25 520.938   1
 -11  -3 -12 4691.82 636.534   3
 -11  -3  12 4626.62 602.970   2
 -11  -3 -12 4423.35 567.721   2
 -11  -3 -13 158.629 254.200   3
 -11  -3  13-43.8764 167.450   2
  11   3 -13-8.08661 143.356   1
 -11  -3 -13 40.5439 107.842   2
  11   3 -14 7405.81 709.339   1
 -11  -3  14 7660.05 784.207   2
 -11  -3 -14 7303.52 705.377   2
 -11  -3 -14 7623.78 810.550   3
 -11  -3  15 5489.25 689.757   2
 -11  -3 -15 5590.76 627.796   2
  11   3 -15 6241.51 654.773   1
  11  -3  15 4883.31 585.781   5
 -11  -3 -15 6064.05 757.165   3
 -11  -3 -16 2226.28 508.153   3
  11   3 -16 1731.40 377.459   1
  11  -3  16 1178.95 220.285   5
 -11  -3 -16 1516.64 348.068   2
 -11  -3 -17 4496.98 705.738   3
 -11  -3 -17 3603.38 510.002   2
  11  -3  17 3206.79 508.238   5
  11   3 -17 5145.80 633.494   1
  11   3  18 7086.70 761.274   5
 -11  -3 -18 7223.05 714.825   2
  11  -3  18 7199.06 811.683   5
 -11  -3 -18 7831.63 907.846   3
  11   3 -18 7728.56 789.462   1
 -11  -3 -19 20473.5 1445.95   3
  11   3  19 20587.6 1252.06   5
  11  -3  19 19425.8 1330.85   5
 -11  -3 -19 18869.1 1146.37   2
  11  -3  20 6491.32 800.592   5
  11   3  20 6697.21 722.546   5
 -11  -3 -20 8025.17 951.916   3
 -11  -3 -20 6683.41 681.313   2
 -11   3  20 7778.95 790.327   2
 -11   3  21 405.989 315.261   2
 -11  -3 -21 354.578 354.112   3
  11  -3  21-151.441 162.675   5
  11   3  21 112.519 119.380   5
 -11  -3 -21-116.190 142.425   2
 -11  -3 -22 2135.46 556.688   3
  11  -3  22 1066.73 376.333   5
  11   3  22 1035.82 300.678   5
 -11  -3 -22 1191.80 265.943   2
 -11   3  22 1328.88 373.080   2
  11  -3  23 6598.80 825.522   5
 -11   3  23 7007.35 737.968   2
 -11  -3 -23 6100.45 878.820   3
  11   3  23 6454.43 768.942   5
 -11  -3 -23 6104.52 631.871   2
  11   3  24 10610.1 991.401   5
 -11   3  24 10360.8 867.695   2
 -11  -3 -24 11230.7 1140.03   3
  11  -3  24 11508.3 1121.89   5
 -11   3  25 436.411 232.576   2
  11  -3  25 587.636 389.163   5
  11   3  25 91.6461 190.036   5
  11  -3  26 8204.54 951.349   5
  11   3  26 7612.10 836.525   5
 -11  -3 -26 8299.18 1005.68   3
  11  -3  27 529.701 314.567   5
 -11  -3 -27 816.959 399.357   3
  11   3  27 264.661 206.785   5
 -11  -3 -28 1736.48 565.633   3
  11  -3  28 1486.60 433.917   5
  11   3  28 1659.66 435.893   5
 -11  -3 -29 1307.96 548.077   3
  11   3  29 548.131 289.093   5
  11  -3  29 734.523 364.086   5
 -11  -3 -30 6296.61 954.570   3
  11   3  30 4997.55 722.012   5
  11  -3  30 4501.58 708.202   5
 -11  -3 -31 2787.09 712.163   3
  11  -3  31 1635.36 492.733   5
  11   3  31 1380.79 425.507   5
 -11  -3 -32 5234.35 901.713   3
  11   3  32 3360.73 601.930   5
  11  -3  32 4125.68 769.897   5
  11  -3  33 2041.70 566.618   5
 -11  -3 -33 3798.47 812.904   3
  11   3  33 2346.57 545.807   5
  11   3  34 3544.76 649.188   5
 -11  -3 -34 4852.88 902.140   3
  11  -3  34 2932.67 652.012   5
  11   3  35 311.324 350.466   5
 -11  -3 -35 371.033 508.949   3
  11  -3  35 97.9723 185.951   5
  11   3  36 4513.26 747.376   5
 -11  -3 -36 4947.60 906.102   3
  11  -3  36 4542.25 823.285   5
  11  -3  37 1044.52 444.372   5
  11   3  37 963.637 397.720   5
  11   3  38 3318.52 677.956   5
 -12  -3   0 1451.87 367.656   2
 -12   3   0 1522.44 253.205   3
  12  -3   0 1220.64 139.880   1
 -12  -3  -1 1336.90 378.943   2
 -12   3   1 1335.39 204.043   3
 -12   3  -1 1691.76 283.574   3
  12  -3   1 1237.35 140.774   1
  12   3  -1 1153.08 237.242   1
 -12  -3   1 1383.96 396.346   2
  12  -3  -1 1277.28 140.290   1
 -12  -3   1 1105.07 229.966   4
  12  -3   2 21245.8 624.248   1
 -12   3   2 21636.3 814.135   3
  12  -3  -2 20947.9 584.580   1
 -12  -3   2 20133.3 1306.36   2
 -12   3  -2 21573.2 986.089   3
 -12  -3  -2 20364.9 1284.16   2
 -12  -3   2 19528.8 1031.00   4
  12   3  -2 22249.5 1120.90   1
 -12   3   3 3465.54 296.064   3
 -12  -3   3 2971.32 551.864   2
  12   3  -3 3910.31 468.811   1
 -12  -3   3 3177.98 419.094   4
 -12  -3  -3 3852.91 585.126   2
  12  -3  -3 3536.03 246.161   1
  12   3  -4 7084.33 649.706   1
 -12  -3   4 6413.87 585.486   4
 -12  -3   4 6125.48 723.610   2
 -12  -3  -4 6016.45 714.261   2
 -12  -3  -5 6867.16 684.368   3
 -12  -3   5 7779.76 638.628   4
  12   3  -5 8492.04 717.947   1
 -12  -3   5 6910.17 773.906   2
 -12  -3  -5 7735.09 780.261   2
 -12   3   5 7805.68 387.034   4
 -12  -3  -6 5086.15 608.883   3
 -12  -3   6 5430.17 531.242   4
  12   3  -6 5625.02 585.878   1
 -12  -3   6 5048.53 670.323   2
 -12  -3  -6 5291.71 641.088   2
 -12   3   6 5365.38 297.651   4
  12   3  -7 84.0088 114.756   1
 -12  -3  -7-202.883 249.551   3
 -12  -3   7 52.7814 124.255   2
 -12  -3   7-113.343 123.803   4
 -12  -3  -7 90.1592 128.905   2
 -12  -3  -8 6450.72 703.667   3
 -12  -3   8 6168.23 712.316   2
 -12  -3  -8 5968.70 673.244   2
  12   3  -8 6454.72 637.409   1
  12   3  -9-131.869 193.404   1
 -12  -3  -9-256.794 262.774   3
 -12  -3   9 128.129 160.774   2
 -12  -3  -9 159.500 177.890   2
 -12  -3 -10 7888.84 778.785   3
 -12  -3 -10 8922.57 826.984   2
 -12  -3  10 7336.75 812.429   2
  12   3 -10 7783.99 707.469   1
 -12  -3  11-136.092 169.956   2
 -12  -3 -11-12.7559 152.382   3
  12   3 -11 60.3217 121.650   1
 -12  -3 -11 253.504 195.895   2
 -12  -3 -12 7206.80 777.952   3
  12   3 -12 7372.65 712.951   1
 -12  -3  12 6771.43 784.550   2
 -12  -3 -12 7116.88 759.890   2
 -12  -3 -13 3302.33 561.819   3
 -12  -3 -13 3272.56 502.206   2
  12   3 -13 3592.20 509.182   1
 -12  -3  13 3141.44 509.074   2
 -12  -3 -14 11240.7 1012.18   3
 -12  -3  14 9827.19 951.749   2
  12   3 -14 11714.1 938.782   1
 -12  -3 -14 10234.6 899.890   2
 -12  -3  15 3153.09 561.382   2
  12   3 -15 4000.88 605.883   1
 -12  -3 -15 3695.13 646.727   3
 -12  -3 -15 3651.36 573.826   2
 -12  -3 -16 14195.8 1041.33   2
  12  -3  16 13267.5 1076.64   5
  12   3 -16 15874.3 1082.67   1
 -12  -3 -16 13686.8 1158.75   3
 -12  -3 -17 3730.54 674.537   3
  12   3 -17 3960.30 579.138   1
  12  -3  17 2342.86 455.789   5
 -12  -3 -17 2802.95 484.571   2
  12   3 -18 3524.39 550.868   1
  12  -3  18 3329.34 535.256   5
  12   3  18 3707.01 543.286   5
 -12  -3 -18 3797.89 667.887   3
 -12  -3 -18 3287.24 497.241   2
  12  -3  19 357.555 235.927   5
  12   3  19 251.782 195.568   5
 -12  -3 -19 273.863 115.096   2
 -12  -3 -20 8674.32 954.141   3
 -12   3  20 9196.54 896.494   2
  12   3  20 7738.26 801.459   5
 -12  -3 -20 8476.82 791.546   2
  12  -3  20 8055.65 887.099   5
 -12  -3 -21 509.949 350.183   3
  12  -3  21 81.2515 153.022   5
  12   3  21-21.6857 165.519   5
 -12  -3 -21 172.728 168.254   2
 -12  -3 -22 1108.81 288.338   2
  12   3  22 965.481 296.549   5
 -12  -3 -22 1133.85 427.659   3
  12  -3  22 921.423 300.281   5
 -12   3  22 1703.80 433.252   2
  12   3  23 964.343 317.050   5
 -12  -3 -23 812.079 380.364   3
  12  -3  23 940.243 329.540   5
 -12   3  23 1183.65 379.044   2
 -12  -3 -24 811.451 371.969   3
  12  -3  24 559.997 296.213   5
  12   3  24 623.258 222.358   5
 -12   3  24 751.130 307.445   2
 -12  -3 -25 528.487 383.725   3
  12  -3  25 33.7065 146.104   5
  12   3  25 108.293 180.459   5
 -12   3  25 261.520 157.841   2
  12  -3  26 2068.90 489.363   5
 -12  -3 -26 2244.01 549.714   3
  12   3  26 2101.74 476.462   5
 -12  -3 -27 350.375 333.758   3
  12  -3  27 174.189 249.033   5
  12   3  27 109.472 173.531   5
  12   3  28 471.772 283.928   5
  12  -3  28 484.626 349.711   5
 -12  -3 -28 620.128 434.729   3
  12  -3  29 34.7158 197.282   5
  12   3  29 235.868 264.949   5
 -12  -3 -29 180.394 333.159   3
  12  -3  30 570.423 321.987   5
  12   3  30 332.319 268.110   5
 -12  -3 -30 830.284 523.390   3
  12  -3  31-20.3521 248.478   5
  12   3  31 232.586 171.875   5
 -12  -3 -31 667.702 393.957   3
 -12  -3 -32 764.969 466.497   3
  12  -3  32-218.756 353.376   5
  12   3  32-165.605 257.433   5
  12   3  33 485.622 232.482   5
  12  -3  33 635.425 171.320   5
 -12  -3 -33 1114.81 521.406   3
  12  -3  34-255.872 254.492   5
  12   3  34 319.732 262.448   5
  12  -3  35 311.168 359.466   5
  12   3  35-101.504 234.613   5
 -12  -3 -35 282.880 363.415   3
  12   3  36-134.926 200.102   5
  12   3  37-214.858 286.946   5
  12   3  38 178.424 164.345   5
 -13  -3   0-75.5710 112.248   4
 -13   3   0 75.3068 108.113   3
 -13  -3   0 110.907 176.958   2
  13  -3   0 10.3855 32.4701   1
  13   3  -1 6086.42 598.598   1
 -13  -3   1 5827.68 720.306   2
 -13   3  -1 6449.01 525.865   3
 -13  -3  -1 5797.77 722.084   2
  13  -3   1 5693.05 334.506   1
 -13   3   1 6285.96 482.980   3
 -13  -3   1 5679.72 578.136   4
  13  -3  -1 5860.66 328.396   1
 -13   3  -2 1417.09 279.656   3
  13  -3  -2 1044.07 141.457   1
  13   3  -2 1124.58 265.473   1
  13  -3   2 1042.11 146.594   1
 -13   3   2 1061.58 183.509   3
 -13  -3   2 973.313 277.891   2
 -13  -3  -2 1251.47 345.308   2
 -13  -3   2 978.503 232.486   4
  13   3  -3 272.989 161.500   1
 -13  -3  -3 703.596 259.238   2
 -13   3  -3 803.166 242.520   3
 -13  -3   3 304.435 112.924   2
 -13  -3   3 220.563 104.561   4
  13   3  -4 546.631 191.300   1
 -13  -3   4 519.701 124.239   2
 -13  -3  -4 646.124 226.888   2
 -13  -3   4 968.507 257.721   4
 -13  -3   5-36.7124 113.502   4
  13   3  -5-6.65961 126.540   1
 -13  -3   5-154.424 211.239   2
 -13  -3  -5-229.538 261.597   2
 -13  -3   6 2591.44 506.535   2
 -13  -3  -6 2727.58 422.907   3
 -13  -3  -6 2839.85 479.420   2
  13   3  -6 3241.18 466.873   1
 -13  -3   6 3039.70 401.736   4
 -13  -3   7 4165.43 626.562   2
 -13  -3  -7 3507.37 521.667   3
 -13  -3   7 3712.33 453.683   4
 -13  -3  -7 3525.97 540.249   2
  13   3  -7 4121.71 528.753   1
 -13  -3  -8 2405.34 414.664   3
  13   3  -8 3141.99 451.908   1
 -13  -3   8 2744.08 375.608   4
 -13  -3   8 2440.39 474.284   2
 -13  -3  -8 3142.52 530.169   2
 -13  -3  -9 99.6194 189.591   3
  13   3  -9 16.5238 201.314   1
 -13  -3   9-284.865 251.503   2
 -13  -3  -9 124.136 174.582   2
 -13  -3 -10 4588.99 605.234   3
 -13  -3  10 4793.99 671.507   2
 -13  -3 -10 4665.82 630.824   2
  13   3 -10 5185.74 567.319   1
 -13  -3 -11 125.062 158.593   3
  13   3 -11 44.6823 167.173   1
 -13  -3  11-92.9537 219.145   2
 -13  -3 -11 181.566 216.635   2
 -13  -3  12 217.995 133.243   2
 -13  -3 -12 652.012 305.181   3
 -13  -3 -12 578.394 211.105   2
  13   3 -12 690.929 206.420   1
 -13  -3  13 3519.98 572.845   2
 -13  -3 -13 3826.25 555.207   2
 -13  -3 -13 4050.19 605.863   3
  13   3 -13 4542.39 564.849   1
 -13  -3 -14-124.298 154.400   3
 -13  -3  14-323.415 304.738   2
  13   3 -14 35.5172 111.024   1
 -13  -3 -14 242.052 169.870   2
 -13  -3 -15 41.9857 131.752   2
 -13  -3  15-84.3883 249.113   2
 -13  -3 -15 309.589 277.625   3
  13   3 -15 19.0450 155.538   1
 -13  -3  16 6705.59 829.291   2
 -13  -3 -16 7543.17 882.758   3
 -13  -3 -16 7371.10 783.381   2
  13   3 -16 7876.02 778.963   1
 -13  -3 -17 9032.49 965.353   3
 -13  -3 -17 8735.87 842.924   2
  13  -3  17 8515.98 932.778   5
  13   3 -17 9406.87 879.917   1
  13  -3  18 596.259 221.354   5
  13   3 -18 863.291 320.062   1
 -13  -3 -18 727.672 357.055   3
 -13  -3 -18 806.743 276.038   2
 -13   3  19 1527.45 440.044   2
  13  -3  19 635.171 235.758   5
  13   3  19 495.158 257.010   5
 -13  -3 -19 859.884 397.968   3
 -13  -3 -19 596.834 212.448   2
  13  -3  20 2507.17 527.087   5
 -13  -3 -20 3516.15 650.840   3
 -13   3  20 3328.91 556.118   2
  13   3  20 2486.13 490.302   5
 -13  -3 -20 2790.80 490.849   2
 -13  -3 -21 1054.86 310.567   2
 -13  -3 -21 1855.52 505.391   3
 -13   3  21 1779.56 469.845   2
  13  -3  21 1404.39 397.716   5
  13   3  21 1156.04 377.648   5
 -13  -3 -22 6908.39 922.299   3
 -13  -3 -22 5961.76 689.200   2
 -13   3  22 5990.39 741.912   2
  13  -3  22 5420.18 786.137   5
  13   3  22 6250.87 764.934   5
 -13  -3 -23 592.686 447.841   3
  13   3  23 120.444 197.711   5
  13  -3  23 372.570 281.267   5
 -13   3  23 313.839 232.001   2
 -13  -3 -24 1019.71 423.117   3
  13  -3  24 1002.89 365.306   5
  13   3  24 886.664 297.762   5
 -13   3  24 1409.78 392.927   2
 -13  -3 -25 2304.70 558.628   3
  13  -3  25 2545.64 524.678   5
  13   3  25 2079.34 456.602   5
 -13   3  25 2723.18 522.936   2
 -13  -3 -26 2228.50 593.210   3
  13   3  26 1530.05 408.380   5
  13  -3  26 1381.52 430.566   5
 -13  -3 -27 1046.37 473.666   3
  13  -3  27 219.338 209.763   5
  13   3  27 381.080 318.688   5
  13   3  28 6041.59 843.451   5
  13  -3  28 5772.78 846.315   5
 -13  -3 -28 4898.17 863.341   3
  13  -3  29 151.788 307.078   5
  13   3  29 25.2648 203.855   5
 -13  -3 -29 307.926 370.925   3
  13  -3  30 1111.03 463.356   5
 -13  -3 -30 1427.37 563.159   3
  13   3  30 403.069 257.799   5
  13  -3  31 354.133 329.878   5
 -13  -3 -31 1001.37 511.388   3
  13   3  31 197.575 145.063   5
 -13  -3 -32 1429.72 553.182   3
  13   3  32 716.506 305.077   5
  13  -3  32 709.096 395.164   5
  13   3  33-287.327 197.214   5
 -13  -3 -33 539.437 397.314   3
  13  -3  33-268.910 349.087   5
  13  -3  34 593.523 310.025   5
  13   3  34 864.427 383.739   5
  13   3  35 2537.66 627.218   5
  13   3  36 1167.18 444.967   5
  13   3  37 352.682 280.607   5
 -14   3   0 21557.3 963.281   3
 -14  -3   0 20103.0 1386.09   2
  14   3   0 21536.7 1179.63   1
 -14  -3   0 20612.7 1153.33   4
 -14  -3   1 2198.40 515.346   2
  14   3  -1 2301.39 431.460   1
 -14   3  -1 1887.97 306.031   3
 -14  -3  -1 2510.29 536.565   2
 -14   3   1 2128.24 302.008   3
 -14  -3   1 2353.99 436.852   4
  14   3  -2 420.159 178.937   1
 -14   3   2 255.833 75.9804   3
 -14   3  -2 255.879 104.537   3
 -14  -3   2 602.551 237.586   2
 -14  -3  -2 502.256 274.099   2
 -14  -3   2 684.426 231.513   4
 -14   3  -3 159.973 104.912   3
  14   3  -3 38.9501 137.361   1
 -14  -3   3-4.90245 152.748   2
 -14  -3  -3 162.117 203.176   2
 -14  -3   3 71.6494 77.7152   4
 -14  -3   4 4078.03 485.496   4
 -14   3  -4 3520.73 446.887   3
  14   3  -4 3907.24 494.949   1
 -14  -3   4 4420.08 644.387   2
 -14  -3  -4 4230.38 617.002   2
 -14  -3  -5 5851.43 750.519   2
  14   3  -5 5624.55 611.492   1
 -14   3  -5 5861.12 589.256   3
 -14  -3   5 5564.84 725.501   2
 -14  -3   5 5669.23 568.105   4
 -14  -3  -6 261.986 128.380   3
 -14  -3  -6 792.001 266.242   2
 -14   3  -6 775.933 237.701   3
 -14  -3   6 381.118 254.462   2
 -14  -3   6 720.360 201.031   4
  14   3  -6 599.079 144.651   1
  14   3  -7-187.107 269.211   1
 -14  -3  -7-231.359 276.535   3
 -14  -3   7 66.3207 223.145   2
 -14  -3   7-74.1943 150.186   4
 -14  -3  -7 122.230 152.296   2
 -14  -3  -8 1333.08 386.332   2
 -14  -3  -8 738.214 148.294   3
 -14  -3   8 1052.97 242.829   2
 -14  -3   8 888.567 225.805   4
  14   3  -8 890.615 217.605   1
  14   3  -9 2675.10 423.183   1
 -14  -3   9 1731.96 373.853   2
 -14  -3  -9 2499.38 486.615   2
 -14  -3  -9 1845.94 365.659   3
 -14  -3 -10-250.110 235.176   3
  14   3 -10 43.0517 114.951   1
 -14  -3  10 212.530 144.645   2
 -14  -3 -10 412.446 257.996   2
 -14  -3 -11 6498.76 784.576   2
 -14  -3  11 5541.50 747.954   2
 -14  -3 -11 6924.42 790.628   3
  14   3 -11 6812.11 684.392   1
 -14  -3  12 806.639 302.109   2
 -14  -3 -12 1086.07 318.671   3
  14   3 -12 1208.19 311.255   1
 -14  -3 -12 1085.24 332.906   2
  14   3 -13 3730.17 516.458   1
 -14  -3 -13 3656.18 562.557   2
 -14  -3 -13 3436.99 552.928   3
 -14  -3  13 2741.87 509.716   2
 -14  -3  14 917.861 257.598   2
 -14  -3 -14 1168.58 339.037   3
  14   3 -14 1703.81 370.514   1
 -14  -3 -14 1979.45 424.666   2
 -14  -3 -15 933.418 285.676   3
  14   3 -15 1271.19 345.980   1
 -14  -3  15 202.603 192.116   2
 -14  -3 -15 1287.73 391.239   2
 -14  -3  16 3305.29 585.391   2
 -14  -3 -16 3488.80 621.751   3
 -14  -3 -16 4015.20 609.041   2
  14   3 -16 4160.05 587.726   1
 -14  -3 -17 499.884 289.459   3
 -14  -3 -17 60.0373 117.312   2
  14   3 -17 394.051 293.209   1
  14  -3  17-141.456 163.126   5
  14  -3  18 1012.51 317.590   5
 -14  -3 -18 1536.56 351.687   2
 -14   3  18 2341.81 553.420   2
  14   3 -18 1727.67 410.491   1
 -14  -3 -18 1361.74 334.621   3
 -14  -3 -19 282.402 244.176   3
 -14  -3 -19-28.9029 158.530   2
  14  -3  19-142.133 206.309   5
 -14  -3 -20 2075.40 477.477   3
  14   3  20 2474.55 484.226   5
  14  -3  20 2439.30 509.644   5
 -14   3  20 3865.43 645.954   2
 -14  -3 -20 2213.06 433.107   2
 -14   3  21 516.243 362.062   2
  14  -3  21 8.75275 203.240   5
  14   3  21 94.6660 131.802   5
 -14  -3 -21-69.9389 200.631   2
 -14  -3 -21 132.097 202.910   3
 -14  -3 -22-135.826 148.550   3
  14   3  22 127.913 159.998   5
 -14  -3 -22-187.916 259.475   2
  14  -3  22 264.609 261.054   5
 -14   3  22 471.556 288.281   2
  14  -3  23 518.503 207.126   5
 -14  -3 -23 535.992 295.877   3
  14   3  23 336.336 138.909   5
 -14   3  23 953.339 376.062   2
  14  -3  24 88.4504 233.100   5
  14   3  24-328.942 241.131   5
 -14  -3 -24-251.809 179.044   3
 -14   3  24-230.811 150.730   2
 -14  -3 -25 1938.67 548.014   3
  14   3  25 1487.47 412.771   5
 -14   3  25 1494.08 394.716   2
  14  -3  25 1871.21 516.421   5
 -14  -3 -26 1221.40 522.698   3
  14  -3  26 793.476 326.302   5
  14   3  26 857.474 296.663   5
 -14  -3 -27 1032.60 477.693   3
  14  -3  27 1031.45 374.580   5
  14   3  27 1340.69 429.917   5
 -14  -3 -28 868.108 478.042   3
  14  -3  28 340.085 353.051   5
  14   3  28 242.819 337.737   5
 -14  -3 -29 2660.02 699.930   3
  14  -3  29 2881.36 666.971   5
  14   3  29 2481.08 534.370   5
  14   3  30 970.149 416.780   5
 -14  -3 -30 775.675 470.094   3
  14  -3  30 899.375 427.244   5
  14   3  31 2085.91 552.987   5
  14  -3  31 1949.66 567.037   5
 -14  -3 -31 2340.36 639.016   3
 -14  -3 -32 2390.58 695.032   3
  14  -3  32 1685.78 551.774   5
  14   3  32 2086.48 575.020   5
  14   3  33-277.593 289.591   5
  14  -3  33 141.870 239.145   5
  14   3  34-503.250 367.747   5
  14   3  35 180.823 230.939   5
  14   3  36 472.444 318.487   5
  15   3   0 303.113 211.794   1
 -15  -3   0 140.225 253.804   2
 -15  -3   0 273.485 247.366   4
 -15  -3   1 1668.90 453.184   2
 -15  -3  -1 1484.13 417.510   2
 -15   3  -1 1684.17 278.582   3
  15   3  -1 2083.97 404.250   1
  15   3   1 2064.22 393.259   1
 -15  -3   1 1765.61 377.780   4
 -15   3  -2 6966.16 597.889   3
 -15  -3  -2 6931.27 847.568   2
 -15  -3   2 6684.11 819.998   2
  15   3  -2 7310.42 704.035   1
 -15  -3   2 7232.74 697.516   4
 -15  -3   3 9448.56 996.601   2
 -15  -3  -3 9450.01 981.210   2
 -15  -3   3 9852.45 790.320   4
  15   3  -3 10046.4 830.749   1
 -15   3  -3 9648.12 735.513   3
 -15   3  -4 581.914 189.548   3
  15   3  -4 728.339 251.025   1
 -15  -3   4 648.175 338.545   2
 -15  -3  -4 883.420 282.902   2
 -15  -3   4 608.535 209.662   4
 -15   3  -5 28.0621 103.111   3
 -15  -3   5-39.1784 135.429   2
 -15  -3   5-117.152 216.563   4
 -15  -3  -5 302.284 243.397   2
  15   3  -5-156.948 215.444   1
 -15   3  -6 681.648 226.593   3
 -15  -3   6 70.0586 188.689   2
 -15  -3   6 505.880 158.657   4
 -15  -3  -6 707.340 264.725   2
  15   3  -6 644.827 169.102   1
 -15  -3  -7 233.834 158.869   3
  15   3  -7 149.129 195.531   1
 -15   3  -7 699.346 246.603   3
 -15  -3   7 269.168 174.386   2
 -15  -3   7 370.149 103.140   4
  15   3  -8 616.620 214.265   1
 -15  -3   8 438.439 144.278   2
 -15   3  -8 991.164 350.645   3
 -15  -3   8 649.080 154.243   4
 -15  -3  -8 745.664 290.722   2
 -15  -3   9 97.0552 203.834   2
 -15  -3  -9 470.411 148.913   3
  15   3  -9 519.018 172.503   1
 -15  -3 -10-130.836 281.662   3
 -15  -3  10 136.510 186.289   2
  15   3 -10 415.908 118.182   1
 -15  -3 -11-372.373 326.377   3
 -15  -3  11 145.559 315.349   2
 -15  -3 -11 452.185 222.338   2
  15   3 -11 622.645 247.172   1
 -15  -3  12-493.674 430.862   2
 -15  -3 -12 80.8835 149.959   2
  15   3 -12 34.3256 164.254   1
 -15  -3 -12-158.798 247.980   3
 -15  -3 -13 1325.47 280.594   3
  15   3 -13 1671.84 382.231   1
 -15  -3 -13 1835.59 445.315   2
 -15  -3 -14-138.774 236.410   3
  15   3 -14 167.959 215.796   1
 -15  -3 -14 382.160 287.561   2
 -15  -3  14-351.865 279.353   2
 -15  -3 -15 6655.68 782.392   2
 -15  -3 -15 6788.00 852.575   3
  15   3 -15 6435.81 723.772   1
 -15  -3  15 5735.38 786.947   2
 -15  -3  16-104.552 293.099   2
  15   3 -16 296.386 207.076   1
 -15  -3 -16 68.7411 234.589   2
 -15  -3 -16 130.879 280.731   3
 -15  -3 -17 3355.77 608.307   3
 -15  -3  17 2639.28 536.057   2
 -15  -3 -17 3403.67 577.895   2
  15   3 -17 3708.38 583.572   1
  15  -3  18 165.401 152.419   5
  15   3 -18 276.762 241.919   1
 -15  -3 -18 283.482 235.533   3
 -15  -3 -18 232.901 150.157   2
 -15  -3 -19 2627.06 564.168   3
  15  -3  19 2816.22 598.473   5
 -15   3  19 3467.54 662.655   2
 -15  -3 -19 2986.40 521.301   2
 -15   3  20 1848.54 510.425   2
 -15  -3 -20 1479.30 516.072   3
  15   3  20 773.553 327.330   5
 -15  -3 -20 711.949 272.293   2
  15  -3  20 751.130 274.623   5
 -15   3  21 7382.72 869.493   2
 -15  -3 -21 7030.01 925.966   3
  15  -3  21 6109.30 872.613   5
  15   3  21 6054.48 830.926   5
 -15  -3 -21 6192.66 758.763   2
  15  -3  22 805.142 351.932   5
 -15  -3 -22 263.653 214.229   2
 -15  -3 -22 630.787 351.863   3
  15   3  22 522.304 197.079   5
 -15   3  22 1127.83 450.914   2
  15   3  23 1018.64 325.701   5
 -15  -3 -23 1453.31 464.736   3
  15  -3  23 1135.72 397.363   5
 -15   3  23 1797.48 469.429   2
 -15  -3 -24 338.778 329.499   3
  15   3  24-16.7654 199.793   5
  15  -3  24 116.810 262.961   5
 -15   3  24-251.818 213.150   2
 -15  -3 -25 1553.04 463.567   3
  15  -3  25 879.386 367.881   5
  15   3  25 1140.41 385.887   5
 -15   3  25 926.217 321.385   2
 -15  -3 -26 194.220 219.616   3
  15   3  26-213.514 185.011   5
  15  -3  26 2.45199 226.424   5
  15   3  27 613.143 387.897   5
  15  -3  27 316.818 295.119   5
 -15  -3 -27 1022.67 442.174   3
  15   3  28 357.958 273.638   5
 -15  -3 -28 368.261 296.670   3
  15  -3  28 83.6325 186.693   5
 -15  -3 -29 225.078 330.005   3
  15  -3  29 527.825 309.044   5
  15   3  29 405.502 271.630   5
  15   3  30 375.280 292.075   5
  15  -3  30 718.159 337.700   5
 -15  -3 -30 308.703 381.276   3
 -15  -3 -31 618.835 399.056   3
  15  -3  31 342.916 410.638   5
  15   3  31 79.1297 237.717   5
  15   3  32 75.8070 226.461   5
  15   3  33 309.059 295.172   5
  15   3  34 725.683 364.299   5
  16   3   0 930.041 284.892   1
 -16  -3   0 771.244 258.959   4
 -16  -3   0 1393.35 409.780   2
 -16  -3   1 876.346 329.502   2
  16   3  -1 941.274 266.873   1
 -16  -3  -1 1191.30 442.475   2
  16   3   1 913.614 273.223   1
 -16  -3   1 1330.03 348.046   4
 -16  -3  -1 1020.70 314.267   4
  16   3  -2 3544.94 509.621   1
 -16  -3   2 3569.98 595.491   2
 -16  -3   2 3460.65 488.984   4
 -16  -3  -2 2979.63 560.020   2
 -16  -3   3 5864.79 794.063   2
 -16  -3  -3 5913.25 763.391   2
  16   3  -3 5727.14 633.195   1
 -16  -3   3 5973.82 633.022   4
 -16   3  -4 491.968 182.967   3
 -16  -3   4 680.956 340.970   2
  16   3  -4 304.073 158.472   1
 -16  -3  -4 653.709 260.982   2
 -16  -3   4 546.814 217.830   4
 -16   3  -5 1290.45 307.734   3
 -16  -3   5 836.306 181.627   4
 -16  -3  -5 1183.67 338.302   2
  16   3  -5 777.190 213.857   1
 -16  -3   5 1084.57 240.823   2
  16   3  -6-164.610 181.271   1
 -16   3  -6 224.852 164.784   3
 -16  -3   6-207.726 294.753   2
 -16  -3   6-182.438 180.105   4
 -16  -3  -6 147.026 234.652   2
 -16   3  -7 716.243 322.455   3
 -16  -3   7 299.044 153.619   2
 -16  -3   7 38.0921 133.804   4
 -16  -3  -7 767.498 328.162   2
  16   3  -7 329.885 139.725   1
  16   3  -8 3505.97 508.657   1
 -16  -3  -8 2657.68 474.606   3
 -16   3  -8 3868.64 565.837   3
 -16  -3   8 3091.04 577.313   2
 -16  -3  -8 3862.56 635.719   2
 -16  -3  -9 2815.89 490.071   3
 -16   3  -9 3921.58 573.637   3
  16   3  -9 2770.21 453.040   1
 -16  -3   9 2254.42 465.555   2
 -16  -3  -9 3164.54 596.532   2
  16   3 -10 548.669 182.793   1
 -16   3 -10 1140.39 347.513   3
 -16  -3 -10-114.924 245.247   3
 -16  -3  10 269.612 372.817   2
 -16  -3 -10 1101.23 408.024   2
  16   3 -11 45.9591 128.542   1
 -16  -3 -11-237.884 336.579   3
 -16   3 -11 465.297 280.778   3
 -16  -3  11-257.610 387.163   2
 -16  -3 -11 242.456 218.168   2
 -16  -3 -12 843.009 200.870   3
  16   3 -12 993.415 268.112   1
 -16  -3  12 658.479 187.996   2
 -16  -3 -12 909.109 320.292   2
 -16  -3 -13-126.501 250.464   3
 -16  -3 -13 367.371 232.785   2
  16   3 -13 386.445 213.407   1
 -16  -3  13-436.538 396.855   2
 -16  -3 -14 3897.20 659.967   3
 -16  -3 -14 4820.10 724.179   2
 -16  -3  14 2663.78 480.179   2
  16   3 -14 4243.92 616.631   1
 -16  -3 -15 7759.31 952.210   3
 -16  -3 -15 8051.35 900.717   2
  16   3 -15 9781.94 919.150   1
 -16  -3  15 6972.03 925.884   2
 -16  -3  16 633.441 155.852   2
  16   3 -16 1577.79 410.456   1
 -16  -3 -16 1100.02 333.881   2
 -16  -3 -16 1435.89 457.535   3
 -16  -3 -17-163.855 224.120   3
 -16  -3 -17-217.624 192.809   2
 -16  -3  17-339.474 383.770   2
  16   3 -17-70.3597 130.495   1
 -16  -3 -18-43.6116 146.242   3
  16  -3  18-304.692 341.747   5
  16   3 -18 350.865 254.435   1
 -16  -3 -18 80.5781 141.858   2
 -16  -3 -19 750.770 333.456   2
  16  -3  19 937.737 366.665   5
 -16   3  19 1068.34 444.096   2
 -16  -3 -19 510.213 294.148   3
 -16   3  20 2138.54 539.543   2
 -16  -3 -20 1236.34 465.764   3
  16  -3  20 2085.23 544.851   5
  16   3  20 1340.35 416.599   5
 -16  -3 -20 1013.63 311.169   2
  16   3  21 181.648 158.887   5
 -16  -3 -21 571.202 347.297   3
  16  -3  21-120.256 249.556   5
 -16  -3 -21-25.6154 160.552   2
 -16  -3 -22 673.397 337.344   3
  16  -3  22 1171.50 381.946   5
  16   3  22 876.070 375.266   5
 -16   3  22 1414.30 470.997   2
 -16  -3 -23-94.0040 217.307   3
  16  -3  23 81.6100 189.837   5
 -16   3  23 324.354 283.996   2
  16   3  23-328.336 187.731   5
  16  -3  24-193.281 238.503   5
 -16  -3 -24 222.396 223.567   3
  16   3  24 4.68003 210.289   5
 -16   3  24 414.142 269.348   2
  16  -3  25 2027.17 536.332   5
  16   3  25 1319.99 394.410   5
 -16   3  25 1747.20 459.627   2
 -16  -3 -25 1831.70 596.864   3
  16   3  26 515.863 265.499   5
  16  -3  26 711.682 298.308   5
 -16  -3 -26 779.219 443.719   3
  16   3  27 316.614 289.125   5
 -16  -3 -27 325.016 220.656   3
  16  -3  27 546.941 313.108   5
 -16  -3 -28 483.918 397.081   3
  16   3  28-258.993 249.977   5
  16  -3  28 466.751 373.574   5
  16  -3  29 525.490 363.503   5
  16   3  29 549.225 344.361   5
 -16  -3 -29 524.962 407.741   3
  16   3  30 602.630 305.402   5
  16   3  31 839.769 307.423   5
  16   3  32 577.932 349.014   5
  16   3  33 3224.81 748.450   5
  17   3   0-117.688 111.240   1
 -17  -3   0-175.804 232.559   2
 -17  -3   0 35.1852 142.397   4
 -17  -3  -1-117.908 285.603   2
  17   3   1 365.144 158.692   1
  17   3  -1 206.877 178.336   1
 -17  -3   1 293.103 203.285   2
 -17  -3   1 334.017 162.390   4
 -17  -3  -1 586.834 216.427   4
 -17  -3  -2 601.248 186.446   4
  17   3   2 1039.79 302.465   1
  17   3  -2 1029.04 324.459   1
 -17  -3   2 660.175 227.489   2
 -17  -3  -2 871.829 354.368   2
 -17  -3   2 961.683 291.340   4
  17   3  -3 2848.99 475.002   1
 -17  -3   3 1769.02 360.312   2
 -17  -3  -3 2527.17 557.833   2
 -17  -3   3 2757.26 449.765   4
 -17  -3   4-414.178 245.107   2
 -17  -3  -4-119.262 200.972   2
 -17  -3   4 54.3217 94.0816   4
  17   3  -4-77.9759 97.1893   1
 -17  -3   5 138.241 85.2042   4
 -17  -3  -5 247.468 242.231   2
 -17  -3   5 69.1898 163.676   2
  17   3  -5 162.596 110.817   1
 -17  -3   6-471.809 384.783   2
 -17  -3   6-58.9582 194.058   4
 -17  -3  -6 183.397 215.047   2
  17   3  -6-269.776 173.855   1
  17   3  -7-141.961 192.556   1
 -17   3  -7 183.214 151.038   3
 -17  -3   7-306.378 333.694   2
 -17  -3  -7-319.502 308.004   2
 -17   3  -8 265.668 207.430   3
  17   3  -8-249.010 205.583   1
 -17  -3   8-218.466 324.151   2
 -17  -3  -8 61.6996 123.944   2
 -17   3  -9 79.9632 165.327   3
 -17  -3  -9-184.295 310.319   3
 -17  -3   9 321.468 182.331   2
  17   3  -9 485.478 147.993   1
 -17  -3  -9 481.294 239.286   2
 -17   3 -10 2215.45 491.452   3
 -17  -3 -10 1180.89 206.370   3
 -17  -3  10 1168.28 362.978   2
 -17  -3 -10 2033.61 463.193   2
  17   3 -10 1672.94 342.231   1
 -17  -3 -11-476.917 433.348   3
  17   3 -11-100.408 202.480   1
 -17   3 -11 499.108 272.899   3
 -17  -3  11-401.785 428.542   2
 -17  -3 -11 435.290 267.405   2
 -17  -3 -12 30.3409 169.718   2
  17   3 -12 184.985 146.669   1
 -17   3 -12 841.121 341.127   3
 -17  -3  12-161.594 347.222   2
 -17  -3 -12-891.739 454.147   3
 -17   3 -13 734.629 321.696   3
 -17  -3  13-244.498 337.863   2
  17   3 -13 480.675 230.373   1
 -17  -3 -13 980.103 386.310   2
 -17  -3 -13 213.801 148.660   3
 -17  -3 -14-20.8384 184.838   3
 -17   3 -14 162.958 340.067   3
 -17  -3  14-681.188 474.028   2
 -17  -3 -14 151.693 218.676   2
  17   3 -14 184.552 175.357   1
 -17   3  15 2261.71 604.910   2
  17   3 -15 1807.42 407.550   1
 -17  -3  15 665.391 145.273   2
 -17  -3 -15 1449.11 437.241   3
 -17  -3 -15 1377.65 335.945   2
 -17  -3  16 406.259 271.676   2
 -17  -3 -16 1180.02 346.077   3
 -17  -3 -16 1362.88 373.335   2
  17   3 -16 1122.06 330.417   1
 -17  -3 -17 363.232 194.949   3
 -17  -3  17-26.1967 463.301   2
 -17  -3 -17 208.270 152.549   2
  17   3 -17 772.537 279.458   1
  17   3 -18 76.2481 225.300   1
 -17   3  18 815.702 452.276   2
 -17  -3  18-644.492 434.542   2
 -17  -3 -18 158.395 196.349   2
 -17  -3 -18 30.7425 147.626   3
 -17  -3 -19 424.920 200.142   3
 -17   3  19 670.677 402.550   2
  17  -3  19 165.951 180.686   5
 -17  -3 -19 522.809 239.946   2
  17  -3  20 124.408 180.627   5
 -17  -3 -20 355.570 209.916   2
 -17  -3 -21 485.765 357.943   3
  17  -3  21 250.779 204.637   5
  17   3  21 171.083 153.470   5
 -17  -3 -21 73.5553 122.639   2
 -17   3  21 838.020 385.001   2
 -17   3  22 1639.49 458.048   2
  17  -3  22 1786.14 542.699   5
 -17  -3 -22 1428.65 432.329   3
  17   3  22 1207.71 361.782   5
  17  -3  23 1466.01 484.161   5
  17   3  23 1265.28 412.234   5
 -17  -3 -23 843.034 314.522   3
 -17   3  23 1297.56 435.893   2
  17  -3  24 435.426 249.175   5
 -17  -3 -24 996.994 454.768   3
  17   3  24 923.188 394.866   5
 -17   3  24 1029.21 375.059   2
 -17  -3 -25 61.7062 228.496   3
  17  -3  25-69.0907 241.271   5
  17   3  25 345.403 215.217   5
 -17  -3 -26 1175.63 448.458   3
  17   3  26 1365.25 485.998   5
  17  -3  26 993.682 438.261   5
 -17  -3 -27-0.38584 200.486   3
  17  -3  27 186.064 327.641   5
  17   3  27 292.953 293.063   5
  17   3  28 2205.44 545.165   5
  17   3  29 435.038 299.853   5
  17   3  30 1045.74 420.054   5
  17   3  31 259.720 297.427   5
  18   3   0 17.4146 155.109   1
 -18  -3   0 93.4740 135.197   2
 -18  -3   0 79.9867 152.650   4
  18   3   1 1557.61 339.531   1
 -18  -3  -1 1675.90 469.288   2
 -18  -3   1 584.342 247.544   2
 -18  -3   1 1873.94 398.042   4
  18   3  -1 1568.41 353.708   1
 -18  -3  -1 1928.78 414.793   4
  18   3   2 909.883 272.637   1
 -18  -3   2 898.879 369.973   2
 -18  -3  -2 1475.49 438.324   2
 -18  -3   2 1241.75 302.517   4
 -18  -3  -2 1326.72 370.709   4
  18   3   3 216.500 210.675   1
 -18  -3   3 201.540 274.739   2
 -18  -3  -3 152.760 145.416   2
 -18  -3   4 1349.00 359.659   2
 -18  -3  -4 2357.41 519.999   2
 -18  -3   5-480.528 352.458   2
 -18  -3  -5 210.994 213.159   2
 -18  -3   6 1921.04 478.596   2
 -18  -3  -6 2476.17 565.339   2
 -18  -3   7 851.634 285.125   2
 -18  -3  -7 637.316 262.631   2
 -18  -3   8 1960.19 487.508   2
 -18  -3  -8 1911.40 455.139   2
 -18  -3   9 67.8625 256.280   2
 -18  -3  -9 305.330 203.319   2
 -18   3 -10 923.067 319.161   3
 -18  -3  10 619.379 175.938   2
 -18  -3 -10 990.575 360.381   2
 -18  -3 -11-207.888 297.384   3
 -18   3 -11 590.549 327.159   3
 -18  -3  11-527.110 437.683   2
 -18  -3 -11 318.851 227.662   2
 -18   3 -12 1958.38 436.157   3
 -18  -3  12 1281.86 330.985   2
 -18  -3 -12 1602.19 414.004   2
 -18  -3 -12 1245.91 348.562   3
 -18  -3  13-512.802 476.828   2
 -18   3 -13 535.155 364.259   3
 -18   3  13 858.740 435.520   2
 -18  -3 -13-208.008 267.405   3
 -18  -3 -13-252.720 296.830   2
 -18  -3  14-647.799 473.535   2
 -18  -3 -14 234.405 182.510   3
 -18  -3 -14 295.134 231.215   2
 -18   3 -14 778.864 331.161   3
 -18   3  14 1515.52 537.562   2
 -18  -3 -15 45.0444 209.213   3
 -18  -3  15-683.686 498.008   2
 -18   3 -15 151.541 311.666   3
 -18  -3 -15 170.659 191.884   2
 -18   3  16 2521.83 618.790   2
 -18  -3 -16 1279.26 422.378   3
 -18   3 -16 2511.70 562.177   3
 -18  -3  16 905.898 185.132   2
 -18  -3 -16 1182.01 350.256   2
 -18   3 -17 304.124 308.432   3
 -18   3  17 659.530 419.239   2
 -18  -3  17-398.485 515.497   2
 -18  -3 -17-109.384 196.069   2
 -18  -3 -17 240.461 258.296   3
 -18   3  18 1752.28 554.116   2
 -18  -3 -18 1185.29 397.061   3
 -18  -3  18 60.4526 385.249   2
 -18  -3 -18 794.441 346.739   2
 -18   3 -18 1489.90 524.276   3
 -18  -3 -19-62.7419 226.060   2
 -18  -3 -19 691.108 292.760   3
  18  -3  19 363.774 231.598   5
 -18   3 -19 1407.64 494.510   3
 -18   3  19 1157.23 471.960   2
 -18  -3 -20 849.841 397.464   3
 -18  -3 -20 716.251 241.208   2
  18  -3  20 608.305 324.419   5
 -18   3  20 1057.11 453.986   2
  18   3  21 102.400 192.968   5
 -18  -3 -21-228.374 209.763   2
 -18  -3 -21 333.450 283.941   3
  18  -3  21-61.1500 201.626   5
  18  -3  22 1006.02 410.959   5
  18   3  22 1033.78 403.899   5
 -18   3  22 973.192 376.253   2
 -18  -3 -22 981.115 408.493   3
  18  -3  23-229.979 276.418   5
  18   3  23-421.308 331.328   5
 -18   3  23 308.985 274.951   2
 -18  -3 -23-53.4042 307.521   3
  18  -3  24 670.783 373.092   5
 -18  -3 -24 690.205 367.582   3
 -18   3  24 956.096 401.100   2
  18   3  24 904.245 397.081   5
  18   3  25 398.302 200.238   5
 -18  -3 -25 52.4782 221.920   3
 -18  -3 -26 753.142 394.545   3
  18   3  26 313.021 234.049   5
  18   3  27-65.9256 223.155   5
  18   3  28 381.879 287.557   5
  18   3  29 113.693 239.099   5
 -19  -3   0-22.3890 268.892   2
 -19  -3   1-206.358 286.927   2
 -19  -3  -1-351.370 257.296   2
 -19  -3  -1 60.8168 145.128   4
 -19  -3   2 453.804 252.303   2
 -19  -3  -2 164.989 155.549   2
 -19  -3  -2 177.808 169.869   4
 -19  -3  -3 1776.99 469.303   2
 -19  -3   3 732.494 258.006   2
 -19  -3  -3 1390.69 359.268   4
 -19  -3   4 254.355 163.622   2
 -19  -3  -4 534.444 303.903   2
 -19  -3   5-382.549 352.568   2
 -19  -3  -5 60.6643 268.188   2
 -19  -3   6-157.312 263.258   2
 -19  -3  -6 596.479 365.483   2
 -19  -3   7-604.756 361.674   2
 -19  -3  -7 130.052 216.433   2
 -19  -3   8-66.3095 310.297   2
 -19  -3  -8 740.570 360.104   2
 -19  -3   9-253.595 331.565   2
 -19  -3  -9-56.6292 158.886   2
 -19  -3  10-692.655 497.050   2
 -19  -3 -10 283.754 279.183   2
 -19  -3  11 609.386 219.981   2
 -19  -3 -11 917.795 362.916   2
 -19  -3 -12 7.18509 204.928   3
 -19  -3 -12 319.471 272.409   2
 -19  -3 -13 1483.30 446.973   2
 -19  -3 -13 1297.31 355.825   3
 -19  -3 -14 1911.40 475.924   3
 -19   3 -14 2578.82 583.136   3
 -19  -3  14 1698.67 416.678   2
 -19  -3 -14 1535.41 446.018   2
 -19  -3  15-1151.71 619.131   2
 -19   3 -15 150.837 286.653   3
 -19   3  15 938.949 438.247   2
 -19  -3 -15-284.812 343.264   3
 -19  -3 -15-80.3557 238.446   2
 -19  -3 -16-349.922 326.849   3
 -19  -3  16-827.243 559.775   2
 -19   3 -16 434.463 355.333   3
 -19  -3 -16 115.898 174.726   2
 -19   3  16 850.786 491.317   2
 -19  -3  17-45.7039 419.744   2
 -19  -3 -17 164.010 190.098   3
 -19  -3 -17 287.576 158.114   2
 -19  -3 -18 737.288 321.023   3
 -19  -3 -18 611.965 259.416   2
 -19   3 -18 1152.86 417.047   3
 -19   3  18 1686.74 509.574   2
 -19   3 -19 250.557 319.177   3
  19  -3  19 93.9641 175.234   5
 -19  -3 -19 138.048 205.439   2
 -19  -3 -19-201.808 260.455   3
 -19  -3 -20 521.023 247.341   3
 -19   3 -20 1293.60 464.184   3
  19  -3  20 1012.00 424.178   5
 -19  -3 -20 547.711 273.768   2
 -19   3  20 1531.22 516.149   2
  19   3  21 1426.08 485.016   5
 -19   3 -21 2210.56 600.282   3
  19  -3  21 1448.85 480.387   5
 -19   3  21 2095.40 571.266   2
 -19  -3 -21 1303.03 384.975   3
 -19  -3 -22-104.903 259.010   3
  19   3  22 24.1267 235.151   5
 -19   3  22 867.088 445.789   2
 -19   3 -22 720.769 469.762   3
 -19   3 -23 472.077 360.475   3
  19   3  23-657.327 349.224   5
 -19  -3 -23-262.586 329.378   3
 -19   3  23-69.8083 180.737   2
 -19   3 -24 1193.11 541.932   3
  19   3  24 1128.37 431.972   5
 -19   3  24 1219.64 424.190   2
 -19  -3 -24 485.634 315.484   3
  19   3  25 346.866 266.969   5
 -19   3 -25 1290.11 583.207   3
  19   3  26 640.785 346.912   5
 -19   3 -26 1103.69 600.133   3
 -20  -3   0 669.699 323.081   2
 -20  -3   1 88.9595 185.577   2
 -20  -3  -1 368.282 288.117   2
 -20  -3   2 1609.60 414.540   2
 -20  -3  -2 1828.89 465.509   2
 -20  -3   3-186.940 274.078   2
 -20  -3  -3 90.9804 183.540   2
 -20  -3  -4 99.2288 206.389   2
 -20  -3   4 35.0797 253.259   2
 -20  -3   5 1260.03 410.736   2
 -20  -3  -5 1858.73 475.071   2
 -20  -3   6 2669.56 605.318   2
 -20  -3  -6 2600.05 581.621   2
 -20  -3   7-230.157 376.299   2
 -20  -3  -7 169.391 205.209   2
 -20  -3   8-645.707 447.582   2
 -20  -3  -8-284.980 263.886   2
 -20  -3   9 1849.11 469.490   2
 -20  -3  -9 2190.84 530.438   2
 -20  -3 -10 1315.72 393.165   2
 -20  -3  10 1226.71 312.457   2
 -20  -3  11-767.192 527.441   2
 -20  -3 -11-224.165 254.099   2
 -20  -3  12 436.781 282.044   2
 -20  -3 -12 1282.00 409.896   2
 -20  -3  13 1167.81 312.097   2
 -20  -3 -13 2143.60 506.594   2
 -20   3  13 2977.68 693.766   2
 -20   3  14 315.033 364.435   2
 -20  -3 -14-13.5865 249.016   3
 -20  -3 -14 45.2609 148.115   2
 -20   3  15 787.412 428.206   2
 -20  -3  15-680.113 601.796   2
 -20  -3 -15-121.031 221.917   3
 -20  -3 -15 184.381 173.470   2
 -20  -3 -16 25.9452 214.720   3
 -20  -3  16-596.439 528.781   2
 -20  -3 -16-58.5949 264.495   2
 -20  -3  17-170.677 465.996   2
 -20  -3 -17-9.59661 191.077   3
 -20  -3 -17 118.336 256.329   2
 -20  -3 -18-246.825 284.474   3
 -20  -3 -18-132.115 247.241   2
 -20  -3 -19-48.1816 258.471   3
 -20  -3 -19-162.249 319.270   2
 -20   3 -19 333.812 257.265   3
 -20   3  19 573.687 349.726   2
 -20  -3 -20 92.2877 243.362   3
 -20  -3 -20-317.084 302.096   2
 -20   3 -20 286.169 308.604   3
 -20   3  20 483.149 382.281   2
 -20   3 -21 238.813 357.073   3
  20   3  21 212.814 188.421   5
 -20  -3 -21-444.005 415.702   3
 -20   3  21 305.444 292.230   2
 -20   3 -22 462.650 325.363   3
  20   3  22-32.4573 266.303   5
 -20  -3 -22 107.721 245.713   3
 -20   3  22 100.280 177.408   2
 -20   3 -23 649.943 436.208   3
  20   3  23-16.4052 198.163   5
 -20   3  23 575.260 360.622   2
 -20   3 -24 1622.03 633.889   3
 -20   3  24 575.348 287.864   2
 -21  -3   0-271.464 362.425   2
 -21  -3   1 1506.56 471.907   2
 -21  -3  -1 1029.81 335.584   2
 -21  -3   2-248.253 307.282   2
 -21  -3  -2-153.811 234.720   2
 -21  -3  -3-362.501 332.723   2
 -21  -3   3-151.045 331.760   2
 -21  -3   4-1273.25 530.052   2
 -21  -3  -4-190.275 248.172   2
 -21  -3   5 108.689 292.727   2
 -21  -3  -5 147.092 180.102   2
 -21  -3   6-85.7809 343.391   2
 -21  -3  -6 166.620 162.985   2
 -21  -3   7 1352.66 365.793   2
 -21  -3  -7 2620.16 577.829   2
 -21  -3   8-561.544 400.431   2
 -21  -3  -8-359.907 296.925   2
 -21  -3  -9-186.287 285.425   2
 -21  -3   9 22.7261 340.846   2
 -21  -3  10 514.284 273.738   2
 -21  -3 -10 593.034 258.758   2
 -21  -3  11-583.062 538.072   2
 -21  -3 -11 111.518 159.276   2
 -21  -3 -12-317.408 267.483   2
 -21  -3  12-669.806 549.490   2
 -21   3  13 290.885 387.643   2
 -21  -3  13-370.698 422.120   2
 -21  -3 -13-125.674 228.027   2
 -21  -3  14-274.683 422.762   2
 -21  -3 -14 117.793 218.026   2
 -21   3  15 1334.13 538.603   2
 -21  -3 -15 117.785 161.048   2
 -21  -3 -16-16.4238 176.660   3
 -21  -3 -16-518.068 334.285   2
 -21  -3  16-660.829 514.087   2
 -21  -3 -17 1047.50 328.811   2
 -21  -3 -17 1388.19 396.171   3
 -21  -3 -18-367.326 287.196   2
 -21  -3 -18 64.1469 225.132   3
 -21  -3 -19 1489.92 460.470   3
 -21  -3 -19 878.420 287.055   2
 -21   3  19 1633.77 513.725   2
 -21  -3 -20 409.468 281.854   3
 -21   3  20 135.272 226.440   2
 -21   3  21 570.714 403.806   2
 -22  -3   0 584.800 195.555   2
 -22  -3  -1-499.698 359.413   2
 -22  -3   1-566.928 420.229   2
 -22  -3  -2-445.975 425.705   2
 -22  -3   2-158.744 366.104   2
 -22  -3   3-223.997 336.543   2
 -22  -3  -3-533.423 399.060   2
 -22  -3   4-304.046 422.700   2
 -22  -3  -4-162.374 338.914   2
 -22  -3  -5-474.510 357.043   2
 -22   3   5 1418.32 643.512   2
 -22  -3  -6-363.910 318.418   2
 -22   3   6 1898.13 652.488   2
 -22  -3  -7 465.542 212.432   2
 -22  -3  -8-380.048 367.920   2
 -22  -3  -9 903.975 312.455   2
 -22  -3 -10-191.094 275.868   2
 -22  -3 -11 1164.92 339.005   2
 -22  -3 -12 148.949 247.378   2
 -22  -3 -13 1589.98 479.677   2
 -22  -3 -14 72.1251 152.249   2
 -22  -3 -15-346.696 358.963   2
 -22  -3 -16-616.283 406.839   2
 -22  -3 -17-205.890 288.815   2
   0   4   0 6787.46 251.181   5
   0  -4   0 20914.2 616.815   5
   0   4  -1 476375. 2382.47   5
   0  -4   1 467650. 2258.74   5
   0  -4  -1 465948. 3207.75   4
   0   4  -2 27874.5 629.406   5
   0  -4  -2 26361.0 764.235   4
   0   4  -3 29450.1 701.011   5
   0  -4  -3 29243.0 812.494   4
   0  -4   4 536597. 3099.74   5
   0   4  -4 558598. 3258.37   5
   0  -4   4 552486. 3737.41   1
   0  -4  -4 534843. 3522.01   4
   0  -4   5 285517. 2421.73   5
   0   4  -5 278042. 2450.57   5
   0   4   6 36109.4 1001.17   3
   0  -4   6 38994.7 994.065   5
   0  -4  -7 7125.34 237.020   5
   0  -4   7 7209.62 464.494   5
   0  -4  -7 6393.70 436.918   3
   0  -4   8 935.683 183.797   5
   0  -4  -8 1170.88 118.147   5
   0  -4  -8 807.185 148.409   3
   0  -4  -9 17141.7 450.675   5
   0  -4   9 16640.1 688.624   5
   0  -4  -9 16203.8 728.839   3
   0  -4 -10 6883.55 501.599   3
   0  -4 -10 7406.41 330.460   5
   0   4  10 7189.95 327.036   5
   0  -4  10 8023.95 513.888   5
   0  -4  11 805.942 194.498   5
   0  -4 -11 684.484 115.901   5
   0   4  11 432.549 78.4973   5
   0  -4 -11 581.228 157.012   3
   0   4  12 2402.24 267.470   5
   0  -4 -12 2930.97 275.571   5
   0  -4 -12 2063.04 316.447   3
   0  -4 -13 117498. 2275.87   3
   0  -4  13 119157. 2158.12   5
   0   4  13 119231. 1620.12   5
   0  -4 -13 119511. 1617.30   5
   0  -4  14 11837.0 783.671   5
   0  -4 -14 10426.1 706.191   3
   0   4  14 12402.6 598.910   5
   0  -4 -15 1235.83 255.498   3
   0  -4  15 1795.58 344.432   5
   0   4  15 1631.90 238.604   5
   0   4  16 7157.68 507.213   5
   0  -4  16 6155.46 697.098   5
   0  -4 -16 5215.30 533.234   3
   0   4  17 88949.7 1687.32   5
   0  -4  17 85525.0 2070.04   5
   0   4  18 17265.5 830.929   5
   0  -4  18 17409.8 1079.97   5
   0   4  19 28787.1 1046.35   5
   0  -4  19 28398.5 1255.90   5
   0   4  20 1078.55 276.254   5
   0  -4  20 722.132 294.291   5
   0   4  21 349.690 153.411   5
   0  -4  21 513.433 217.138   5
   0   4  22 6390.29 577.570   5
   0  -4  22 6018.40 693.199   5
   0  -4  23 37372.4 1599.10   5
   0   4  23 38947.2 1380.85   5
   0   4  24 1227.92 378.149   5
   0  -4  24 605.026 411.051   5
   0  -4  25 148.051 192.333   5
   0   4  25 8.32035 148.363   5
   0   4  26 952.265 241.464   5
   0  -4  26 786.554 226.504   5
   0   4  27 208.022 98.4796   5
   0  -4  27-23.9316 181.339   5
   0  -4  28 179.229 147.408   5
   0   4  28 544.296 244.597   5
   0   4  29 3304.10 480.503   5
   0  -4  29 2822.88 484.289   5
   0  -4  30 88.9776 196.659   5
   0   4  30 276.338 170.363   5
   0  -4  31 1295.67 373.149   5
   0   4  31 1372.55 321.949   5
   0  -4  32 523.634 270.859   5
   0   4  32 768.835 301.616   5
   0   4  33 9335.51 890.829   5
   0  -4  33 10001.8 1014.00   5
   0   4  34 1199.83 433.705   5
   0  -4  34 719.957 435.126   5
   0  -4  35 11709.5 1177.44   5
   0  -4  36 870.797 505.282   5
   0  -4  37 10955.8 1164.77   5
   0  -4  38 1437.51 524.013   5
   0  -4  39 215.841 267.869   5
   0  -4  40 400.714 258.582   5
   0  -4  41 438.718 339.003   5
  -1  -4   0 19.6644 23.4030   5
  -1  -4   0 48.0179 105.553   4
  -1  -4   1 158822. 1351.78   5
   1  -4   1 156479. 1471.79   5
   1  -4  -1 159241. 1254.73   5
  -1  -4   1 155437. 1968.34   4
   1   4  -1 159714. 1372.21   5
  -1  -4  -1 159155. 1991.11   4
   1   4   1 161038. 1047.75   5
  -1   4  -1 159129. 1729.01   1
  -1   4  -2 144917. 1663.93   1
   1  -4   2 142992. 1514.89   5
  -1   4  -2 146021. 1534.49   5
   1   4  -2 148125. 1446.69   5
  -1  -4  -2 143191. 1907.20   4
  -1  -4   2 144069. 1402.72   5
   1  -4  -2 145638. 1675.23   4
  -1  -4   3 69476.2 1054.89   5
  -1   4  -3 68624.5 1189.18   1
   1   4  -3 72573.5 1106.32   5
   1  -4   3 71146.5 1125.04   5
  -1   4  -3 72170.9 1139.39   5
   1  -4  -3 71252.5 1189.94   4
  -1  -4  -3 70403.7 1340.00   4
   1  -4   3 72853.5 1239.28   1
  -1  -4   4 97931.8 1317.86   5
  -1   4  -4 97640.6 1463.47   1
   1  -4   4 98759.3 1399.92   5
   1  -4   4 100923. 1501.58   1
  -1   4  -4 100283. 1422.02   5
   1   4  -4 100275. 1382.17   5
   1  -4  -4 99614.8 1405.27   4
   1   4  -5 6560.38 424.812   5
   1  -4   5 5061.84 345.843   1
   1  -4   5 5067.26 327.994   5
  -1   4   5 6202.31 397.747   3
  -1  -4   5 6200.99 398.266   5
   1  -4  -5 7145.87 409.122   4
  -1   4  -5 5189.07 347.143   1
  -1   4   6 84320.0 1394.62   3
   1  -4   6 80926.0 1411.34   5
  -1   4  -6 79889.6 1423.45   1
  -1  -4   6 80511.8 1337.02   5
   1  -4  -7 10546.3 332.670   5
  -1  -4  -7 10231.5 582.862   3
   1   4   7 11222.6 303.757   5
  -1   4   7 10850.6 518.518   3
  -1   4  -7 9827.11 520.745   1
  -1  -4   7 12190.8 584.978   5
   1  -4   7 10055.2 525.608   5
  -1   4  -8 3969.63 353.798   1
  -1  -4   8 4266.17 352.087   5
   1   4   8 4400.19 207.398   5
   1  -4   8 3756.59 333.790   5
  -1  -4  -8 4056.91 370.191   3
  -1  -4  -8 4028.73 199.034   5
   1  -4  -8 4000.91 318.325   3
   1  -4  -8 4022.64 217.532   5
  -1   4   8 4186.42 345.650   3
   1  -4  -9 47.4658 53.2336   3
  -1  -4  -9 119.624 33.2531   5
  -1  -4  -9 81.7250 121.018   3
   1  -4  -9 63.5929 32.3034   5
   1  -4   9 172.206 96.4955   5
  -1  -4   9 382.514 154.862   5
   1   4   9 198.742 69.0273   5
  -1   4  -9 305.884 144.977   1
   1  -4 -10 6696.20 452.864   3
   1  -4  10 6818.97 482.673   5
   1   4  10 6774.62 314.919   5
  -1  -4  10 6919.60 466.819   5
  -1  -4 -10 6728.93 312.396   5
  -1  -4 -10 6510.50 519.733   3
   1  -4 -10 6975.77 338.971   5
   1  -4 -11 2925.00 311.489   3
  -1  -4  11 3146.55 353.887   5
   1   4  11 3382.59 246.529   5
  -1  -4 -11 2865.95 350.740   3
  -1  -4 -11 2940.63 225.294   5
   1  -4  11 3040.15 349.907   5
   1  -4 -11 3028.19 236.754   5
  -1  -4 -12 6907.63 373.711   5
   1   4  12 7422.33 397.011   5
  -1  -4 -12 7199.21 573.913   3
   1  -4  12 7581.96 571.022   5
  -1  -4  12 7987.90 567.635   5
   1  -4 -12 7269.56 519.931   3
   1  -4 -12 7125.20 380.940   5
   1   4  13 27712.5 772.743   5
   1  -4  13 27254.5 1056.68   5
  -1  -4 -13 26240.9 1126.70   3
   1  -4 -13 26980.4 1038.09   3
  -1  -4 -13 26442.5 765.759   5
  -1  -4  13 28714.6 1052.15   5
  -1  -4  14 2500.20 409.010   5
  -1  -4 -14 1399.30 286.286   3
   1  -4 -14 1559.72 276.903   3
   1  -4  14 1982.17 360.749   5
   1   4  14 1976.97 269.330   5
   1  -4  15 3777.28 424.022   5
  -1  -4 -15 3771.99 462.118   3
   1  -4 -15 3733.69 415.960   3
  -1  -4  15 3674.24 415.761   5
   1   4  15 3622.98 310.376   5
  -1  -4  16 1318.17 405.234   5
  -1  -4 -16 1011.45 338.471   3
   1   4  16 1681.20 279.447   5
   1   4  16 728.524 88.0157   2
   1  -4  16 1424.64 480.582   5
   1  -4  17 48416.3 1566.89   5
   1   4  17 47680.5 1232.62   5
  -1  -4  17 47616.7 1517.17   5
   1   4  17 47340.9 645.631   2
  -1  -4  18 1297.68 431.323   5
   1  -4  18 619.167 348.963   5
   1   4  18 720.318 277.846   5
   1   4  19 1230.25 215.167   5
   1  -4  19 1625.55 299.009   5
  -1  -4  20 1761.34 404.456   5
   1  -4  20 1169.33 281.671   5
   1   4  20 1643.82 306.554   5
  -1  -4  21 15621.8 966.115   5
   1   4  21 15910.5 826.702   5
   1  -4  21 15022.5 967.384   5
   1   4  22 1976.92 331.671   5
   1  -4  22 1468.95 369.539   5
  -1  -4  22 1591.51 364.486   5
   1  -4  23 103.266 134.523   5
  -1  -4  23 565.662 198.278   5
   1   4  23 620.265 169.891   5
   1   4  24 1258.68 377.846   5
  -1  -4  24 2134.11 613.016   5
   1  -4  24 1212.75 583.012   5
   1   4  25 68097.0 1935.15   5
  -1  -4  25 65315.0 2186.95   5
   1  -4  25 65065.8 2226.38   5
  -1  -4  26 1612.50 532.626   5
   1  -4  26 1385.54 502.784   5
   1   4  26 2221.88 488.914   5
   1   4  27 422.744 181.628   5
  -1  -4  27 261.180 219.807   5
   1  -4  27 352.596 185.448   5
  -1  -4  28 189.569 226.835   5
   1  -4  28 38.1817 164.423   5
   1   4  28 211.930 190.326   5
   1   4  29 6565.53 668.679   5
  -1  -4  29 6478.64 777.770   5
   1  -4  29 6822.60 797.421   5
   1   4  30 4020.75 548.573   5
   1  -4  30 3917.40 630.176   5
  -1  -4  30 3999.12 639.731   5
  -1  -4  31 1749.18 454.924   5
   1  -4  31 1614.05 429.493   5
   1   4  31 1937.45 390.545   5
   1   4  32 747.947 285.824   5
   1  -4  32 485.016 267.719   5
  -1  -4  32 927.755 321.213   5
   1   4  33 4664.33 626.332   5
   1  -4  33 4087.51 658.625   5
  -1  -4  33 4126.16 664.201   5
  -1  -4  34 932.537 482.809   5
   1  -4  34 1015.58 557.086   5
   1   4  34 568.659 353.551   5
   1  -4  35 21527.4 1586.78   5
  -1  -4  35 21769.0 1565.03   5
   1   4  35 23006.1 1428.47   5
  -1  -4  36 1675.45 578.003   5
   1   4  36 2401.84 560.127   5
   1  -4  36 1221.79 498.000   5
   1   4  37 1373.83 438.606   5
   1  -4  37 1401.22 442.868   5
  -1  -4  37 1151.57 440.927   5
   1   4  38 1892.44 532.667   5
   1  -4  38 2077.07 583.127   5
  -1  -4  38 1691.05 530.081   5
   1   4  39 10313.6 1033.72   5
   1  -4  39 10786.4 1209.54   5
  -1  -4  39 10760.4 1186.40   5
  -1  -4  40 570.756 355.414   5
   1  -4  40 500.812 363.640   5
  -1  -4  41-156.574 276.320   5
   1  -4  41 345.036 280.153   5
  -2  -4   0 47587.4 1154.41   4
   2   4   0 48765.6 764.553   5
   2   4  -1 85140.4 1076.54   5
  -2   4  -1 83429.1 1120.93   1
  -2  -4   1 85021.0 1527.70   4
  -2  -4  -1 80552.0 1505.83   4
  -2   4   1 83046.7 1236.82   4
  -2   4  -2 8118.99 356.221   1
   2   4  -2 8161.55 357.096   5
  -2   4   2 8557.88 389.786   4
   2  -4   2 8105.23 393.259   5
  -2  -4   2 8438.95 477.416   4
  -2  -4  -2 7632.39 467.968   4
   2  -4   3 1715.17 180.172   5
   2  -4   3 1999.26 185.705   1
  -2   4  -3 1816.89 178.923   1
  -2   4   3 1985.52 193.173   4
   2   4  -3 1837.84 183.625   5
  -2   4  -4 50588.4 993.948   1
   2   4  -4 50869.6 1016.97   5
   2  -4   4 50766.8 1080.04   5
   2  -4   4 52110.1 1019.10   1
   2  -4  -4 52909.1 924.833   4
  -2   4   5 9470.07 412.434   3
  -2  -4   5 8594.25 441.151   5
  -2   4  -5 8773.33 433.743   1
   2  -4   5 9391.08 449.632   1
   2  -4  -5 9045.82 395.480   4
   2  -4   5 9048.40 475.761   5
  -2  -4  -6 2203.29 271.078   3
   2   4   6 2475.88 146.835   5
   2  -4   6 2463.85 260.104   5
   2  -4   6 2204.32 224.438   1
  -2  -4   6 2256.75 233.599   5
  -2   4   6 2289.48 205.746   3
   2  -4  -6 2277.75 195.280   4
  -2   4  -6 2483.02 245.435   1
  -2   4  -7 5504.74 381.709   1
  -2  -4   7 5211.94 378.617   5
  -2  -4  -7 5291.44 434.413   3
   2  -4   7 5648.80 407.537   5
   2   4   7 5698.15 242.811   5
  -2   4   7 5561.63 344.667   3
   2   4   8 1870.12 148.246   5
   2  -4   8 1864.33 245.740   5
  -2  -4  -8 1739.74 248.397   3
  -2  -4   8 1658.07 240.484   5
  -2  -4  -9 32480.1 1169.42   3
   2  -4  -9 34014.3 889.558   3
  -2  -4   9 33085.4 1008.53   5
   2  -4  -9 34873.1 799.653   5
   2  -4   9 33549.3 1066.28   5
   2   4   9 34295.8 694.489   5
  -2  -4 -10 93.3673 84.1317   3
   2   4  10 201.749 67.2993   5
   2  -4  10 236.171 108.710   5
   2  -4 -10 252.065 80.0259   5
   2  -4 -10 260.042 73.9285   3
  -2  -4  11-33.2762 72.7793   5
   2   4  11 86.1581 43.9914   5
  -2  -4 -11 20.4581 107.155   3
   2  -4 -11 16.6071 54.9503   3
   2  -4  11 37.5027 77.7249   5
   2  -4 -11 46.3722 50.1911   5
   2   4  12 1210.07 131.814   2
  -2  -4 -12 1536.91 287.375   3
   2  -4 -12 1808.02 246.869   3
  -2  -4  12 2155.05 354.375   5
   2   4  12 1425.25 185.285   5
   2  -4  12 1845.18 328.125   5
  -2  -4  13 32069.5 1120.47   5
   2   4  13 31251.3 861.306   5
  -2  -4 -13 31245.0 850.087   5
   2  -4  13 32174.6 1187.91   5
   2  -4 -13 31708.4 1043.13   3
  -2  -4 -13 29908.1 1272.20   3
   2   4  13 32657.5 763.206   2
   2  -4  14 4516.37 462.382   5
   2   4  14 4395.05 259.403   2
   2   4  14 4450.34 353.267   5
  -2  -4 -14 4094.54 501.854   3
  -2  -4  14 5203.61 551.108   5
   2  -4 -14 4618.38 421.589   3
   2  -4 -15 8562.16 592.289   3
   2  -4  15 8035.41 629.670   5
   2   4  15 8496.74 353.107   2
  -2  -4 -15 7805.06 691.263   3
  -2  -4  15 8580.12 625.165   5
   2   4  15 8282.47 484.880   5
   2   4  16 139.898 70.8301   2
   2  -4 -16 196.572 150.693   3
   2  -4  16-170.713 181.505   5
  -2  -4 -16 83.0052 159.134   3
   2   4  16 145.590 118.880   5
  -2  -4  17 10897.3 719.152   5
  -2  -4 -17 11068.6 834.955   3
   2  -4  17 10477.8 749.385   5
   2   4  17 11273.7 615.184   5
   2  -4  18 434.621 250.728   5
  -2  -4  18 1305.89 353.739   5
   2   4  18 768.643 243.343   5
   2   4  19 15329.0 770.773   5
   2  -4  19 14872.6 939.626   5
  -2  -4  19 14768.2 898.408   5
  -2  -4  20 3328.50 499.517   5
   2   4  20 3221.23 392.318   5
   2  -4  20 3114.52 482.244   5
  -2  -4  21 5845.90 597.748   5
  -2   4  21 5885.48 265.339   2
   2  -4  21 5613.36 594.812   5
   2   4  21 6537.32 541.287   5
   2   4  22 303.062 141.074   5
  -2  -4  22 232.022 204.465   5
   2  -4  22 247.372 116.968   5
  -2  -4  23 372.520 164.687   5
   2   4  23 895.181 227.797   5
   2  -4  23 593.819 207.669   5
  -2  -4  24 1434.96 313.678   5
   2   4  24 1614.02 278.227   5
   2  -4  24 1493.47 299.829   5
   2   4  25-72.9437 181.772   5
  -2  -4  25-162.705 209.715   5
   2  -4  25 365.564 222.011   5
  -2  -4  26 55.8229 184.830   5
   2   4  26-2.80964 171.427   5
   2  -4  26 11.5813 170.375   5
  -2  -4  27 9902.69 894.010   5
   2  -4  27 8944.10 868.706   5
   2   4  27 10260.9 786.178   5
  -2  -4  28 230.812 257.408   5
   2  -4  28 164.349 134.781   5
   2   4  28 220.731 201.187   5
   2  -4  29-74.1199 114.968   5
  -2  -4  29 165.784 151.471   5
   2   4  29 121.721 129.341   5
  -2  -4  30 249.831 162.855   5
   2  -4  30-103.442 136.067   5
   2   4  30 234.947 137.342   5
   2  -4  31 1007.15 335.364   5
   2   4  31 725.503 228.188   5
  -2  -4  31 851.968 294.383   5
   2   4  32 875.686 265.212   5
   2  -4  32 382.518 165.637   5
  -2  -4  32 597.862 287.068   5
   2   4  33 1263.84 324.717   5
   2  -4  33 884.701 305.383   5
  -2  -4  33 1125.52 365.997   5
   2   4  34 46.2489 136.472   5
  -2  -4  34 276.465 299.753   5
   2  -4  34 72.5136 202.554   5
   2   4  35 651.506 284.508   5
  -2  -4  35 859.052 308.236   5
   2  -4  35 239.100 163.139   5
  -2  -4  36-180.659 216.402   5
   2  -4  36-248.574 284.847   5
   2   4  36 357.774 226.348   5
  -2  -4  37 500.494 263.388   5
   2   4  37-15.0870 188.158   5
   2  -4  37 140.142 236.473   5
   2  -4  38-227.332 263.923   5
   2   4  38-24.1555 205.812   5
  -2  -4  38 545.016 229.143   5
  -2  -4  39 108.524 166.125   5
   2   4  39 271.787 208.658   5
   2  -4  39 218.406 233.219   5
   2   4  40-46.3167 188.249   5
   2  -4  40 714.372 402.449   5
   2  -4  41-9.24706 296.762   5
  -3   4   0 28.6668 35.2153   1
  -3  -4   0-51.2250 90.9144   4
  -3  -4   1 2404.19 281.112   4
  -3  -4  -1 2687.24 293.107   4
  -3   4  -1 2636.69 174.767   1
  -3  -4   2 3462.22 333.910   4
  -3   4   2 3622.26 234.830   4
  -3   4  -2 3672.08 212.909   1
  -3  -4  -2 3693.71 356.676   4
   3  -4   3 55504.4 941.377   1
  -3   4  -3 55857.2 920.196   1
   3   4  -3 54286.7 1079.41   5
  -3  -4   3 56227.4 1301.17   4
  -3   4   3 56227.2 909.538   4
   3  -4   4 3750.26 262.991   1
   3  -4   4 3671.46 311.209   5
  -3   4  -4 3889.48 258.058   1
  -3   4   4 3552.41 224.368   4
   3  -4   5 707.745 115.508   1
   3  -4   5 655.605 129.950   5
   3  -4  -5 760.043 100.302   4
  -3  -4  -6 2594.41 318.128   3
   3  -4   6 2985.01 300.194   5
   3  -4  -6 3240.29 212.413   4
  -3   4   6 2907.97 212.975   3
   3  -4   6 3048.00 262.018   1
   3  -4   7 11517.7 537.175   1
  -3   4   7 11917.3 444.521   3
  -3  -4  -7 11573.3 690.630   3
   3  -4   7 12035.6 625.474   5
   3  -4  -7 11940.6 416.727   4
   3  -4   8 4839.18 405.412   5
   3   4   8 4918.11 345.328   2
  -3  -4  -8 4558.78 450.100   3
   3   4   8 4812.99 277.786   5
  -3  -4  -9 4239.71 444.295   3
   3  -4   9 4427.01 412.919   5
   3   4   9 4598.58 290.934   5
   3   4   9 4537.67 328.697   2
   3  -4 -10 1969.48 191.068   3
  -3  -4 -10 2038.77 321.399   3
  -3  -4  10 2009.23 275.082   5
   3  -4  10 1846.79 264.025   5
   3   4  10 1869.58 196.979   2
   3   4  10 2119.06 205.560   5
  -3  -4  11 23.9922 113.044   5
   3  -4  11-75.5722 87.7327   5
  -3  -4 -11-46.0266 78.3957   3
   3   4  11-22.7648 44.8380   5
   3   4  11 43.5396 35.6861   2
   3  -4 -11 30.4165 65.7706   3
  -3  -4  12 6780.17 508.835   5
  -3  -4 -12 6786.97 604.749   3
   3  -4  12 6883.22 572.279   5
   3   4  12 7346.70 391.467   2
   3  -4 -12 6378.96 416.738   3
   3   4  12 6959.02 412.144   5
   3  -4 -13-23.2903 69.0433   3
  -3  -4 -13-77.6957 100.214   3
   3   4  13-81.4642 80.0105   5
   3  -4  13-62.9263 119.061   5
  -3  -4  13 38.7522 118.722   5
   3   4  13 174.118 84.7568   2
   3   4  14 26.6570 76.9529   5
  -3  -4 -14 202.960 134.809   3
   3  -4  14 150.700 102.385   5
   3  -4 -14 176.717 89.3737   3
  -3  -4  14 240.272 91.5227   5
   3   4  14 353.824 111.583   2
   3   4  15 780.834 152.691   5
   3  -4 -15 845.373 199.402   3
  -3  -4 -15 937.619 255.804   3
  -3  -4  15 815.341 224.318   5
   3  -4  15 710.981 180.930   5
  -3  -4  16 3482.18 412.743   5
   3  -4 -16 3553.09 380.102   3
   3   4  16 3855.98 358.385   5
  -3  -4 -16 3523.60 488.414   3
   3  -4  16 3771.14 436.977   5
  -3  -4  17 222.440 83.9893   5
  -3  -4 -17 431.286 236.396   3
   3   4  17 283.304 95.2272   5
   3  -4  17 226.702 134.387   5
  -3  -4  18 370.657 131.100   5
   3  -4  18 525.567 203.743   5
   3   4  18 611.423 158.866   5
  -3  -4  19 100.610 149.810   5
   3   4  19 151.042 113.601   5
   3  -4  19 304.523 184.116   5
   3   4  20 281.897 153.506   5
   3  -4  20 226.600 106.280   5
   3  -4  21 10662.2 856.585   5
  -3  -4  21 10712.7 816.145   5
   3   4  21 11450.0 729.527   5
   3  -4  22 1196.21 346.752   5
  -3  -4  22 1795.17 417.324   5
   3   4  22 1590.35 307.983   5
  -3   4  22 1395.96 169.264   2
  -3  -4  23 9044.93 794.090   5
   3  -4  23 9064.81 808.153   5
   3   4  23 9266.87 685.222   5
   3  -4  24 4962.92 645.619   5
   3   4  24 4742.45 546.200   5
  -3  -4  24 4704.63 643.433   5
   3  -4  25 16408.8 1150.01   5
   3   4  25 17199.1 989.671   5
  -3  -4  25 16936.1 1114.04   5
   3   4  26 1139.11 289.727   5
   3  -4  26 806.691 394.135   5
  -3  -4  26 1144.43 355.524   5
  -3  -4  27 963.782 306.148   5
   3  -4  27 960.351 312.252   5
   3   4  27 768.577 227.848   5
   3   4  28 188.667 144.702   5
   3  -4  28 34.7937 182.221   5
   3  -4  29 1778.99 390.050   5
   3   4  29 1479.94 336.457   5
  -3  -4  29 1696.77 409.348   5
   3  -4  30 1560.35 359.724   5
   3   4  30 2013.00 388.645   5
  -3  -4  30 1931.04 403.426   5
   3   4  31 549.410 196.541   5
  -3  -4  31 802.409 330.570   5
   3  -4  31 321.456 191.580   5
   3  -4  32-358.852 315.355   5
  -3  -4  32-73.7430 189.006   5
   3   4  32 46.6302 136.180   5
   3   4  33 1475.60 339.244   5
   3  -4  33 1838.28 429.165   5
  -3  -4  33 1547.36 386.205   5
   3   4  34 153.818 208.221   5
  -3  -4  34-90.1041 249.532   5
   3  -4  34-467.201 330.864   5
   3   4  35-323.695 258.024   5
   3  -4  35-534.547 350.394   5
   3  -4  36-469.476 352.974   5
   3   4  36-84.1928 167.050   5
   3  -4  37-137.494 246.284   5
   3   4  37-129.858 184.172   5
   3   4  38 13.4813 161.007   5
   3  -4  38-42.4847 143.954   5
   3   4  39 1125.17 335.396   5
   3  -4  39 588.320 251.436   5
   3  -4  40-292.258 267.703   5
   3  -4  41 1356.94 424.207   5
  -3  -4 -44 1664.07 695.716   3
  -4   4   0 893.412 85.2280   1
  -4  -4   0 903.197 176.301   4
  -4   4  -1 3504.68 179.410   1
  -4  -4   1 3482.70 343.673   4
  -4  -4  -1 3708.23 359.633   4
  -4   4   1 3285.64 163.390   1
   4  -4   2 961.737 98.3473   1
  -4  -4   2 1014.01 181.182   4
  -4   4  -2 1148.75 119.588   1
  -4  -4   3 25922.4 925.759   4
  -4   4   3 26526.8 580.503   4
   4  -4   3 26484.5 595.579   1
   4  -4   4 6578.18 324.212   1
  -4   4   4 6447.04 276.254   4
   4  -4   5 501.723 99.7937   1
  -4  -4  -5 342.665 101.487   3
  -4   4   6 1168.19 115.782   3
   4  -4   6 1246.60 165.695   1
  -4  -4  -6 828.020 135.989   3
   4  -4   6 1215.78 192.643   5
  -4  -4  -7 196.971 82.2561   3
   4  -4   7 353.620 100.513   1
   4  -4   7 371.651 118.936   5
  -4   4   7 520.091 102.924   3
   4  -4  -7 294.651 56.3630   4
   4  -4   8 2819.51 320.010   5
  -4  -4  -8 2508.55 345.710   3
   4  -4  -8 2945.67 182.700   4
  -4  -4  -9 420.702 148.993   3
   4  -4   9 379.256 121.551   5
  -4  -4 -10 14359.3 882.662   3
   4  -4  10 15738.2 829.405   5
   4   4  10 15951.9 614.692   5
  -4  -4 -11 2842.71 407.035   3
   4   4  11 2575.76 260.341   5
   4  -4  11 2720.56 340.851   5
   4  -4 -11 2570.38 211.853   3
   4   4  12 297.510 134.856   2
   4  -4 -12 111.054 38.3591   3
   4  -4  12 148.149 106.169   5
   4   4  12 5.24326 52.4076   5
  -4  -4 -12 64.6463 100.741   3
  -4  -4 -13 13864.3 912.741   3
   4  -4  13 14746.9 846.045   5
   4   4  13 14795.6 661.415   5
   4  -4 -13 14750.7 584.481   3
   4   4  13 14900.3 617.892   2
   4   4  14 4518.05 385.555   5
   4  -4  14 4721.83 499.520   5
   4  -4 -14 4656.08 358.085   3
  -4  -4 -14 5082.37 569.316   3
   4  -4 -15 8210.86 496.356   3
   4   4  15 8465.17 540.033   5
   4  -4  15 7875.51 662.044   5
  -4  -4 -15 8308.99 749.055   3
  -4  -4 -16 207.498 206.177   3
   4   4  16 0.35257 106.672   5
   4  -4 -16 102.368 84.2667   3
   4  -4  16-224.953 164.487   5
   4   4  17 4645.13 425.247   5
   4  -4  17 4131.83 476.289   5
  -4  -4 -17 4322.89 580.921   3
   4  -4  18-105.832 167.700   5
  -4  -4 -18 202.988 257.347   3
   4   4  18-46.4557 110.874   5
   4   4  19 1501.39 257.384   5
  -4  -4 -19 1838.65 397.003   3
   4  -4  19 1960.87 340.530   5
   4  -4  20-236.935 216.407   5
   4   4  20 132.612 92.1984   5
   4  -4  21 444.654 163.428   5
   4   4  21 551.962 149.020   5
   4   4  22 1324.19 251.976   5
   4  -4  22 1168.17 309.535   5
  -4   4  22 1665.81 228.559   2
  -4   4  23 4331.12 325.716   2
   4  -4  23 3697.44 521.200   5
   4   4  23 4547.33 490.555   5
   4  -4  24 380.070 149.473   5
   4   4  24 544.920 156.089   5
   4  -4  25 402.865 241.071   5
   4   4  25 625.685 185.915   5
   4  -4  26 1783.68 388.012   5
   4   4  26 1887.44 324.586   5
   4  -4  27-78.3682 179.462   5
   4   4  27 367.067 164.342   5
   4  -4  28-266.930 247.883   5
   4   4  28 107.331 96.7186   5
   4   4  29 1050.36 254.498   5
   4  -4  29 890.601 272.846   5
   4  -4  30-263.606 243.959   5
   4   4  30-291.219 173.097   5
   4   4  31 370.399 189.159   5
   4  -4  31 274.461 174.998   5
   4   4  32 344.876 166.084   5
   4  -4  32 85.5157 204.976   5
   4   4  33 2679.01 462.772   5
   4  -4  33 2373.61 538.300   5
   4  -4  34 382.755 355.663   5
   4   4  34 72.4895 123.690   5
   4  -4  35 1934.59 529.988   5
   4   4  35 1942.20 379.061   5
   4   4  36 376.255 218.093   5
   4  -4  36 691.136 342.601   5
   4   4  37 2053.87 422.597   5
   4  -4  37 1385.18 433.365   5
   4  -4  38-229.130 279.283   5
   4   4  38 117.190 180.282   5
   4   4  39-107.429 187.651   5
   4  -4  39-501.021 381.217   5
   4  -4  40 270.419 176.313   5
   4  -4  41-381.379 239.133   5
  -4  -4 -43 1266.06 642.563   3
  -5  -4   0 30.5449 120.672   4
  -5  -4   1 10878.9 644.376   4
  -5  -4  -1 10759.2 636.501   4
  -5  -4   2 3801.73 373.120   4
   5  -4   2 3701.53 184.067   1
   5  -4   3 9201.87 326.883   1
  -5  -4   3 9427.00 578.768   4
  -5   4   4 1498.01 120.965   4
  -5  -4   4 1521.04 232.435   4
   5  -4   4 1437.79 142.010   1
  -5  -4  -5 10956.7 713.738   3
   5  -4   5 11199.8 441.378   1
   5  -4   6 139.603 58.9681   1
  -5  -4  -6 24.8729 150.963   3
  -5  -4  -7 2827.98 365.094   3
   5  -4   7 2828.59 255.201   1
  -5  -4  -8 288.000 74.8860   3
   5  -4   8 474.620 174.474   5
  -5  -4  -9 77.3658 85.8625   3
   5  -4  -9 41.6045 18.3431   4
   5  -4  10 3020.46 378.472   5
  -5  -4 -10 3360.50 437.102   3
   5  -4 -10 3334.17 176.429   4
  -5  -4 -11 3151.50 441.111   3
   5   4  11 3571.40 325.387   5
   5  -4  11 3696.01 419.484   5
   5  -4 -12 868.293 112.697   3
   5   4  12 946.529 169.582   5
  -5  -4 -12 876.521 252.241   3
   5  -4  12 780.305 168.001   5
  -5  -4 -13 4440.16 541.635   3
   5  -4 -13 4151.41 268.329   3
   5   4  13 4369.45 383.285   5
   5  -4  13 4311.63 477.343   5
   5  -4  14 1901.58 324.199   5
  -5  -4 -14 2484.10 417.326   3
   5   4  14 2090.34 276.226   5
   5  -4 -14 1923.48 199.046   3
   5  -4 -15 1363.24 185.765   3
   5  -4  15 1164.39 273.247   5
   5   4  15 1291.27 219.482   5
  -5  -4 -15 1545.66 385.071   3
   5  -4 -16 9596.66 515.506   3
  -5  -4 -16 9838.41 877.960   3
   5   4  16 10191.2 637.712   5
   5  -4  16 9645.71 770.528   5
   5  -4  17 16887.0 1038.56   5
   5   4  17 18485.5 879.789   5
   5  -4 -17 17617.6 744.597   3
  -5  -4 -17 17344.4 1153.78   3
   5   4  18 427.018 164.749   5
   5  -4  18 728.131 260.841   5
  -5  -4 -18 931.729 416.223   3
  -5  -4 -19 11308.7 951.664   3
   5   4  19 11525.9 731.774   5
   5  -4  19 10468.8 828.821   5
   5  -4  20 2602.57 454.863   5
  -5  -4 -20 3905.40 733.924   3
   5   4  20 3045.78 402.523   5
  -5  -4 -21 42268.0 1895.63   3
   5  -4  21 45847.1 1827.70   5
   5   4  21 44652.8 1514.03   5
   5  -4  22 760.697 398.502   5
   5   4  22 296.409 191.399   5
   5   4  23 263.432 118.999   5
  -5   4  23 433.089 162.520   2
   5   4  24-235.408 114.167   5
   5  -4  24-135.030 130.928   5
   5   4  25 9447.80 759.202   5
   5  -4  25 9835.24 915.350   5
   5   4  26 8781.14 753.482   5
   5  -4  26 8771.30 917.720   5
   5   4  27 171.161 194.640   5
   5  -4  27 306.958 257.020   5
   5  -4  28 2206.22 499.000   5
   5   4  28 2192.97 444.510   5
   5   4  29 11745.4 926.411   5
   5  -4  29 11278.4 1056.46   5
   5   4  30 97.9811 213.170   5
   5  -4  30 331.519 366.589   5
   5   4  31 2289.82 431.773   5
   5  -4  31 2704.62 522.213   5
   5   4  32 507.716 182.702   5
   5  -4  32 157.077 157.639   5
   5  -4  33 136.208 181.861   5
   5   4  33 396.890 180.891   5
   5   4  34 428.194 222.732   5
   5  -4  34 674.014 339.736   5
   5   4  35 7009.36 803.118   5
   5  -4  35 6421.96 898.674   5
   5  -4  36-81.1202 157.452   5
   5   4  36 121.583 151.719   5
   5  -4  37 158.425 215.525   5
   5   4  37 196.841 122.838   5
   5   4  38 294.219 270.267   5
   5  -4  38 75.9877 312.360   5
   5  -4  39 6383.79 954.896   5
   5  -4  40 573.518 354.888   5
  -5  -4 -41 753.499 529.928   3
  -5  -4 -42 1223.82 590.243   3
  -6  -4   0 4848.25 444.318   4
  -6  -4  -1 7163.87 542.027   4
  -6  -4   1 7058.70 529.508   4
  -6  -4   2 2222.41 298.046   4
   6  -4   3 3895.07 197.380   1
  -6  -4   3 3659.64 377.694   4
  -6  -4   4 4806.45 451.403   4
   6  -4   4 5024.02 259.072   1
   6  -4   5 71060.0 1073.74   1
  -6  -4   5 70434.2 1647.07   4
  -6  -4  -5 71410.2 1918.77   3
  -6  -4  -6 6483.01 584.814   3
   6  -4   6 6943.03 368.140   1
   6  -4   7 181.314 91.9436   1
  -6  -4  -7-197.773 208.121   3
  -6  -4  -8 1288.78 257.901   3
  -6  -4  -9 110675. 2562.97   3
   6  -4   9 109913. 2281.70   5
   6  -4  10 363.189 217.866   5
  -6  -4 -10 323.327 181.185   3
  -6  -4 -11 5165.27 563.501   3
   6  -4  11 4759.70 500.092   5
  -6  -4 -12 812.001 236.071   3
   6  -4  12 593.210 203.188   5
   6  -4  13 14794.3 916.783   5
  -6  -4 -13 15154.9 1014.69   3
   6   4  13 15762.6 765.143   5
   6  -4  14 97.7810 129.466   5
   6  -4 -14 324.424 65.2516   3
   6   4  14 288.557 97.3838   5
  -6  -4 -15 956.671 255.621   3
   6  -4  15 943.904 217.819   5
   6  -4 -15 850.669 125.642   3
   6   4  15 582.984 161.143   5
   6  -4  16 1607.99 314.371   5
   6   4  16 1544.61 265.109   5
   6  -4 -16 1692.37 189.099   3
  -6  -4 -16 1367.61 382.578   3
  -6  -4 -17 17149.3 1180.07   3
   6  -4 -17 17672.5 663.297   3
   6  -4  17 16471.9 1036.96   5
   6   4  17 17174.6 888.449   5
  -6  -4 -18 593.564 416.032   3
   6  -4  18 269.796 268.177   5
   6   4  18 168.372 138.559   5
   6  -4 -18 245.769 110.757   3
   6  -4  19 18786.4 1149.80   5
   6  -4 -19 18325.3 773.316   3
  -6  -4 -19 17935.9 1223.47   3
   6   4  19 18633.2 964.593   5
   6  -4  20 5195.17 642.607   5
   6   4  20 4630.33 492.025   5
  -6  -4 -20 4946.92 720.615   3
[truncated: 704,796 more chars]
