# Supplementary material for: Crystal structure of [2-({[2-(dimethylamino-κN)ethyl]imino-κN}methyl)phenolato-κO](1,10-phen­anthroline-κ2 N,N′)copper(II) perchlorate
Source: Acta Crystallogr E Crystallogr Commun. 2023 Mar 7;79(Pt 4):259–63. doi: 10.1107/S2056989023001767 (PMC10088317; doi:10.1107/S2056989023001767)
Supplement: Supplementary file 2 [file e-79-00259-Isup2.hkl]

data_I                                                                          
_shelx_title ' CF solution in Pbca'                                             
_shelx_refln_list_code          4                                               
_shelx_F_calc_maximum      855.73                                               
_exptl_crystal_F_000      4400.00                                               
_reflns_d_resolution_high  0.8000                                               
                                                                                
loop_                                                                           
 _space_group_symop_operation_xyz                                               
 'x, y, z'                                                                      
 '-x+1/2, -y, z+1/2'                                                            
 'x+1/2, -y+1/2, -z'                                                            
 '-x, y+1/2, -z+1/2'                                                            
 '-x, -y, -z'                                                                   
 'x-1/2, y, -z-1/2'                                                             
 '-x-1/2, y-1/2, z'                                                             
 'x, -y-1/2, z-1/2'                                                             
                                                                                
_cell_length_a    17.8598                                                       
_cell_length_b    15.0255                                                       
_cell_length_c    33.9203                                                       
_cell_angle_alpha  90.000                                                       
_cell_angle_beta   90.000                                                       
_cell_angle_gamma  90.000                                                       
                                                                                
_shelx_F_squared_multiplier     1.000                                           
                                                                                
loop_                                                                           
 _refln_index_h                                                                 
 _refln_index_k                                                                 
 _refln_index_l                                                                 
 _refln_F_squared_calc                                                          
 _refln_F_squared_meas                                                          
 _refln_F_squared_sigma                                                         
 _refln_observed_status                                                         
   4   0   0     732278.75     746275.69      2958.59 o                         
   6   0   0        745.71        512.99        98.56 o                         
   8   0   0     252072.03     259236.28      2485.50 o                         
  10   0   0       2261.95       2183.23       246.84 o                         
  12   0   0      49002.83      49423.05       883.39 o                         
  14   0   0       3303.13       3139.53       321.91 o                         
  16   0   0       2595.93       4877.13       677.07 o                         
  18   0   0        583.19       2005.55       496.03 o                         
  20   0   0       9082.71       9686.82       981.70 o                         
  22   0   0         12.47        256.03       265.70 o                         
   4   1   0      47553.42      47310.37       633.34 o                         
   6   1   0       5311.94       5880.46       457.39 o                         
   8   1   0      27633.70      25960.60       553.18 o                         
  10   1   0      12380.85      12214.01       572.19 o                         
  12   1   0        457.16        401.23        53.63 o                         
  14   1   0      27156.89      26592.01       507.12 o                         
  16   1   0      10481.12      11268.74      1166.50 o                         
  18   1   0        729.17       1718.88       433.97 o                         
  20   1   0       2513.12       3807.69       453.08 o                         
  22   1   0        257.49        623.04       240.01 o                         
   4   2   0        714.30        841.85       117.57 o                         
   6   2   0       4346.93       4213.25       371.07 o                         
   8   2   0       7181.29       7048.73       486.06 o                         
  10   2   0      19633.38      19407.00       409.46 o                         
  12   2   0        465.24        517.95        69.40 o                         
  14   2   0      20351.15      19846.78       490.59 o                         
  16   2   0      23703.29      24437.87       678.81 o                         
  18   2   0        868.86       1022.30       202.62 o                         
  20   2   0        138.32        354.21       230.74 o                         
  22   2   0        855.96       1646.16       318.99 o                         
   2   3   0      48119.57      52063.30       921.56 o                         
   4   3   0         87.14        389.70        92.26 o                         
   6   3   0      56409.19      60448.61      1361.45 o                         
   8   3   0       1255.62        929.95       199.36 o                         
  10   3   0      58827.04      58131.62      1001.54 o                         
  12   3   0        880.34        985.28        86.69 o                         
  14   3   0      15806.54      15739.50       426.02 o                         
  16   3   0        779.90        741.80       129.54 o                         
  18   3   0         24.02         48.58        63.26 o                         
  20   3   0        673.72        499.78       241.11 o                         
  22   3   0        468.88        436.42       145.94 o                         
   0   4   0       2933.09       8630.51      5271.23 o                         
   2   4   0      35183.43      36129.07       475.70 o                         
   4   4   0        356.02        668.13        57.26 o                         
   6   4   0       3905.99       3618.13       331.58 o                         
   8   4   0      24374.66      25814.32       712.66 o                         
  10   4   0         42.36        181.12        71.33 o                         
  12   4   0       7619.23       7306.10       382.72 o                         
  14   4   0        265.63        153.17        55.89 o                         
  16   4   0        225.07        125.94       140.77 o                         
  18   4   0         11.93          8.66        74.63 o                         
  20   4   0        129.67       -333.02       333.02 o                         
   2   5   0      17144.78      12967.96       243.55 o                         
   4   5   0      41454.28      46332.60       582.13 o                         
   6   5   0       1991.93       1750.22       245.00 o                         
   8   5   0       9036.36      10368.62       641.01 o                         
  10   5   0      33749.83      29579.86      1162.04 o                         
  12   5   0       5541.55       5649.92       404.75 o                         
  14   5   0       7081.09       6984.08       383.62 o                         
  16   5   0       4647.30       4477.85       325.51 o                         
  18   5   0       3400.91       3119.40       349.15 o                         
  20   5   0        426.93          0.14       288.39 o                         
   0   6   0      15189.27      15394.53       758.44 o                         
   2   6   0        109.61         65.38        30.56 o                         
   4   6   0        983.12       1051.87       102.27 o                         
   6   6   0        490.79        942.21       421.77 o                         
   8   6   0       2256.77       2498.12       328.53 o                         
  10   6   0      13776.79      13433.05       817.39 o                         
  12   6   0       9890.09       9609.50       733.57 o                         
  14   6   0         24.03        165.52       111.59 o                         
  16   6   0       3683.36       4188.63       385.12 o                         
  18   6   0       3092.01       3258.07       343.83 o                         
  20   6   0        895.00        743.48       274.90 o                         
   2   7   0        102.60         37.77        25.29 o                         
   4   7   0       5364.09       5676.84       285.39 o                         
   6   7   0       2500.17       2223.85       142.60 o                         
   8   7   0      20600.02      19853.12       990.81 o                         
  10   7   0       7689.23       8052.40       675.01 o                         
  12   7   0        472.66        577.01       216.30 o                         
  14   7   0       1361.19       1312.15       202.10 o                         
  16   7   0         15.89       -123.30       123.30 o                         
  18   7   0        397.30        413.15       133.79 o                         
  20   7   0       1742.14       2127.95       305.25 o                         
   0   8   0     147954.27     145608.23      1344.63 o                         
   2   8   0       9040.04       9306.98       237.67 o                         
   4   8   0      29063.10      27846.42       504.08 o                         
   6   8   0      65700.02      65292.76      1605.28 o                         
   8   8   0      65060.15      64837.39      1870.09 o                         
  10   8   0         35.93         71.52        81.00 o                         
  12   8   0      13077.82      13490.29       940.81 o                         
  14   8   0       1016.37       1048.22       206.12 o                         
  16   8   0       2476.47       2373.60       313.93 o                         
  18   8   0         45.99       -117.53       117.53 o                         
  20   8   0       4271.31       4510.54       558.88 o                         
   2   9   0      31186.90      30714.20       447.50 o                         
   4   9   0          5.92         52.45        96.05 o                         
   6   9   0        882.43        739.79        94.06 o                         
   8   9   0       9600.13      10192.79       806.29 o                         
  10   9   0      12023.81      12571.10       911.52 o                         
  12   9   0        338.01        767.40       187.14 o                         
  14   9   0       5245.07       5483.64       453.52 o                         
  16   9   0       4382.24       4192.06       434.42 o                         
  18   9   0         15.81        -37.43       109.65 o                         
   0  10   0      14772.38      14801.79       406.56 o                         
   2  10   0       1269.68       1117.95        85.70 o                         
   4  10   0         15.22         21.90        41.51 o                         
   6  10   0         34.06         44.64        64.51 o                         
   8  10   0      11481.69      12310.05       881.84 o                         
  10  10   0       5798.37       6267.73       670.70 o                         
  12  10   0       1022.31        883.69       180.78 o                         
  14  10   0       2440.35       2538.33       329.49 o                         
  16  10   0       2096.66       2060.15       306.57 o                         
  18  10   0        455.52        583.42       225.54 o                         
   2  11   0        899.40        999.65        94.57 o                         
   4  11   0        951.39       1163.42       119.45 o                         
   6  11   0       1482.06       1450.75       138.72 o                         
   8  11   0       1006.61        715.67       126.47 o                         
  10  11   0       1211.20       1160.31       219.92 o                         
  12  11   0       1663.34       1371.25       228.03 o                         
  14  11   0        105.68         42.18       157.18 o                         
  16  11   0        216.06        118.98       110.64 o                         
  18  11   0        146.59        -52.34       107.81 o                         
   0  12   0       8044.01       7506.27       607.82 o                         
   2  12   0        431.68        253.50        56.65 o                         
   4  12   0        571.38        558.18       117.34 o                         
   6  12   0       1762.19       1528.11       150.38 o                         
   8  12   0       5506.99       5663.13       350.93 o                         
  10  12   0         13.47          1.85       143.72 o                         
  12  12   0        345.40        506.14       142.36 o                         
  14  12   0        162.89        -52.63       181.15 o                         
  16  12   0         36.55         81.29       112.50 o                         
   2  13   0      27458.90      28208.43       885.49 o                         
   4  13   0        997.46       1172.67       165.87 o                         
   6  13   0        381.76        313.68       139.40 o                         
   8  13   0       6683.13       6398.39       710.05 o                         
  10  13   0      26755.24      26715.41      1072.24 o                         
  12  13   0        143.35         72.10       110.29 o                         
  14  13   0        460.07        397.92       128.13 o                         
  16  13   0         74.27       -134.99       134.99 o                         
   0  14   0       4756.55       4676.91       523.69 o                         
   2  14   0         10.11        -11.72       110.45 o                         
   4  14   0         13.02         64.58       124.83 o                         
   6  14   0       1485.68       1250.35       306.97 o                         
   8  14   0        335.36        313.90       165.22 o                         
  10  14   0       1994.23       1784.07       422.43 o                         
  12  14   0       1175.03        875.90       287.92 o                         
  14  14   0         49.72       -296.27       296.27 o                         
   2  15   0        967.23        921.33       161.61 o                         
   4  15   0          2.37       -246.33       246.33 o                         
   6  15   0       1493.32       1046.09       290.68 o                         
   8  15   0       1154.57       1315.07       329.93 o                         
  10  15   0          3.58        253.50       251.43 o                         
  12  15   0        333.49         91.33       166.77 o                         
   0  16   0      10824.55      11307.50       901.67 o                         
   2  16   0        929.70       1151.76       297.00 o                         
   4  16   0       1037.60        856.40       202.68 o                         
   6  16   0       1573.47       1394.10       349.82 o                         
   8  16   0       4525.29       4333.63       646.41 o                         
  10  16   0        298.62          8.88       208.87 o                         
   2  17   0         44.24         26.98       150.44 o                         
   4  17   0        954.69        813.93       208.23 o                         
   6  17   0        444.64        502.21       208.59 o                         
   8  17   0        997.06        831.89       277.90 o                         
   0  18   0        375.22        488.26       211.53 o                         
   2  18   0         19.95       -162.95       162.95 o                         
   4  18   0        405.98        534.83       246.49 o                         
   6  18   0        162.54         90.20       121.91 o                         
   3   1   1       8385.90       8646.12       200.97 o                         
   4   1   1     139509.45     141222.81       686.43 o                         
   5   1   1       9530.03      10685.28       159.34 o                         
   6   1   1       8173.49       7971.16       177.05 o                         
   7   1   1      20706.62      21107.05       314.35 o                         
   8   1   1        163.29        100.79        27.87 o                         
   9   1   1         10.98         46.68        25.77 o                         
  10   1   1      15063.60      15065.06       290.86 o                         
  11   1   1         41.49         46.99        25.49 o                         
  12   1   1      20352.71      20661.14       350.00 o                         
  13   1   1        441.24        412.15        58.66 o                         
  14   1   1       2357.47       2582.91       326.75 o                         
  15   1   1       1914.68       1902.91       133.48 o                         
  16   1   1      13570.14      14093.43       387.63 o                         
  17   1   1       3032.42       3430.35       287.11 o                         
  18   1   1       2778.27       3671.00       426.06 o                         
  19   1   1        657.23       1318.21       211.14 o                         
  20   1   1       1354.60       2458.28       300.76 o                         
  21   1   1        494.36       1208.32       204.49 o                         
  22   1   1          0.37        376.37       140.91 o                         
   3   2   1      12299.17      11288.80       426.83 o                         
   4   2   1       3414.81       3270.85       141.69 o                         
   5   2   1      19654.96      21873.73       404.58 o                         
   7   2   1      49077.88      51658.39       623.37 o                         
   8   2   1      30008.08      29234.01       372.62 o                         
   9   2   1       2053.83       1662.03        96.94 o                         
  10   2   1        657.56        490.31        53.14 o                         
  11   2   1      14145.82      14292.17       233.48 o                         
  12   2   1         98.30        180.61        65.92 o                         
  13   2   1       2120.70       1869.10        92.47 o                         
  14   2   1        796.99       1001.03       151.70 o                         
  15   2   1       6401.31       6755.32       241.98 o                         
  16   2   1       7344.61       8903.97       326.70 o                         
  17   2   1        738.09        925.04       114.30 o                         
  18   2   1       1490.53       1748.53       219.88 o                         
  19   2   1        179.24        138.14       218.54 o                         
  20   2   1        513.25        495.69       172.69 o                         
  21   2   1        295.97        351.33       156.58 o                         
  22   2   1        132.96        185.89       123.33 o                         
   1   3   1      26177.71      26173.86       214.55 o                         
   2   3   1      66127.43      67512.06       613.99 o                         
   3   3   1        337.65        536.51        42.79 o                         
   4   3   1      23324.47      24288.98       709.55 o                         
   5   3   1       4921.98       5820.55       213.33 o                         
   6   3   1      25689.13      25870.16       500.66 o                         
   7   3   1       1941.72       1632.92       130.37 o                         
   8   3   1        926.94        865.84       105.65 o                         
   9   3   1      53827.89      52426.18       504.38 o                         
  10   3   1      17681.46      16664.33       277.81 o                         
  11   3   1       5417.89       5309.37       133.49 o                         
  12   3   1       1004.81        963.91        54.47 o                         
  13   3   1       4550.30       4431.25       124.83 o                         
  14   3   1       1564.42       1623.24       118.75 o                         
  15   3   1       1230.86       1347.71       113.70 o                         
  16   3   1        670.24        772.19        96.24 o                         
  17   3   1        250.05        222.11        57.77 o                         
  18   3   1       1223.30       1131.42       108.80 o                         
  19   3   1          3.41        -87.16        88.26 o                         
  20   3   1        315.51        148.05       116.43 o                         
  21   3   1        883.41        919.81       204.09 o                         
  22   3   1         68.04       -203.84       203.84 o                         
   0   4   1     349453.75     351209.84      2355.87 o                         
   1   4   1     114641.23     118725.32       376.40 o                         
   2   4   1      59723.20      62431.52       506.79 o                         
   3   4   1       1879.21       1940.01        98.82 o                         
   4   4   1       2606.91       2559.46        81.08 o                         
   5   4   1       8027.47       8073.70       337.94 o                         
   6   4   1       6109.64       5306.36       282.67 o                         
   7   4   1      15801.79      15199.56       698.40 o                         
   8   4   1      35871.71      38267.31       709.78 o                         
   9   4   1         10.02         27.02        44.00 o                         
  10   4   1       4463.75       4444.09       266.25 o                         
  11   4   1       3768.67       3260.08       237.38 o                         
  12   4   1       1733.68       1769.10       116.36 o                         
  13   4   1        215.67        294.73        42.75 o                         
  14   4   1       2061.28       1990.58       128.26 o                         
  15   4   1        330.48        232.65        99.96 o                         
  16   4   1       3437.02       3813.86       201.00 o                         
  17   4   1        994.28       1066.96       106.31 o                         
  18   4   1        165.46         82.47        64.07 o                         
  19   4   1       1191.05        877.35       138.73 o                         
  20   4   1         77.55       -222.84       222.84 o                         
  21   4   1         12.23       -248.84       248.84 o                         
   1   5   1      21176.00      20686.90       178.88 o                         
   2   5   1         23.29         -0.95        15.98 o                         
   3   5   1      20793.45      19689.53       264.28 o                         
   4   5   1       4813.57       5192.19       138.09 o                         
   5   5   1        273.40        396.14        35.65 o                         
   6   5   1       3439.42       3368.42       243.06 o                         
   7   5   1        513.51        487.72        91.69 o                         
   8   5   1        300.19        347.82        80.78 o                         
   9   5   1       4209.82       3559.81       272.71 o                         
  10   5   1       3346.58       3414.57       285.61 o                         
  11   5   1       2692.61       2764.91       193.07 o                         
  12   5   1       3175.64       3439.61       199.11 o                         
  13   5   1       3339.39       3355.91       164.60 o                         
  14   5   1       1090.99       1049.18       114.08 o                         
  15   5   1       5353.63       5872.63       282.01 o                         
  16   5   1       2094.40       1732.61       139.77 o                         
  17   5   1         86.53        -13.39        54.75 o                         
  18   5   1        313.71        209.09        68.96 o                         
  19   5   1         54.99         38.45        53.39 o                         
  20   5   1        741.39        300.80       189.25 o                         
  21   5   1        213.47       -298.39       298.39 o                         
   0   6   1     117870.61     116321.25      1411.97 o                         
   1   6   1      22094.81      20706.84       192.75 o                         
   2   6   1       5111.52       5927.91       127.53 o                         
   3   6   1       7455.65       6116.78       134.99 o                         
   4   6   1       1123.41       1065.63        73.01 o                         
   5   6   1       2596.29       2341.12        98.57 o                         
   6   6   1         17.88        214.00        41.74 o                         
   7   6   1         93.13        133.10        66.15 o                         
   8   6   1       9402.75       8701.41       447.14 o                         
   9   6   1        767.42        687.58       132.24 o                         
  10   6   1       2482.69       2806.28       273.12 o                         
  11   6   1       1868.54       1769.95       209.18 o                         
  12   6   1       2118.68       2260.47       209.21 o                         
  13   6   1         25.82         71.58        52.79 o                         
  14   6   1       7038.85       7063.13       376.92 o                         
  15   6   1       3755.89       3698.14       246.73 o                         
  16   6   1       3686.72       3774.26       251.90 o                         
  17   6   1        822.58        765.04       118.27 o                         
  18   6   1        228.35         78.92        76.10 o                         
  19   6   1         39.11        -37.14        66.95 o                         
  20   6   1        123.51        153.26       106.63 o                         
   1   7   1       1396.72       1317.12        51.78 o                         
   2   7   1       6094.53       6253.46       132.46 o                         
   3   7   1         65.58         45.69        15.28 o                         
   4   7   1      18749.38      17049.93       295.68 o                         
   5   7   1         51.37         20.93        28.57 o                         
   6   7   1       2922.35       3013.50       119.18 o                         
   7   7   1        622.46        482.86        52.13 o                         
   8   7   1         20.16        280.36       131.02 o                         
   9   7   1       2207.39       2189.24       236.33 o                         
  10   7   1      19606.95      18737.48       714.77 o                         
  11   7   1       2488.64       2531.34       273.34 o                         
  12   7   1       7516.50       7462.63       388.12 o                         
  13   7   1        127.13        -13.48        73.77 o                         
  14   7   1        429.37        418.81        98.92 o                         
  15   7   1        921.34        705.24       109.65 o                         
  16   7   1         63.36        136.20        86.34 o                         
  17   7   1         11.64         34.25        59.82 o                         
  18   7   1        583.80        450.56        99.14 o                         
  19   7   1        225.63        220.48        75.06 o                         
  20   7   1        702.59        899.76       147.30 o                         
   0   8   1      41896.57      43710.04       474.61 o                         
   1   8   1       2149.93       2533.46        75.32 o                         
   2   8   1       5953.67       6286.71       138.41 o                         
   3   8   1        669.26        667.89        47.86 o                         
   4   8   1       3211.27       3024.09       113.70 o                         
   5   8   1        547.34        597.91        68.50 o                         
   6   8   1          0.17         37.27        32.85 o                         
   7   8   1       9756.95       9527.03       214.16 o                         
   8   8   1         49.71        418.23       161.13 o                         
   9   8   1        837.99        690.74       138.50 o                         
  10   8   1        367.52        572.29       147.27 o                         
  11   8   1       2569.89       2325.19       224.88 o                         
  12   8   1       1318.29       1642.71       209.06 o                         
  13   8   1        328.59        301.82       102.22 o                         
  14   8   1       2372.66       2011.27       211.75 o                         
  15   8   1          5.76         -0.66        58.68 o                         
  16   8   1        342.28        514.48       122.26 o                         
  17   8   1         43.55        -55.45        75.51 o                         
  18   8   1         68.71        -15.44        80.15 o                         
  19   8   1        502.51        554.66       110.92 o                         
  20   8   1        703.89        800.55       171.44 o                         
   1   9   1         34.14         33.47        25.22 o                         
   2   9   1       5545.98       5511.95       153.01 o                         
   3   9   1       2140.01       1824.21        84.25 o                         
   4   9   1      18338.28      19122.71       327.96 o                         
   5   9   1       1322.63       1384.17        83.14 o                         
   6   9   1       1331.21       1221.75        83.13 o                         
   7   9   1       7665.43       7186.20       209.54 o                         
   8   9   1       7299.42       7740.21       245.49 o                         
   9   9   1       8286.67       8460.04       417.33 o                         
  10   9   1       9095.33       8354.93       430.73 o                         
  11   9   1         21.55         86.49        57.92 o                         
  12   9   1       4855.27       4724.50       336.44 o                         
  13   9   1         67.02         26.14        80.17 o                         
  14   9   1        921.31        858.99       140.70 o                         
  15   9   1        327.57        264.03        78.58 o                         
  16   9   1        443.75        702.17       134.06 o                         
  17   9   1        814.66        880.66       141.09 o                         
  18   9   1       1675.29       1391.21       175.80 o                         
  19   9   1         87.72        128.05        73.56 o                         
   0  10   1      14485.79      14314.74       301.60 o                         
   1  10   1      16601.18      15907.80       306.36 o                         
   2  10   1        287.33        217.38        48.13 o                         
   3  10   1       1156.65       1044.25        59.74 o                         
   4  10   1         25.18        -21.76        24.65 o                         
   5  10   1       2166.57       2174.78       112.43 o                         
   6  10   1       2187.22       2349.93       113.25 o                         
   7  10   1       1000.01       1038.58        76.11 o                         
   8  10   1       9634.91      10470.53       476.51 o                         
   9  10   1       1998.79       2299.27       231.69 o                         
  10  10   1       1195.05       1572.11       200.59 o                         
  11  10   1       3316.43       3510.49       294.74 o                         
  12  10   1        251.67        441.64       121.61 o                         
  13  10   1       3180.74       3007.36       241.46 o                         
  14  10   1       1313.78       1261.20       176.53 o                         
  15  10   1          0.19         -4.48        76.72 o                         
  16  10   1        354.64        458.72       166.46 o                         
  17  10   1         75.56        -45.17        85.62 o                         
  18  10   1        821.30        639.01       120.18 o                         
   1  11   1       9404.53       9687.31       232.90 o                         
   2  11   1       6383.29       6295.38       193.18 o                         
   3  11   1       6708.12       7095.15       211.22 o                         
   4  11   1        223.08        124.81        61.87 o                         
   5  11   1       1102.22       1167.78        82.44 o                         
   6  11   1        683.72        627.97        63.48 o                         
   7  11   1       2797.07       2949.54       127.71 o                         
   8  11   1        381.04        548.66       103.41 o                         
   9  11   1       4526.19       4758.24       344.39 o                         
  10  11   1       1366.44       1645.30       212.97 o                         
  11  11   1       1432.18       1595.55       204.51 o                         
  12  11   1          4.72         54.42        64.77 o                         
  13  11   1        817.03        691.83       113.20 o                         
  14  11   1        195.66         35.35        68.42 o                         
  15  11   1       1037.89       1044.27       139.99 o                         
  16  11   1          2.44        -82.70        82.70 o                         
  17  11   1        178.01         68.78        81.85 o                         
  18  11   1        573.55        495.29       117.74 o                         
   0  12   1       4035.23       3816.39       293.14 o                         
   1  12   1        528.48        331.38        74.85 o                         
   2  12   1       1519.06       1525.78       134.42 o                         
   3  12   1         43.38         18.10        42.98 o                         
   4  12   1        522.55        500.37        66.74 o                         
   5  12   1        235.55        204.58        54.81 o                         
   6  12   1       6717.51       6912.58       217.29 o                         
   7  12   1       1466.81       1592.93       140.84 o                         
   8  12   1       7920.19       7898.32       331.17 o                         
   9  12   1        378.52        235.24        55.84 o                         
  10  12   1       1559.67       1544.51       149.41 o                         
  11  12   1        567.90        486.85       106.47 o                         
  12  12   1         23.61        -67.30        67.30 o                         
  13  12   1          5.85        -75.76        75.76 o                         
  14  12   1       1190.34       1117.10       166.27 o                         
  15  12   1         18.76          9.31        82.30 o                         
  16  12   1       1429.41       1267.09       169.27 o                         
  17  12   1        212.90         87.95        85.84 o                         
   1  13   1        552.41        408.34        63.91 o                         
   2  13   1       3544.54       4427.66       249.81 o                         
   3  13   1         82.67        -11.43        62.90 o                         
   4  13   1        377.15        179.63        60.56 o                         
   5  13   1        592.02        496.04        95.62 o                         
   6  13   1         18.77       -130.79       130.79 o                         
   7  13   1          9.16        -27.85       157.71 o                         
   8  13   1        273.67        261.34       130.99 o                         
   9  13   1        679.83        621.58       147.86 o                         
  10  13   1         43.00        637.90       224.85 o                         
  11  13   1        145.62         64.44       100.30 o                         
  12  13   1        146.73        -71.17       120.66 o                         
  13  13   1        403.70        205.25       110.22 o                         
  14  13   1        172.92        -62.41        88.22 o                         
  15  13   1         66.52          5.58        75.77 o                         
  16  13   1        105.60         18.50       100.39 o                         
   0  14   1        372.85         45.12       231.77 o                         
   1  14   1        383.11        197.50        63.47 o                         
   2  14   1       1210.07       1178.94       120.27 o                         
   3  14   1        154.27        130.53        47.59 o                         
   4  14   1        304.23        260.46        63.40 o                         
   5  14   1         76.66        -46.50        96.71 o                         
   6  14   1       3817.00       4013.88       402.87 o                         
   7  14   1        179.20         84.79       133.27 o                         
   8  14   1       3707.47       3481.32       393.65 o                         
   9  14   1          0.25        -32.21        89.58 o                         
  10  14   1       1148.72        813.55       156.07 o                         
  11  14   1         23.07         68.57        86.62 o                         
  12  14   1        521.46        215.07        80.80 o                         
  13  14   1         23.59         63.01        93.46 o                         
  14  14   1        831.63        954.50       179.66 o                         
   1  15   1        281.47        105.57        50.97 o                         
   2  15   1        155.39         82.75        53.92 o                         
   3  15   1        605.91        474.46       102.93 o                         
   4  15   1       1859.14       1671.91       233.11 o                         
   5  15   1        928.88        651.11       163.52 o                         
   6  15   1       1935.77       1755.42       274.61 o                         
   7  15   1        615.87        318.88       144.63 o                         
   8  15   1         46.47        -58.71       102.36 o                         
   9  15   1        931.76        651.38       191.37 o                         
  10  15   1       1918.38       1867.08       318.43 o                         
  11  15   1        594.92        348.21       156.54 o                         
  12  15   1        501.07        404.72       170.86 o                         
  13  15   1       1020.18       1045.37       247.39 o                         
   0  16   1        639.46        573.26       160.72 o                         
   1  16   1       3256.55       3329.35       242.68 o                         
   2  16   1        102.74         68.59        62.35 o                         
   3  16   1        279.66         80.18        87.43 o                         
   4  16   1       1006.66        708.87       160.66 o                         
   5  16   1         21.76        -14.21        84.97 o                         
   6  16   1         24.54         35.50        86.75 o                         
   7  16   1        104.43       -150.34       150.34 o                         
   8  16   1          0.51        -93.85       140.63 o                         
   9  16   1        430.50        417.42       158.02 o                         
  10  16   1         13.85       -128.63       132.47 o                         
  11  16   1        640.30        548.40       161.34 o                         
   1  17   1        249.90        169.86        61.38 o                         
   2  17   1       1444.09       1358.24       215.47 o                         
   3  17   1       1401.73       1363.26       239.08 o                         
   4  17   1        776.98        786.03       178.32 o                         
   5  17   1         59.66         94.92       274.24 o                         
   6  17   1         56.24        -25.89        98.97 o                         
   7  17   1        806.28        532.14       172.95 o                         
   8  17   1        185.77        280.11       158.68 o                         
   9  17   1        294.61        341.55       123.93 o                         
   0  18   1          6.43       -104.06       104.06 o                         
   1  18   1        614.55        462.97       180.40 o                         
   2  18   1          0.78        -32.68       135.02 o                         
   3  18   1        291.48        180.58       141.73 o                         
   4  18   1          5.72         45.73       274.76 o                         
   5  18   1        308.54        301.91        82.38 o                         
   6  18   1          1.70        -81.10       138.39 o                         
   3   0   2     148220.58     166566.66      1131.23 o                         
   4   0   2      19449.79      19248.04       436.00 o                         
   5   0   2      50914.17      52701.94       574.71 o                         
   6   0   2         25.27        100.53        58.75 o                         
   7   0   2      20171.58      21062.00       458.57 o                         
   8   0   2       1602.80       1737.34       143.80 o                         
   9   0   2       8575.17       8452.25       324.88 o                         
  10   0   2      23123.58      24023.14       572.71 o                         
  11   0   2       7593.80       8212.94       352.82 o                         
  12   0   2      17800.33      17727.24       539.11 o                         
  13   0   2        458.32        447.60       180.06 o                         
  14   0   2       4886.63       4892.05       302.86 o                         
  15   0   2        474.81        381.98        75.55 o                         
  16   0   2      36648.96      37833.23       990.13 o                         
  17   0   2       5373.94       6899.00       543.35 o                         
  18   0   2       6660.91       8354.41       613.79 o                         
  19   0   2        106.53       1325.97       299.59 o                         
  20   0   2         52.34        616.88       236.49 o                         
  21   0   2        991.34       1343.69       288.06 o                         
  22   0   2       2225.11       3056.81       413.66 o                         
   3   1   2      13314.89      14470.20       216.58 o                         
   4   1   2     180000.47     186092.97       598.82 o                         
   5   1   2       6436.04       6095.65       115.58 o                         
   6   1   2       6591.59       7517.34       143.87 o                         
   7   1   2       3734.40       4120.01       125.76 o                         
   8   1   2      22731.89      22220.74       312.96 o                         
   9   1   2        645.32        740.87        53.72 o                         
  10   1   2      12635.12      12865.84       246.79 o                         
  11   1   2        967.87        924.55        78.53 o                         
  12   1   2       6699.18       6895.72       217.96 o                         
  13   1   2          0.43        -23.95        34.81 o                         
  14   1   2       1252.67       1616.16       211.04 o                         
  15   1   2       3831.45       4045.87       189.24 o                         
  16   1   2      11062.89      11881.63       383.87 o                         
  17   1   2        946.32       1450.48       283.65 o                         
  18   1   2        850.25       1860.48       334.14 o                         
  19   1   2        260.44        549.37       220.39 o                         
  20   1   2        736.67       1666.17       418.97 o                         
  21   1   2         50.05        468.02       199.27 o                         
  22   1   2        385.48        601.38       302.63 o                         
   1   2   2       6294.94       5618.88       185.70 o                         
   2   2   2     194594.38     206211.84      3768.32 o                         
   3   2   2       3394.58       4677.75       152.92 o                         
   4   2   2      16053.73      18199.20       292.86 o                         
   5   2   2        267.25        162.54        41.47 o                         
   6   2   2      87251.95      85898.98       796.69 o                         
   7   2   2       1073.50       1437.62        66.39 o                         
   8   2   2      71882.38      73954.60       480.50 o                         
   9   2   2       3687.11       3415.26       109.79 o                         
  10   2   2       1210.28       1190.21        67.08 o                         
  11   2   2       2674.44       2714.85       109.08 o                         
  12   2   2      13456.17      12802.31       247.03 o                         
  13   2   2          4.71         16.20        36.96 o                         
  14   2   2      10586.82      10512.57       235.45 o                         
  15   2   2       8538.85       8753.21       310.95 o                         
  16   2   2        623.25       1041.00       122.79 o                         
  17   2   2       1536.28       1486.28       137.30 o                         
  18   2   2       1198.24       1831.94       300.97 o                         
  19   2   2        191.53        484.18       291.92 o                         
  20   2   2        295.55        550.09       196.81 o                         
  21   2   2        139.79          4.36       110.94 o                         
  22   2   2        335.38       1155.88       342.30 o                         
   1   3   2      18845.73      21824.44       179.50 o                         
   2   3   2      66337.79      67382.48       422.14 o                         
   3   3   2       1354.40       1588.53        69.77 o                         
   4   3   2      42938.57      43751.92       622.43 o                         
   5   3   2        105.60        142.67        64.35 o                         
   6   3   2       2531.05       2456.13       155.22 o                         
   7   3   2       6759.79       7106.06       275.69 o                         
   8   3   2         88.94        190.76       164.65 o                         
   9   3   2        260.87        375.39       139.57 o                         
  10   3   2        398.00        390.34       100.27 o                         
  11   3   2          1.26         14.72        22.30 o                         
  12   3   2      15790.20      15738.80       225.44 o                         
  13   3   2        862.00        810.09        53.72 o                         
  14   3   2        338.16        281.82        52.42 o                         
  15   3   2       5379.65       5262.78       239.01 o                         
  16   3   2       2727.41       2546.32       199.16 o                         
  17   3   2        763.08        619.20        79.43 o                         
  18   3   2        905.95        865.14       112.29 o                         
  19   3   2        337.57        179.06        77.93 o                         
  20   3   2       1148.40       1278.77       231.03 o                         
  21   3   2          1.57       -139.20       139.20 o                         
  22   3   2        102.07       -207.15       207.15 o                         
   0   4   2      18738.41      20360.70       564.74 o                         
   1   4   2     105086.55     108298.40       442.92 o                         
   2   4   2       6324.60       6111.27       121.50 o                         
   3   4   2       3417.53       2707.32        98.83 o                         
   4   4   2        806.72        776.66        52.28 o                         
   5   4   2       2619.80       2777.32       123.19 o                         
   6   4   2       1824.41       1658.53       222.42 o                         
   7   4   2        120.56        151.31        54.09 o                         
   8   4   2        590.81        743.39       167.61 o                         
   9   4   2       5077.03       4268.41       210.47 o                         
  10   4   2        495.24        477.85        70.43 o                         
  11   4   2          0.85          9.26        48.84 o                         
  12   4   2       3657.60       3529.91       168.33 o                         
  13   4   2       1918.54       1666.85       121.64 o                         
  14   4   2        200.58        192.98        56.52 o                         
  15   4   2        126.25         31.22        83.08 o                         
  16   4   2       1031.01       1177.74       134.14 o                         
  17   4   2          0.38        -50.77        50.77 o                         
  18   4   2        186.22        144.22       127.39 o                         
  19   4   2          0.63        -70.66        70.66 o                         
  20   4   2         93.91       -227.93       227.93 o                         
  21   4   2          0.39       -260.37       260.37 o                         
   1   5   2      33001.11      31756.10       258.08 o                         
   2   5   2        450.81        411.56        30.59 o                         
   3   5   2       1224.55       1420.27        72.79 o                         
   4   5   2       4279.89       4482.62       139.85 o                         
   5   5   2      11147.91      10079.22       226.45 o                         
   6   5   2       2412.77       2303.87       203.40 o                         
   7   5   2       4141.52       3396.82       250.53 o                         
   8   5   2       7687.95       7262.55       379.35 o                         
   9   5   2        517.30        532.98        88.26 o                         
  10   5   2        622.52        661.29       100.71 o                         
  11   5   2          5.35         26.96        52.64 o                         
  12   5   2       3063.72       3318.73       156.36 o                         
  13   5   2       2093.92       2031.77       155.33 o                         
  14   5   2       1477.50       1671.22       140.50 o                         
  15   5   2       2977.50       2783.97       198.65 o                         
  16   5   2         44.30         88.95        69.72 o                         
  17   5   2       1335.89       1194.91       112.16 o                         
  18   5   2        511.35        375.43       123.16 o                         
  19   5   2        898.78        718.15        89.51 o                         
  20   5   2        869.79        626.75       102.12 o                         
  21   5   2        191.43       -284.52       284.52 o                         
   0   6   2     256159.59     264857.75      1783.06 o                         
   1   6   2       8898.50       9556.34       124.24 o                         
   2   6   2      42494.50      44265.34       356.45 o                         
   3   6   2       3851.38       3547.98       113.96 o                         
   4   6   2       7407.47       7436.11       245.36 o                         
   5   6   2      15677.00      15034.46       231.49 o                         
   6   6   2      72480.43      69024.23       770.56 o                         
   7   6   2        959.01        865.54       141.32 o                         
   8   6   2      52085.33      49384.07      1050.18 o                         
   9   6   2         23.12         20.40        47.35 o                         
  10   6   2          2.44        -44.10        62.10 o                         
  11   6   2        131.55        -55.51        71.40 o                         
  12   6   2       4474.56       4011.88       271.94 o                         
  13   6   2       1911.56       1803.19       194.11 o                         
  14   6   2       5814.12       5959.30       352.12 o                         
  15   6   2        342.94        373.08       106.91 o                         
  16   6   2        256.68        242.15        92.38 o                         
  17   6   2        198.87         77.21        59.25 o                         
  18   6   2        901.12        804.54       115.22 o                         
  19   6   2          3.38          3.65        65.01 o                         
  20   6   2         23.89         36.07       104.79 o                         
   1   7   2       3346.32       3409.92        79.51 o                         
   2   7   2      63801.81      64378.29       427.88 o                         
   3   7   2       1382.68       1514.01        83.92 o                         
   4   7   2      47004.87      44176.10       448.54 o                         
   5   7   2       2691.69       2268.48       113.98 o                         
   6   7   2       2347.33       2457.20       112.59 o                         
   7   7   2       5500.26       5447.08       170.75 o                         
   8   7   2      31248.05      31084.07       877.67 o                         
   9   7   2       1103.55       1204.58       152.50 o                         
  10   7   2      17947.96      17936.67       608.94 o                         
  11   7   2        232.73        107.30        59.22 o                         
  12   7   2        992.03        951.55       148.32 o                         
  13   7   2       2261.42       2381.41       221.32 o                         
  14   7   2       4022.13       3973.50       299.62 o                         
  15   7   2         51.30         44.97        82.21 o                         
  16   7   2       9364.18       9391.24       415.64 o                         
  17   7   2        252.07        267.00        79.43 o                         
  18   7   2       1345.30       1238.01       161.67 o                         
  19   7   2         42.59         33.00        67.36 o                         
  20   7   2        193.53        167.24        74.64 o                         
   0   8   2        121.31        272.53       130.85 o                         
   1   8   2       4523.64       4236.05       123.95 o                         
   2   8   2        580.97        526.98        41.27 o                         
   3   8   2       6169.18       5117.30       134.70 o                         
   4   8   2       2318.51       2208.74       110.91 o                         
   5   8   2        316.70        259.32        40.77 o                         
   6   8   2        514.66        549.40        52.27 o                         
   7   8   2        187.77        116.17        37.91 o                         
   8   8   2       8086.46       8412.22       394.54 o                         
   9   8   2       4830.89       5067.93       307.63 o                         
  10   8   2      10857.96      10769.32       463.49 o                         
  11   8   2        925.34       1097.87       164.74 o                         
  12   8   2       3871.62       3462.33       276.01 o                         
  13   8   2       1175.04       1046.13       151.91 o                         
  14   8   2       1697.42       1748.79       200.01 o                         
  15   8   2        772.24        736.07       137.77 o                         
  16   8   2       8821.60       9289.26       429.29 o                         
  17   8   2        742.47        921.07       149.06 o                         
  18   8   2       3692.28       3783.70       283.94 o                         
  19   8   2        130.12        215.29        77.95 o                         
  20   8   2          5.60        -15.64        61.82 o                         
   1   9   2       2945.48       2941.21       108.64 o                         
   2   9   2       3633.99       3497.61       109.86 o                         
   3   9   2        608.66        424.00        40.91 o                         
   4   9   2       6210.60       6013.23       150.56 o                         
   5   9   2        541.70        435.18        45.51 o                         
   6   9   2        129.18        104.18        26.66 o                         
   7   9   2        260.51        202.45        50.22 o                         
   8   9   2       8091.09       8167.50       237.19 o                         
   9   9   2        480.65        649.85       130.84 o                         
  10   9   2       2922.11       2803.96       255.36 o                         
  11   9   2          0.30        -15.46        78.72 o                         
  12   9   2          5.92         -1.63        75.77 o                         
  13   9   2          4.98        -56.25        73.88 o                         
  14   9   2       1854.92       1567.91       205.17 o                         
  15   9   2        340.88        335.48        95.33 o                         
  16   9   2        430.93        494.02       110.96 o                         
  17   9   2        238.43        133.00        75.71 o                         
  18   9   2        168.98         62.89        72.78 o                         
  19   9   2        146.98         75.90        78.65 o                         
   0  10   2       5973.56       5869.37       282.21 o                         
   1  10   2          7.83        -17.32        27.82 o                         
   2  10   2      16035.03      16231.15       324.05 o                         
   3  10   2         88.79         80.09        42.13 o                         
   4  10   2       1343.95       1267.58        71.13 o                         
   5  10   2         23.34         46.09        30.63 o                         
   6  10   2      27709.90      26791.39       433.89 o                         
   7  10   2        885.43        871.89        74.91 o                         
   8  10   2       2374.71       2850.97       205.91 o                         
   9  10   2       1349.08       1553.58       191.50 o                         
  10  10   2        645.79        558.53       192.32 o                         
  11  10   2        432.33        342.15       109.96 o                         
  12  10   2        123.90         88.70        75.12 o                         
  13  10   2        514.64        261.39       111.91 o                         
  14  10   2       6135.98       5793.24       403.50 o                         
  15  10   2         56.15         45.51        73.52 o                         
  16  10   2        768.97        727.20       138.52 o                         
  17  10   2          5.10         14.94        79.88 o                         
  18  10   2        373.49        115.32        74.95 o                         
   1  11   2        552.66        707.00        68.29 o                         
   2  11   2        285.16        327.95        48.46 o                         
   3  11   2        554.56        608.92        60.91 o                         
   4  11   2      14813.83      15493.71       306.41 o                         
   5  11   2        219.50        114.25        33.03 o                         
   6  11   2         43.97         20.70        28.03 o                         
   7  11   2         54.38        122.38        44.30 o                         
   8  11   2       1948.67       2229.03       209.57 o                         
   9  11   2         27.39        147.48        72.87 o                         
  10  11   2         43.93        144.32        75.00 o                         
  11  11   2        178.10         85.02        63.06 o                         
  12  11   2       6434.44       6281.73       413.89 o                         
  13  11   2          1.62        -40.80        72.94 o                         
  14  11   2        394.84        391.47       108.12 o                         
  15  11   2        257.02        233.96       110.18 o                         
  16  11   2       1152.06        980.08       153.75 o                         
  17  11   2          2.41          1.67        80.40 o                         
  18  11   2        133.16         81.67        88.57 o                         
   0  12   2       5844.83       6388.20       380.28 o                         
   1  12   2       1123.95       1013.93       100.41 o                         
   2  12   2        612.06        591.46        72.71 o                         
   3  12   2          0.94         -4.46        55.04 o                         
   4  12   2       1410.41       1443.96       115.81 o                         
   5  12   2         87.39         75.69        61.03 o                         
   6  12   2        822.28        952.55        82.63 o                         
   7  12   2        330.57        379.11        72.88 o                         
   8  12   2        159.09        136.60        85.79 o                         
   9  12   2          5.64         39.49        61.85 o                         
  10  12   2        151.32        237.46        93.04 o                         
  11  12   2          0.44        -93.51        93.51 o                         
  12  12   2       1370.13       1178.35       170.74 o                         
  13  12   2         17.30        -73.89        76.32 o                         
  14  12   2       1083.95       1011.33       162.84 o                         
  15  12   2          2.94          0.48        76.31 o                         
  16  12   2         38.76          6.60        89.70 o                         
  17  12   2        144.94        -30.24        99.44 o                         
   1  13   2       6509.86       5862.55       286.09 o                         
   2  13   2         22.11         -4.15        53.15 o                         
   3  13   2          4.67          1.30        43.14 o                         
   4  13   2         32.97        -54.27        71.45 o                         
   5  13   2       2652.85       2534.39       195.21 o                         
   6  13   2        945.06        831.31       253.71 o                         
   7  13   2       5734.43       5133.18       447.85 o                         
   8  13   2        659.59        533.43       193.37 o                         
   9  13   2        474.21        530.85       126.89 o                         
  10  13   2          2.74         15.64        63.60 o                         
  11  13   2        221.23        292.65        74.91 o                         
  12  13   2        649.74        684.98       112.29 o                         
  13  13   2        471.77        186.87        58.80 o                         
  14  13   2       1354.37       1433.06       174.86 o                         
  15  13   2        101.55         -9.63        82.90 o                         
  16  13   2         26.90         36.95       119.18 o                         
   0  14   2        456.84        495.27        80.15 o                         
   1  14   2       3393.29       3606.27       230.48 o                         
   2  14   2       5817.05       5690.67       291.17 o                         
   3  14   2        148.59         66.45        89.12 o                         
   4  14   2        327.81        241.82        74.47 o                         
   5  14   2       1040.09        816.57       193.50 o                         
   6  14   2      14894.87      14400.73       770.23 o                         
   7  14   2        335.10        209.76       142.72 o                         
   8  14   2       5506.74       5214.74       473.22 o                         
   9  14   2          1.86        -28.68       129.81 o                         
  10  14   2         17.00         38.89       104.22 o                         
  11  14   2         22.57       -109.45       109.45 o                         
  12  14   2        595.04        401.25       110.26 o                         
  13  14   2        131.10        156.06        91.48 o                         
  14  14   2       1151.96       1639.24       259.71 o                         
   1  15   2         23.39        -53.75        61.30 o                         
   2  15   2       2453.25       2729.24       203.85 o                         
   3  15   2         76.79         99.32        50.00 o                         
   4  15   2       2182.82       2326.18       290.26 o                         
   5  15   2         11.26          6.23       103.30 o                         
   6  15   2        947.95        677.33       158.27 o                         
   7  15   2        431.36        513.50       159.72 o                         
   8  15   2       3305.91       2832.91       354.77 o                         
   9  15   2        482.14        283.49       156.55 o                         
  10  15   2       4602.80       4775.70       475.49 o                         
  11  15   2         62.93         76.93       115.89 o                         
  12  15   2         10.10        -90.85       124.13 o                         
  13  15   2         11.89        -33.55       111.70 o                         
   0  16   2         13.49       -141.13       141.13 o                         
   1  16   2        205.24        102.15        64.93 o                         
   2  16   2        351.14        299.44        68.10 o                         
   3  16   2        295.87        206.60       203.10 o                         
   4  16   2       2239.28       1737.21       258.63 o                         
   5  16   2       1213.15        945.79       211.15 o                         
   6  16   2          5.88        -95.46        95.46 o                         
   7  16   2       1236.02       1024.88       218.65 o                         
   8  16   2       3019.99       2657.15       349.60 o                         
   9  16   2        113.42         26.43       150.13 o                         
  10  16   2        642.89        532.27       163.09 o                         
  11  16   2         70.21         18.31        88.79 o                         
   1  17   2          5.19        -37.72        57.03 o                         
   2  17   2          8.53        -25.52       302.00 o                         
   3  17   2        222.86         89.63       119.06 o                         
   4  17   2          1.38       -100.16       100.16 o                         
   5  17   2         43.28         37.49       131.23 o                         
   6  17   2         33.16        -67.61       110.88 o                         
   7  17   2         54.59        112.13        97.95 o                         
   8  17   2         10.12        -16.92       127.84 o                         
   9  17   2        177.48         19.88        96.60 o                         
   0  18   2        452.34        512.13       158.72 o                         
   1  18   2        156.68        150.48       110.07 o                         
   2  18   2        152.85         57.26       302.52 o                         
   3  18   2         32.55        -37.98       120.64 o                         
   4  18   2         99.73         48.91       104.00 o                         
   5  18   2         63.33        -40.84       116.12 o                         
   6  18   2        485.67        225.70       112.72 o                         
   2   1   3       5392.38       4637.29       202.03 o                         
   3   1   3      69699.24      70826.22       561.17 o                         
   4   1   3     153446.16     159243.78       606.53 o                         
   5   1   3      16885.99      15976.12       204.57 o                         
   6   1   3        168.47        119.12        21.43 o                         
   7   1   3       4172.77       4078.95       131.36 o                         
   8   1   3         73.75         68.40        28.28 o                         
   9   1   3       1578.02       1563.92        84.82 o                         
  10   1   3        422.17        462.21        48.27 o                         
  11   1   3       1089.88       1388.11        87.31 o                         
  12   1   3      22275.94      22098.80       362.76 o                         
  13   1   3       7612.75       7581.67       209.55 o                         
  14   1   3       2197.38       2571.28       254.83 o                         
  15   1   3       1795.06       1929.77       165.81 o                         
  16   1   3       2613.33       3339.67       307.42 o                         
  17   1   3       2067.34       2562.38       318.87 o                         
  18   1   3       3352.80       4771.34       381.38 o                         
  19   1   3         35.28        829.08       205.41 o                         
  20   1   3       1603.64       2604.21       269.63 o                         
  21   1   3         66.31        423.64       199.50 o                         
  22   1   3          1.36        240.98       277.98 o                         
   1   2   3      12947.51      14321.42       429.78 o                         
   2   2   3      57128.61      59451.62       912.52 o                         
   3   2   3       6882.58       6371.85       185.26 o                         
   4   2   3      26201.30      28071.79       366.37 o                         
   5   2   3      53126.83      52225.66       384.15 o                         
   6   2   3      66653.21      64156.75       499.37 o                         
   7   2   3       5674.30       5202.98       115.69 o                         
   8   2   3        110.56        144.65        21.53 o                         
   9   2   3        543.08        372.46        37.47 o                         
  10   2   3       4828.15       4763.37       135.97 o                         
  11   2   3        412.72        381.35        41.21 o                         
  12   2   3       2225.42       2124.47       104.50 o                         
  13   2   3       3060.24       3475.97       149.77 o                         
  14   2   3       1026.84       1182.74       126.76 o                         
  15   2   3        914.46        932.66       121.26 o                         
  16   2   3       1277.23       1031.41       107.60 o                         
  17   2   3       2460.18       2514.70       174.87 o                         
  18   2   3         24.00        650.96       207.77 o                         
  19   2   3        879.27       1325.11       253.37 o                         
  20   2   3        103.48         70.83        91.29 o                         
  21   2   3         57.39        152.47       133.97 o                         
  22   2   3        167.69        348.79       194.70 o                         
   1   3   3      36134.44      36828.58       293.50 o                         
   2   3   3      23013.76      24981.14       219.65 o                         
   3   3   3       4876.48       4537.11       146.68 o                         
   4   3   3      55520.31      54081.93       501.60 o                         
   5   3   3      35481.29      35292.72       369.73 o                         
   6   3   3        277.35        173.94        35.30 o                         
   7   3   3      15726.63      14866.69       308.88 o                         
   8   3   3      30735.18      31178.54       371.49 o                         
   9   3   3      18622.29      19084.37       329.66 o                         
  10   3   3       9290.39       9086.98       241.56 o                         
  11   3   3       3461.31       3663.82       159.11 o                         
  12   3   3       2954.76       2616.92       112.05 o                         
  13   3   3        457.46        290.77        81.97 o                         
  14   3   3        120.47         63.41        38.46 o                         
  15   3   3       6975.12       7257.42       283.20 o                         
  16   3   3       4359.32       4379.07       259.17 o                         
  17   3   3       1819.38       1837.29       165.67 o                         
  18   3   3        295.94        137.48        81.88 o                         
  19   3   3       1093.21        926.73       209.91 o                         
  20   3   3         82.30        -15.29       113.81 o                         
  21   3   3         19.15       -175.32       175.32 o                         
   0   4   3      20824.13      21912.22       396.10 o                         
   1   4   3      49255.18      53045.22       329.06 o                         
   2   4   3       1416.58       1397.41        61.45 o                         
   3   4   3      40896.97      41528.76       334.85 o                         
   4   4   3      19558.53      19709.20       283.01 o                         
   5   4   3       7176.47       6908.52       212.41 o                         
   6   4   3       2796.27       2870.92       130.55 o                         
   7   4   3       6053.57       5762.15       167.50 o                         
   8   4   3      15128.53      14255.89       330.04 o                         
   9   4   3        792.44        966.42        64.58 o                         
  10   4   3       7875.29       8205.99       230.76 o                         
  11   4   3        465.95        425.75        70.15 o                         
  12   4   3       4873.39       4907.95       140.23 o                         
  13   4   3        848.20        578.18        63.99 o                         
  14   4   3       7191.32       7489.53       299.13 o                         
  15   4   3         42.87       -104.09       130.04 o                         
  16   4   3      17689.22      18485.89       559.24 o                         
  17   4   3       1817.10       1831.38       161.97 o                         
  18   4   3        714.31        523.92        80.19 o                         
  19   4   3        201.90         79.54        99.74 o                         
  20   4   3          2.34       -191.02       191.02 o                         
  21   4   3         56.31       -251.49       251.49 o                         
   1   5   3       4892.12       5056.55       108.33 o                         
   2   5   3        846.27        850.34        43.36 o                         
   3   5   3       2764.28       2530.49       108.09 o                         
   4   5   3      17520.72      17443.38       280.52 o                         
   5   5   3        313.51        553.53        52.53 o                         
   6   5   3       1233.58       1321.16        98.54 o                         
   7   5   3      10131.28       9785.45       382.77 o                         
   8   5   3       2137.63       2199.19       289.54 o                         
   9   5   3        110.16         94.51        50.20 o                         
  10   5   3      10467.60      10643.65       415.03 o                         
  11   5   3        148.70         83.24        54.13 o                         
  12   5   3       5179.83       5141.85       202.90 o                         
  13   5   3        407.34        182.01        52.66 o                         
  14   5   3       7219.14       6566.31       287.46 o                         
  15   5   3        668.08        732.14        90.88 o                         
  16   5   3       8269.47       7801.31       336.04 o                         
  17   5   3          7.90        -68.53        68.53 o                         
  18   5   3          4.28        -54.00       135.59 o                         
  19   5   3        277.31        199.85        71.84 o                         
  20   5   3         15.79       -134.04       149.60 o                         
  21   5   3         10.10       -283.03       283.03 o                         
   0   6   3      66940.03      74830.02       732.50 o                         
   1   6   3       8299.55       8798.94       135.93 o                         
   2   6   3      53511.20      52078.01       629.45 o                         
   3   6   3       2286.65       1896.65       121.36 o                         
   4   6   3       1645.79       2159.25        98.96 o                         
   5   6   3        882.39        830.34        69.54 o                         
   6   6   3      26182.67      25004.51       406.08 o                         
   7   6   3        357.04        431.07        97.23 o                         
   8   6   3        322.65        388.37       120.61 o                         
   9   6   3        296.59        374.14        65.31 o                         
  10   6   3        950.22        896.49       118.06 o                         
  11   6   3        751.23        834.23       124.76 o                         
  12   6   3        200.99        194.93        65.39 o                         
  13   6   3        607.16        536.10       107.35 o                         
  14   6   3       8014.16       8206.82       414.03 o                         
  15   6   3       5007.97       4945.48       335.36 o                         
  16   6   3       1141.72       1413.61       201.25 o                         
  17   6   3         40.67        -17.55        61.43 o                         
  18   6   3        903.35        813.95       126.59 o                         
  19   6   3        937.32        775.47       135.31 o                         
  20   6   3          3.26        -45.23       138.89 o                         
  21   6   3         17.43       -130.58       210.91 o                         
   1   7   3       2859.61       3561.66       103.56 o                         
   2   7   3       1066.41       1077.20        54.23 o                         
   3   7   3       5942.81       5676.10       156.74 o                         
   4   7   3      35684.28      36725.47       571.28 o                         
   5   7   3          4.84         -1.61        28.56 o                         
   6   7   3       3604.72       3192.27       171.31 o                         
   7   7   3        106.97         94.25        47.61 o                         
   8   7   3      13928.02      14921.42       481.54 o                         
   9   7   3         15.75        -51.83        51.83 o                         
  10   7   3       1959.58       1838.46       189.53 o                         
  11   7   3        116.19         37.61        65.14 o                         
  12   7   3       8582.14       8204.14       406.31 o                         
  13   7   3         67.99        100.48        55.55 o                         
  14   7   3       4048.48       4553.37       322.56 o                         
  15   7   3        903.95        835.81       148.56 o                         
  16   7   3       3058.91       3432.88       301.67 o                         
  17   7   3          3.56        -23.91        78.15 o                         
  18   7   3        768.41        931.63       142.01 o                         
  19   7   3          4.97         -5.56        73.62 o                         
  20   7   3        133.41        -59.13        72.82 o                         
   0   8   3       5648.96       6033.47       172.51 o                         
   1   8   3      37461.64      39955.16       360.95 o                         
   2   8   3        766.43        716.99        55.28 o                         
   3   8   3         12.81         34.47        19.13 o                         
   4   8   3         17.94         68.35        27.60 o                         
   5   8   3       7141.25       7317.46       271.13 o                         
   6   8   3       2846.04       3193.34       135.15 o                         
   7   8   3         75.71         66.02        36.67 o                         
   8   8   3       1693.52       1844.77       196.63 o                         
   9   8   3       1734.84       1753.01       180.83 o                         
  10   8   3        118.62         92.67        69.33 o                         
  11   8   3        169.43         63.06        62.22 o                         
  12   8   3       1558.80       1494.28       184.16 o                         
  13   8   3        247.24        306.48        69.24 o                         
  14   8   3        495.95        445.29       100.85 o                         
  15   8   3          0.17         63.23        91.64 o                         
  16   8   3         13.63        136.91       122.13 o                         
  17   8   3        671.83        618.67       126.59 o                         
  18   8   3        164.86        328.96        92.91 o                         
  19   8   3         33.93         42.03        69.91 o                         
  20   8   3        376.94        198.00        85.74 o                         
   1   9   3       3343.74       3318.71       109.63 o                         
   2   9   3       5450.24       5408.57       167.88 o                         
   3   9   3      11540.06      11706.27       205.04 o                         
   4   9   3       8033.22       7434.85       175.41 o                         
   5   9   3       4699.48       4929.20       180.61 o                         
   6   9   3       5925.18       6372.24       200.32 o                         
   7   9   3       1251.37       1505.63       102.74 o                         
   8   9   3        130.81         87.80        50.24 o                         
   9   9   3       5665.94       5208.40       325.00 o                         
  10   9   3       1915.55       1972.10       207.86 o                         
  11   9   3       2198.98       2014.61       220.33 o                         
  12   9   3       1124.29       1104.87       159.45 o                         
  13   9   3        304.15        271.68        88.80 o                         
  14   9   3        459.34        735.52       144.20 o                         
  15   9   3       1740.78       1822.71       220.21 o                         
  16   9   3        416.34        288.50        82.32 o                         
  17   9   3       1192.11       1164.01       164.91 o                         
  18   9   3       1639.77       1827.06       204.89 o                         
  19   9   3         93.67          9.98        77.29 o                         
   0  10   3      16449.73      16033.11       479.43 o                         
   1  10   3       1340.46       1393.37        82.02 o                         
   2  10   3      12145.24      12919.64       269.63 o                         
   3  10   3       3394.30       3357.73       110.61 o                         
   4  10   3         55.52         48.07        30.91 o                         
   5  10   3      11992.10      12643.03       269.94 o                         
   6  10   3       8715.16       8863.03       254.46 o                         
   7  10   3       4918.52       5347.99       187.29 o                         
   8  10   3        608.09        550.63       112.68 o                         
   9  10   3       1467.25       1827.29       202.12 o                         
  10  10   3        139.56        138.70        72.43 o                         
  11  10   3        170.87        101.47        63.59 o                         
  12  10   3       1741.28       1573.09       193.73 o                         
  13  10   3        493.60        411.19        98.38 o                         
  14  10   3       2027.48       2439.83       271.59 o                         
  15  10   3          7.36         17.72        93.92 o                         
  16  10   3       1980.48       1822.22       209.30 o                         
  17  10   3       2418.00       2723.55       260.03 o                         
  18  10   3        128.12        121.50       106.05 o                         
   1  11   3        623.92        608.06        52.96 o                         
   2  11   3       3123.69       2757.20       135.05 o                         
   3  11   3       4700.77       4668.80       174.52 o                         
   4  11   3       7561.82       7999.34       223.99 o                         
   5  11   3       1249.94       1408.01        96.37 o                         
   6  11   3         77.22        118.21        28.71 o                         
   7  11   3        198.59        162.63        55.32 o                         
   8  11   3       3165.65       3209.92       250.59 o                         
   9  11   3        320.09        285.22        60.73 o                         
  10  11   3       1494.84       1226.48       151.09 o                         
  11  11   3        276.45        110.04        83.65 o                         
  12  11   3        379.35        441.64        97.90 o                         
  13  11   3        953.00        981.59       169.15 o                         
  14  11   3        150.73         20.16        97.79 o                         
  15  11   3       5243.80       5037.37       340.50 o                         
  16  11   3       1973.59       2106.82       236.20 o                         
  17  11   3        310.95        289.39       123.78 o                         
  18  11   3        446.41        300.94        84.46 o                         
   0  12   3       5413.41       5587.54       310.49 o                         
   1  12   3       9878.01       9419.74       352.26 o                         
   2  12   3       2015.60       2088.43       166.99 o                         
   3  12   3         28.84         15.09        47.79 o                         
   4  12   3        253.43        166.00        41.79 o                         
   5  12   3        861.92        788.91        81.78 o                         
   6  12   3        956.10        718.88        92.18 o                         
   7  12   3         46.80         75.87        69.95 o                         
   8  12   3        745.20        823.47       107.08 o                         
   9  12   3        189.71         99.78        69.61 o                         
  10  12   3       2643.78       2497.11       240.55 o                         
  11  12   3        240.15        188.83        82.14 o                         
  12  12   3        272.05        194.55        92.33 o                         
  13  12   3        610.39        439.97       156.16 o                         
  14  12   3       2512.08       2400.08       272.65 o                         
  15  12   3        232.58        170.78       109.74 o                         
  16  12   3       1849.00       2075.57       262.61 o                         
  17  12   3        291.73        263.78       198.23 o                         
   1  13   3       3391.12       3292.58       244.62 o                         
   2  13   3       1000.00        793.55       111.32 o                         
   3  13   3       1791.20       1748.16       173.03 o                         
   4  13   3       1746.08       1944.11       186.32 o                         
   5  13   3          4.31        -46.86        46.91 o                         
   6  13   3         26.74         43.03       102.43 o                         
   7  13   3        380.95        384.62       108.41 o                         
   8  13   3        625.37        590.36       143.74 o                         
   9  13   3         63.97       -127.74       132.27 o                         
  10  13   3        597.45        627.28       139.97 o                         
  11  13   3         73.52        -24.57        75.61 o                         
  12  13   3        202.33         60.82        70.38 o                         
  13  13   3        231.79        178.25       101.99 o                         
  14  13   3         29.93        -67.53        67.53 o                         
  15  13   3        189.57        113.96       104.71 o                         
  16  13   3         55.13         64.04        88.19 o                         
   0  14   3       1329.03       1145.42       188.48 o                         
   1  14   3        107.43         85.48        61.25 o                         
   2  14   3       5634.75       5161.92       279.92 o                         
   3  14   3       2104.61       2361.83       211.37 o                         
   4  14   3          9.17         31.95        71.97 o                         
   5  14   3        268.84        237.84       186.13 o                         
   6  14   3      10763.76      10476.60       924.14 o                         
   7  14   3        306.28        213.69       184.13 o                         
   8  14   3       2252.20       2417.61       347.61 o                         
   9  14   3        148.53        144.72        98.15 o                         
  10  14   3        119.56        -28.23        92.48 o                         
  11  14   3          0.04       -130.29       130.29 o                         
  12  14   3         57.31        -81.73        96.89 o                         
  13  14   3        560.19        454.83       110.10 o                         
  14  14   3       1477.22       1332.14       234.25 o                         
   1  15   3         74.30         -3.59        78.05 o                         
   2  15   3         34.15        -24.50        64.23 o                         
   3  15   3        209.58        182.61        67.41 o                         
   4  15   3       5800.90       4949.58       434.83 o                         
   5  15   3          2.52        -65.78       180.78 o                         
   6  15   3        191.08          6.25       136.78 o                         
   7  15   3       1491.33       1104.23       211.66 o                         
   8  15   3        761.91        942.35       198.52 o                         
   9  15   3        445.61        125.65       123.74 o                         
  10  15   3        135.32         53.35        94.39 o                         
  11  15   3         17.95        -16.27       102.95 o                         
  12  15   3        690.60        586.74       123.71 o                         
  13  15   3         43.10          8.97       115.83 o                         
   0  16   3       2028.81       2089.16       277.55 o                         
   1  16   3         42.26        -20.51        88.68 o                         
   2  16   3        722.25        601.36       108.86 o                         
   3  16   3        332.78        230.49       188.50 o                         
   4  16   3         63.21         22.63        97.32 o                         
   5  16   3        275.77         92.10       109.49 o                         
   6  16   3       1007.05       1042.80       329.49 o                         
   7  16   3        657.09        365.89       121.79 o                         
   8  16   3        199.44         45.07       197.84 o                         
   9  16   3          0.56        -22.93        99.86 o                         
  10  16   3         77.77        -22.83       109.78 o                         
  11  16   3         27.35         82.35        90.60 o                         
   1  17   3        214.94        140.30        92.15 o                         
   2  17   3         63.31        -41.02        82.66 o                         
   3  17   3       2315.09       2253.94       307.02 o                         
   4  17   3        572.51        501.63       149.52 o                         
   5  17   3        182.04        107.60       210.21 o                         
   6  17   3        126.55        134.48       238.14 o                         
   7  17   3       1099.37       1073.99       241.37 o                         
   8  17   3          8.37        -76.72       104.90 o                         
   9  17   3         24.67        -10.57       275.00 o                         
   0  18   3         49.62        121.56       122.40 o                         
   1  18   3        131.94        118.04        82.46 o                         
   2  18   3        112.43        208.84       120.43 o                         
   3  18   3         22.95         90.86       222.04 o                         
   4  18   3         45.00         15.70       126.01 o                         
   5  18   3        240.41        286.53       131.40 o                         
   6  18   3        942.85        990.34       227.10 o                         
   2   0   4      86678.45      92171.11       923.02 o                         
   3   0   4       1418.66       1404.24        74.31 o                         
   5   0   4       7331.69       7170.53       145.79 o                         
   6   0   4     143026.58     146387.12      1013.76 o                         
   7   0   4       4801.45       4818.54       160.26 o                         
   8   0   4      23861.38      25812.52       366.56 o                         
   9   0   4        523.17        618.68        71.43 o                         
  10   0   4       1309.56       1552.12       118.07 o                         
  11   0   4        658.08        595.19        77.05 o                         
  12   0   4       3913.89       3818.61       196.35 o                         
  13   0   4        988.06        955.48       130.58 o                         
  14   0   4      38233.03      39129.38       896.39 o                         
  15   0   4        750.36        735.12       130.30 o                         
  16   0   4       7993.85       7515.71       866.91 o                         
  17   0   4        429.30        990.23       421.28 o                         
  18   0   4       6941.87       8523.15       611.71 o                         
  19   0   4        503.19       1642.72       319.13 o                         
  20   0   4        849.77       1077.15       262.00 o                         
  21   0   4         48.26        453.49       201.23 o                         
  22   0   4          4.67        478.57       190.07 o                         
   2   1   4        220.53         61.80        46.36 o                         
   3   1   4       3835.22       4195.01       112.17 o                         
   4   1   4     118860.39     131178.20       729.34 o                         
   5   1   4       3959.02       4061.83        88.88 o                         
   6   1   4       9341.66       9908.77       144.87 o                         
   7   1   4       4807.94       5247.95       148.76 o                         
   8   1   4      17750.36      18590.37       300.28 o                         
   9   1   4       6121.37       6437.70       184.71 o                         
  10   1   4        165.03        137.73        41.68 o                         
  11   1   4       1516.62       1411.10        87.44 o                         
  12   1   4        566.81        667.20        62.89 o                         
  13   1   4       3270.57       3328.65       127.23 o                         
  14   1   4       1903.42       2158.60       123.89 o                         
  15   1   4       7224.74       7305.85       248.61 o                         
  16   1   4       2643.83       2803.72       392.07 o                         
  17   1   4         20.93        362.78       253.81 o                         
  18   1   4        282.91       1032.06       288.52 o                         
  19   1   4         47.72        696.65       179.47 o                         
  20   1   4        378.23       1336.50       301.46 o                         
  21   1   4        241.96        786.29       187.30 o                         
  22   1   4         44.95        440.95       133.49 o                         
   0   2   4      35673.50      40439.12       386.07 o                         
   1   2   4      75729.86      79977.38       420.18 o                         
   2   2   4         87.90        200.23        31.04 o                         
   3   2   4     108436.00     115333.93      1556.91 o                         
   4   2   4       1234.73       1744.82        64.84 o                         
   5   2   4       3239.67       3417.60       114.58 o                         
   6   2   4       2238.15       1702.96        84.00 o                         
   7   2   4        159.24        171.36        29.96 o                         
   8   2   4       6283.76       6475.15       163.63 o                         
   9   2   4       3930.89       4279.77       141.24 o                         
  10   2   4       4046.97       4266.40       149.47 o                         
  11   2   4       7209.02       7135.61       203.74 o                         
  12   2   4       3743.41       3463.46       135.64 o                         
  13   2   4        373.78        414.07        48.10 o                         
  14   2   4        119.47        111.41        52.66 o                         
  15   2   4        844.28        829.70       115.02 o                         
  16   2   4       1310.40       1514.62       129.66 o                         
  17   2   4         11.43         73.11        68.09 o                         
  18   2   4       2859.35       3245.76       378.93 o                         
  19   2   4        242.63        403.87       165.04 o                         
  20   2   4          2.42          9.07        89.37 o                         
  21   2   4         36.12        300.23       288.25 o                         
  22   2   4       1746.59       2244.83       255.10 o                         
   1   3   4      10588.12       9332.43       154.70 o                         
   2   3   4       7590.00       9221.25       151.80 o                         
   3   3   4       4867.09       5065.06       192.65 o                         
   4   3   4      53640.70      55493.58       802.50 o                         
   5   3   4      30487.08      30102.42       334.10 o                         
   6   3   4       2708.73       2578.17        92.62 o                         
   7   3   4       1972.22       2455.56        91.19 o                         
   8   3   4      23002.81      25592.66       319.15 o                         
   9   3   4       6853.66       7006.72       181.04 o                         
  10   3   4      11311.01      10798.16       237.55 o                         
  11   3   4        396.24        334.80        55.63 o                         
  12   3   4       5360.57       4826.90       246.63 o                         
  13   3   4        587.37        471.39        66.33 o                         
  14   3   4       2666.97       2969.21       174.13 o                         
  15   3   4        469.95        506.63        79.70 o                         
  16   3   4        329.45        374.89        69.88 o                         
  17   3   4          9.92        -54.91        54.91 o                         
  18   3   4       1392.41       1349.39       376.28 o                         
  19   3   4        187.93        262.97       107.51 o                         
  20   3   4        241.46         52.56       119.40 o                         
  21   3   4         47.12       -399.73       404.10 o                         
   0   4   4     392410.00     407127.91      4270.28 o                         
   1   4   4      72419.68      74123.18       397.72 o                         
   2   4   4      36951.74      38457.09       334.80 o                         
   3   4   4       3137.08       2768.97        96.61 o                         
   4   4   4       4247.95       4852.92       156.92 o                         
   5   4   4       1185.94       1104.45        63.89 o                         
   6   4   4       2724.28       3710.40       167.68 o                         
   7   4   4         15.81         48.57        31.51 o                         
   8   4   4        348.68        555.24       127.95 o                         
   9   4   4       3997.80       3996.24       144.49 o                         
  10   4   4       1704.01       1519.20        93.67 o                         
  11   4   4        277.08        187.74        32.78 o                         
  12   4   4        946.33       1265.22       138.60 o                         
  13   4   4        150.57         59.72        71.82 o                         
  14   4   4         36.83          0.90        57.07 o                         
  15   4   4         42.79        -28.98        50.37 o                         
  16   4   4        221.84        224.99        82.81 o                         
  17   4   4         14.31        -33.16        48.01 o                         
  18   4   4        229.80        216.86       130.46 o                         
  19   4   4         24.43        -73.06       103.83 o                         
  20   4   4         31.21       -105.32       105.32 o                         
  21   4   4          0.59       -227.22       227.22 o                         
   1   5   4       5339.04       5084.03       123.42 o                         
   2   5   4      22865.26      24046.79       273.10 o                         
   3   5   4         83.84         75.53        48.85 o                         
   4   5   4      72419.73      69019.48       855.16 o                         
   5   5   4       2846.24       2809.73       118.67 o                         
   6   5   4       7069.81       7338.67       213.21 o                         
   7   5   4       4431.97       5021.16       199.36 o                         
   8   5   4       7619.91       6645.20       216.75 o                         
   9   5   4        851.37        748.11        64.90 o                         
  10   5   4      11841.84      12166.53       439.18 o                         
  11   5   4        460.99        561.47        73.27 o                         
  12   5   4      14497.88      14055.81       508.78 o                         
  13   5   4        181.02        288.48        64.93 o                         
  14   5   4       1326.51       1008.08       118.11 o                         
  15   5   4        179.42        -21.76        68.19 o                         
  16   5   4      10981.09      10506.91       396.60 o                         
  17   5   4        277.80        174.31        84.49 o                         
  18   5   4       1104.85        944.72       203.12 o                         
  19   5   4        310.03        113.16       186.16 o                         
  20   5   4        283.69         10.49       172.74 o                         
  21   5   4          0.93       -287.90       287.90 o                         
   0   6   4       5254.43       4857.25       293.38 o                         
   1   6   4      33684.24      31670.18       269.91 o                         
   2   6   4         24.36         -2.15        27.69 o                         
   3   6   4        137.78        332.81        50.88 o                         
   4   6   4       4261.02       5139.37       167.95 o                         
   5   6   4        223.54        128.81        36.86 o                         
   6   6   4       1883.47       1518.39       120.38 o                         
   7   6   4       1093.28       1333.07       151.20 o                         
   8   6   4       9650.96       9695.79       520.15 o                         
   9   6   4       1923.66       1990.77       221.71 o                         
  10   6   4       4650.64       4624.32       338.05 o                         
  11   6   4       9007.30       8593.85       473.41 o                         
  12   6   4       1239.42       1269.88       151.36 o                         
  13   6   4        228.03        207.88        53.73 o                         
  14   6   4        117.90        129.96        68.09 o                         
  15   6   4       6820.89       6831.86       388.31 o                         
  16   6   4       9132.03       9424.63       465.15 o                         
  17   6   4        655.81        647.87       143.35 o                         
  18   6   4       2713.71       2814.02       271.47 o                         
  19   6   4        606.62        645.21       118.41 o                         
  20   6   4        125.25        248.78       170.60 o                         
  21   6   4          0.05         -9.19       108.01 o                         
   1   7   4      17498.70      16471.10       204.42 o                         
   2   7   4         13.89        106.74        35.53 o                         
   3   7   4       3546.84       3727.38       121.41 o                         
   4   7   4      11441.10      11028.17       349.99 o                         
   5   7   4       1240.49       1186.22       101.35 o                         
   6   7   4       1335.52       1334.66       128.27 o                         
   7   7   4        181.20        164.69        29.18 o                         
   8   7   4       5918.37       5636.57       284.89 o                         
   9   7   4       8286.65       7894.97       368.54 o                         
  10   7   4        749.43        629.83       108.24 o                         
  11   7   4       1846.90       1983.32       194.79 o                         
  12   7   4        171.93        165.56        78.06 o                         
  13   7   4       5310.26       5515.43       343.13 o                         
  14   7   4       6549.94       6193.30       429.69 o                         
  15   7   4       3636.21       3688.48       295.09 o                         
  16   7   4       2495.88       2362.54       253.57 o                         
  17   7   4        148.18        119.92        75.47 o                         
  18   7   4       1581.92       1477.56       174.98 o                         
  19   7   4         84.09        127.55        79.62 o                         
  20   7   4       1166.97       1114.09       191.21 o                         
   0   8   4      57354.76      61778.21       756.01 o                         
   1   8   4       8222.67       8642.12       165.68 o                         
   2   8   4      47451.57      47084.91       467.82 o                         
   3   8   4       3521.44       3663.20       119.06 o                         
   4   8   4        689.53        644.60        58.27 o                         
   5   8   4       8240.76       8576.07       294.72 o                         
   6   8   4      77167.13      75203.90      1164.45 o                         
   7   8   4       8963.79       8792.93       274.03 o                         
   8   8   4      32367.50      29515.81       585.46 o                         
   9   8   4        100.30          7.72        52.57 o                         
  10   8   4        235.33        101.01        91.82 o                         
  11   8   4          9.83        -63.65        75.69 o                         
  12   8   4       4197.49       3645.58       287.69 o                         
  13   8   4         18.81         27.61        78.65 o                         
  14   8   4      11619.66      11552.66       526.03 o                         
  15   8   4          1.16        -52.83        91.99 o                         
  16   8   4       1299.90       1289.14       187.75 o                         
  17   8   4        198.83        259.71        90.44 o                         
  18   8   4       1020.01        994.38       151.68 o                         
  19   8   4        206.14        131.05        86.77 o                         
  20   8   4        709.69        838.42       147.99 o                         
   1   9   4       1460.70       1431.77        84.64 o                         
   2   9   4       6008.61       6891.09       191.55 o                         
   3   9   4       3745.34       3803.37       185.59 o                         
   4   9   4       6313.36       5323.78       160.12 o                         
   5   9   4        862.82        980.74        72.51 o                         
   6   9   4       2722.83       2839.57       136.67 o                         
   7   9   4       2801.85       2887.77       154.83 o                         
   8   9   4       9175.52       8910.12       269.35 o                         
   9   9   4       2427.37       2260.41       206.63 o                         
  10   9   4        421.12        460.10       146.99 o                         
  11   9   4       1260.90       1313.65       170.04 o                         
  12   9   4        348.42        248.00        70.74 o                         
  13   9   4       1204.24       1436.78       186.69 o                         
  14   9   4         13.49         37.59        77.46 o                         
  15   9   4        387.09        355.35       119.75 o                         
  16   9   4         37.46        -32.33        98.31 o                         
  17   9   4         11.86         67.80        78.73 o                         
  18   9   4        163.62        309.81        98.89 o                         
  19   9   4         86.88        -22.26        62.19 o                         
   0  10   4      12423.29      12797.72       441.33 o                         
   1  10   4      12721.84      13114.01       214.60 o                         
   2  10   4       9375.50       9791.70       227.88 o                         
   3  10   4        747.19        647.16        66.32 o                         
   4  10   4        313.64        291.58        30.09 o                         
   5  10   4         16.18         25.13        37.65 o                         
   6  10   4       3450.20       3662.33       163.33 o                         
   7  10   4          8.01         10.56        36.14 o                         
   8  10   4       1887.00       1970.39       194.03 o                         
   9  10   4        375.33        175.85       113.89 o                         
  10  10   4        653.63        570.73       138.84 o                         
  11  10   4         44.17         -9.86        75.42 o                         
  12  10   4         56.60          7.45        93.21 o                         
  13  10   4          0.04        -82.78        82.78 o                         
  14  10   4       1859.20       2094.63       247.65 o                         
  15  10   4        573.26        492.71       144.45 o                         
  16  10   4        827.10       1070.09       188.30 o                         
  17  10   4          1.32        122.31       109.90 o                         
  18  10   4         22.68         20.14        96.50 o                         
   1  11   4        388.37        404.94        66.50 o                         
   2  11   4       2983.48       2903.74       172.39 o                         
   3  11   4        451.00        473.28        68.96 o                         
   4  11   4        805.07        758.21        75.49 o                         
   5  11   4       5938.25       6380.83       199.96 o                         
   6  11   4         10.54          1.57        27.41 o                         
   7  11   4          0.60          5.14        39.84 o                         
   8  11   4          4.04         56.44        69.49 o                         
   9  11   4         11.14        -36.25        63.71 o                         
  10  11   4         11.40        -76.83        76.83 o                         
  11  11   4         37.91         59.96        87.86 o                         
  12  11   4        301.52        270.48       120.77 o                         
  13  11   4        321.74        557.38       172.07 o                         
  14  11   4        330.10        380.05       278.13 o                         
  15  11   4        447.51        445.84       202.62 o                         
  16  11   4        126.18        249.27       100.10 o                         
  17  11   4        113.92        144.61       103.83 o                         
   0  12   4       1483.60       2261.48       243.61 o                         
   1  12   4       1812.97       1929.27       165.23 o                         
   2  12   4        620.19        824.24       124.27 o                         
   3  12   4        539.42        618.72        94.50 o                         
   4  12   4       3388.22       3679.14       181.58 o                         
   5  12   4         22.27         19.87        37.08 o                         
   6  12   4       3236.74       3466.28       173.75 o                         
   7  12   4        719.96        540.32       148.70 o                         
   8  12   4       1319.12       1406.79       206.45 o                         
   9  12   4        803.25        781.90       127.02 o                         
  10  12   4         53.32         36.75        90.56 o                         
  11  12   4          4.28        -74.07        94.65 o                         
  12  12   4        740.39        528.70       122.47 o                         
  13  12   4        781.13        628.46       133.38 o                         
  14  12   4         46.89        -48.07        76.74 o                         
  15  12   4        350.56        324.19       127.65 o                         
  16  12   4         28.41         43.32        78.05 o                         
  17  12   4         23.18        -60.44       110.46 o                         
   1  13   4        417.03        408.34       128.25 o                         
   2  13   4       4430.20       4516.55       511.85 o                         
   3  13   4       1845.49       1728.77       183.68 o                         
   4  13   4      15313.94      15575.70       514.11 o                         
   5  13   4       1019.59        984.07        97.32 o                         
   6  13   4       1534.43       1665.52       178.47 o                         
   7  13   4        412.00        322.35        92.47 o                         
   8  13   4       5334.21       6098.38       368.56 o                         
   9  13   4       1856.05       1862.43       209.08 o                         
  10  13   4       5230.44       5395.10       367.28 o                         
  11  13   4        238.43        183.07        85.21 o                         
  12  13   4       1016.09        850.07       150.95 o                         
  13  13   4        134.09        128.23        76.02 o                         
  14  13   4        328.48        441.14       115.02 o                         
  15  13   4         13.43        127.98        67.38 o                         
   0  14   4        494.87        473.50       216.68 o                         
   1  14   4       1259.56       1244.45       161.80 o                         
   2  14   4        159.46         59.11        85.75 o                         
   3  14   4       1168.95       1193.62       152.60 o                         
   4  14   4        130.22         60.55        43.64 o                         
   5  14   4         23.10        -62.61       127.46 o                         
   6  14   4       2468.22       2873.95       347.18 o                         
   7  14   4        332.81        197.69       222.72 o                         
   8  14   4        208.90        149.83       200.99 o                         
   9  14   4        190.66        115.24       126.94 o                         
  10  14   4       1648.25       1780.14       291.96 o                         
  11  14   4        917.31       1067.18       230.34 o                         
  12  14   4        646.06        536.35       296.46 o                         
  13  14   4         22.07          2.97       107.21 o                         
  14  14   4         14.84        133.05       157.79 o                         
   1  15   4         79.85         16.84        72.59 o                         
   2  15   4         31.24         47.65        60.67 o                         
   3  15   4        290.50        299.90        89.29 o                         
   4  15   4          1.02       -108.03       112.65 o                         
   5  15   4         79.68          4.76       104.09 o                         
   6  15   4         36.60        -29.36       172.78 o                         
   7  15   4         39.07         81.20       141.09 o                         
   8  15   4         67.79        -55.60       122.69 o                         
   9  15   4        651.81        449.84       103.28 o                         
  10  15   4         12.98        -77.30       116.84 o                         
  11  15   4        122.39        127.40       111.07 o                         
  12  15   4        154.14        249.85       153.31 o                         
  13  15   4        220.59        240.14        96.39 o                         
   0  16   4       7215.83       7389.13       512.38 o                         
   1  16   4        771.76        683.47       109.69 o                         
   2  16   4       2690.66       2705.02       220.44 o                         
   3  16   4        165.42         17.84        77.26 o                         
   4  16   4        369.51        222.93       113.39 o                         
   5  16   4         26.89        -94.85       132.64 o                         
   6  16   4       2373.77       2553.93       330.35 o                         
   7  16   4         72.28         26.58        95.25 o                         
   8  16   4        646.06        527.56       171.76 o                         
   9  16   4          3.28         83.72        96.45 o                         
  10  16   4         16.36         36.33        98.33 o                         
  11  16   4         39.45        -71.55        99.51 o                         
   1  17   4         25.80         21.55        77.81 o                         
   2  17   4        526.29        813.87       294.79 o                         
   3  17   4         57.21        108.82       108.71 o                         
   4  17   4        354.68        322.38       140.89 o                         
   5  17   4          1.35        -89.64       109.70 o                         
   6  17   4         19.48        105.88        94.36 o                         
   7  17   4         41.47         19.29       268.41 o                         
   8  17   4        135.76         80.69       113.55 o                         
   9  17   4        279.08        250.42       104.24 o                         
   0  18   4        488.78        633.95       173.59 o                         
   1  18   4         77.63         76.02       229.24 o                         
   2  18   4        770.18        876.66       199.17 o                         
   3  18   4         42.57        250.69       138.43 o                         
   4  18   4        262.08        126.62        75.58 o                         
   5  18   4         33.61        103.77       146.54 o                         
   6  18   4       1405.04       1403.33       275.63 o                         
   1   1   5      36996.95      39637.47       434.68 o                         
   2   1   5      55805.52      56172.29      1202.14 o                         
   3   1   5       8157.17       8076.64       186.59 o                         
   4   1   5        302.92        277.20        34.59 o                         
   5   1   5      51584.46      53434.12       311.92 o                         
   6   1   5         31.44         70.18        15.06 o                         
   7   1   5        245.07        155.73        25.00 o                         
   8   1   5      14154.83      16757.85       242.91 o                         
   9   1   5       1747.47       1688.31        83.52 o                         
  10   1   5      29299.57      28674.75       358.82 o                         
  11   1   5         15.10         16.26        37.69 o                         
  12   1   5       8645.44       8013.09       194.60 o                         
  13   1   5       5439.56       5306.17       167.01 o                         
  14   1   5          0.36        103.67        96.89 o                         
  15   1   5         50.04         47.32       112.62 o                         
  16   1   5        956.49        869.08       189.31 o                         
  17   1   5        189.34        323.66       192.11 o                         
  18   1   5       2467.27       3396.49       327.52 o                         
  19   1   5          2.10        724.61       187.05 o                         
  20   1   5        355.91        752.90       171.99 o                         
  21   1   5        995.60       1940.30       243.49 o                         
  22   1   5        614.58       1295.97       198.95 o                         
   0   2   5      38267.07      36739.70       295.53 o                         
   1   2   5      51980.72      55282.50       342.27 o                         
   2   2   5       3450.07       3306.72        98.19 o                         
   3   2   5      88223.95      91232.58      1480.47 o                         
   4   2   5       2184.09       2002.02       101.24 o                         
   5   2   5     102481.27     106299.70       785.93 o                         
   6   2   5      12082.90      12235.74       223.71 o                         
   7   2   5       6121.51       6064.14       119.99 o                         
   8   2   5       1032.09       1280.90       105.28 o                         
   9   2   5       7318.85       7542.54       158.46 o                         
  10   2   5       4469.51       4734.48       134.47 o                         
  11   2   5       3090.99       3100.55       115.93 o                         
  12   2   5       5099.08       5127.53       155.71 o                         
  13   2   5       3006.85       3081.89       119.04 o                         
  14   2   5       1916.36       2173.81       134.63 o                         
  15   2   5        863.23        841.99       157.77 o                         
  16   2   5       4153.43       4611.58       225.51 o                         
  17   2   5        971.67        965.46       189.04 o                         
  18   2   5       1556.43       1974.49       293.91 o                         
  19   2   5         12.28        165.31       129.78 o                         
  20   2   5         47.60        183.68       117.37 o                         
  21   2   5          0.32         24.68        88.18 o                         
  22   2   5       1940.66       3108.88       407.07 o                         
   1   3   5        303.66        310.32        34.58 o                         
   2   3   5      17231.89      17098.93       196.03 o                         
   3   3   5        122.84        192.36        18.87 o                         
   4   3   5         77.20         48.59        65.37 o                         
   5   3   5      18724.66      18568.36       548.14 o                         
   6   3   5      31170.62      33489.06       399.06 o                         
   7   3   5        812.50        732.57        51.96 o                         
   8   3   5       9441.83      10298.88       274.54 o                         
   9   3   5      15001.07      14964.81       345.57 o                         
  10   3   5        798.19       1166.11        99.33 o                         
  11   3   5        227.77        134.06        45.58 o                         
  12   3   5       5943.75       5741.61       183.64 o                         
  13   3   5          2.82        -56.08        56.08 o                         
  14   3   5       4455.14       4266.36       212.55 o                         
  15   3   5         94.20         -1.09        51.70 o                         
  16   3   5        777.44        741.91        79.23 o                         
  17   3   5        202.14        109.16        45.12 o                         
  18   3   5          3.07        -37.03       258.03 o                         
  19   3   5          3.47        -97.63       165.38 o                         
  20   3   5        956.89       1174.64       231.88 o                         
  21   3   5        255.55         98.85       114.47 o                         
   0   4   5     217066.95     210355.41      2789.21 o                         
   1   4   5       4232.83       4391.46       213.57 o                         
   2   4   5       7030.22       6768.94       131.74 o                         
   3   4   5        558.09        536.76        48.83 o                         
   4   4   5        714.50        327.21        59.35 o                         
   5   4   5       8574.95       8308.75       280.15 o                         
   6   4   5      51966.45      52964.45       607.79 o                         
   7   4   5       8891.16       8799.80       178.35 o                         
   8   4   5     169163.02     167741.75      1274.76 o                         
   9   4   5       1096.78       1078.13        98.71 o                         
  10   4   5       1917.29       1713.33       139.32 o                         
  11   4   5       6291.62       6399.78       280.44 o                         
  12   4   5      45920.75      46417.29       790.63 o                         
  13   4   5       6104.94       6360.78       302.00 o                         
  14   4   5         99.89         -1.37        62.16 o                         
  15   4   5        160.74         39.41        47.33 o                         
  16   4   5        213.27        -27.60        77.24 o                         
  17   4   5        119.91        -22.38       100.43 o                         
  18   4   5        322.37        109.95       158.94 o                         
  19   4   5        881.53        605.14        81.98 o                         
  20   4   5       1728.81       1496.04       173.58 o                         
  21   4   5          3.27       -234.87       234.87 o                         
   1   5   5       2983.34       3525.22       116.58 o                         
   2   5   5      23168.52      22062.13       320.88 o                         
   3   5   5      18653.96      19252.66       349.29 o                         
   4   5   5       2471.54       3281.32       180.93 o                         
   5   5   5       9150.00       9446.07       241.20 o                         
   6   5   5       8268.08       8997.16       206.41 o                         
   7   5   5        769.10        643.68        40.10 o                         
   8   5   5      30228.37      30842.69       429.92 o                         
   9   5   5       1024.82        963.06        57.56 o                         
  10   5   5       1047.22       1015.75        60.25 o                         
  11   5   5       2132.35       1764.10       120.64 o                         
  12   5   5       1249.61       1163.39       160.35 o                         
  13   5   5       1949.15       1783.46       168.03 o                         
  14   5   5        125.18        195.09        60.98 o                         
  15   5   5          9.68        -86.61        86.61 o                         
  16   5   5        200.06         39.36        89.37 o                         
  17   5   5        369.66        303.40        97.92 o                         
  18   5   5        150.59         34.24        78.65 o                         
  19   5   5          1.04        -78.89       175.12 o                         
  20   5   5        617.62        434.79       135.80 o                         
  21   5   5         62.37       -246.44       379.89 o                         
   0   6   5       2207.71       2289.04       165.29 o                         
   1   6   5      11488.00      12592.29       222.82 o                         
   2   6   5       4591.81       4237.12       159.61 o                         
   3   6   5          3.95        123.65        47.88 o                         
   4   6   5       1493.09       1553.23       132.71 o                         
   5   6   5        488.52        564.52        58.05 o                         
   6   6   5       2061.77       2037.03       124.83 o                         
   7   6   5         28.17         27.42        16.01 o                         
   8   6   5      11604.13      11056.92       236.52 o                         
   9   6   5       1405.53       1267.09        72.03 o                         
  10   6   5       4372.42       3605.32       273.98 o                         
  11   6   5        288.10        280.37        85.94 o                         
  12   6   5         14.65         49.61        66.58 o                         
  13   6   5         23.65        -20.77       105.69 o                         
  14   6   5        759.42        827.33       152.78 o                         
  15   6   5       1682.07       1612.34       190.50 o                         
  16   6   5        762.29        970.44       163.32 o                         
  17   6   5         42.67        -43.10        64.74 o                         
  18   6   5        671.28        845.89       164.86 o                         
  19   6   5         71.60         18.96        87.28 o                         
  20   6   5         47.74        223.59       156.94 o                         
   1   7   5      14152.72      15268.95       349.57 o                         
   2   7   5      58120.90      56923.59       505.24 o                         
   3   7   5       8710.74       9629.00       228.65 o                         
   4   7   5       7578.78       8178.60       279.34 o                         
   5   7   5       4235.85       4409.36       203.76 o                         
   6   7   5        412.69        241.52        39.49 o                         
   7   7   5       2117.82       2226.41       161.53 o                         
   8   7   5        911.31        975.00        97.43 o                         
   9   7   5       1741.36       1595.62       161.58 o                         
  10   7   5       9379.21       9731.22       427.04 o                         
  11   7   5        404.72        177.66        74.38 o                         
  12   7   5       3020.33       2910.88       241.04 o                         
  13   7   5       3439.01       3574.31       281.91 o                         
  14   7   5        137.05        195.67       107.17 o                         
  15   7   5        394.98        439.22       101.93 o                         
  16   7   5        729.22        621.75       127.74 o                         
  17   7   5        867.32        871.30       152.93 o                         
  18   7   5       2413.45       2450.47       263.47 o                         
  19   7   5        144.72        253.88       106.60 o                         
  20   7   5       1199.34       1115.90       193.65 o                         
   0   8   5      40911.41      43169.74       651.76 o                         
   1   8   5       2696.51       2798.04       123.18 o                         
   2   8   5       6181.18       6227.20       154.92 o                         
   3   8   5       1447.57       1502.79       113.08 o                         
   4   8   5       1383.62       1186.82        75.41 o                         
   5   8   5       4525.69       4408.31       217.56 o                         
   6   8   5       1367.54       1955.95       237.06 o                         
   7   8   5       3907.89       3918.68       314.60 o                         
   8   8   5         31.31         31.92        21.77 o                         
   9   8   5        119.19        -55.01        79.68 o                         
  10   8   5         78.59         43.71        65.70 o                         
  11   8   5       1402.94       1167.99       144.09 o                         
  12   8   5        765.83        935.74       147.64 o                         
  13   8   5        465.07        347.52        74.40 o                         
  14   8   5       1430.82       1522.72       204.98 o                         
  15   8   5        158.07         79.51        84.59 o                         
  16   8   5          4.53        -13.55        90.37 o                         
  17   8   5        610.54        526.42       115.85 o                         
  18   8   5         42.55          8.82        87.06 o                         
  19   8   5        259.55        312.60       106.46 o                         
  20   8   5        301.14        255.11       110.38 o                         
   1   9   5       4021.83       3989.73       161.25 o                         
   2   9   5      49013.98      49617.83       446.25 o                         
   3   9   5       3411.68       3535.64       142.97 o                         
   4   9   5       5015.10       4458.62       138.75 o                         
   5   9   5        939.50        907.22        68.10 o                         
   6   9   5       1542.09       1700.90       128.36 o                         
   7   9   5          9.81        -50.00        50.00 o                         
   8   9   5        917.30        839.37        78.88 o                         
   9   9   5        441.87        430.32        66.35 o                         
  10   9   5      14368.14      15474.91       723.84 o                         
  11   9   5        204.12        210.53        96.51 o                         
  12   9   5        119.25         16.83        75.03 o                         
  13   9   5       6665.46       6352.49       400.29 o                         
  14   9   5        671.92        700.90       139.70 o                         
  15   9   5       2527.56       2482.03       252.47 o                         
  16   9   5        385.92        190.68        85.68 o                         
  17   9   5        108.11        179.37       130.78 o                         
  18   9   5       3578.28       3870.50       439.60 o                         
  19   9   5         85.66        155.87       102.77 o                         
   0  10   5       1108.28       1082.99       119.70 o                         
   1  10   5       2380.24       2266.92       129.59 o                         
   2  10   5       1137.81       1249.51        82.24 o                         
   3  10   5       2685.62       2909.92       130.53 o                         
   4  10   5        788.07        660.76        46.38 o                         
   5  10   5       1758.48       1842.72       136.44 o                         
   6  10   5         47.38         85.62        57.42 o                         
   7  10   5        503.09        425.76        52.23 o                         
   8  10   5        117.41        -81.78        89.72 o                         
   9  10   5        222.84        147.76        64.63 o                         
  10  10   5        237.65        171.69        81.62 o                         
  11  10   5         20.84        -57.38       118.53 o                         
  12  10   5        373.71        448.14       139.26 o                         
  13  10   5       1701.04       1306.41       237.37 o                         
  14  10   5       1794.90       1837.68       312.26 o                         
  15  10   5        160.61        236.64       288.68 o                         
  16  10   5       3067.87       2977.91       376.32 o                         
  17  10   5       1928.28       1967.47       317.99 o                         
  18  10   5        961.10        902.79       179.31 o                         
   1  11   5       1117.93        962.75        91.95 o                         
   2  11   5        885.79       1000.65       129.51 o                         
   3  11   5       9871.42       9770.88       327.28 o                         
   4  11   5        317.44        247.35        61.29 o                         
   5  11   5        229.89        161.11        36.91 o                         
   6  11   5         23.39        -27.12        42.44 o                         
   7  11   5       2507.77       2488.69       167.36 o                         
   8  11   5        249.94         44.81        55.22 o                         
   9  11   5        237.18         80.23        65.55 o                         
  10  11   5       2242.12       2334.42       233.96 o                         
  11  11   5          4.98        -95.59        96.03 o                         
  12  11   5        837.72        863.72       137.11 o                         
  13  11   5          5.51        -15.16       163.67 o                         
  14  11   5       3406.37       3465.66       388.00 o                         
  15  11   5        218.74        170.06       108.06 o                         
  16  11   5          6.94        -48.25       128.26 o                         
  17  11   5         13.44         11.94       104.04 o                         
   0  12   5      54651.64      56670.81      1044.77 o                         
   1  12   5       1079.34       1084.09       123.76 o                         
   2  12   5      10154.54      10616.95       350.52 o                         
   3  12   5       1269.48       1088.18       111.97 o                         
   4  12   5        469.57        539.65        75.65 o                         
   5  12   5       1727.39       1412.21       107.69 o                         
   6  12   5       1438.53       1418.42       113.84 o                         
   7  12   5         78.20        104.01        58.22 o                         
   8  12   5      10118.96      10137.55       474.29 o                         
   9  12   5       1008.71        789.90       127.11 o                         
  10  12   5       1741.83       1580.32       197.60 o                         
  11  12   5       1540.92       1684.34       217.25 o                         
  12  12   5       4617.96       4880.36       379.21 o                         
  13  12   5        297.09        252.05        96.56 o                         
  14  12   5       2040.67       2189.27       258.57 o                         
  15  12   5        131.43        149.76       102.32 o                         
  16  12   5         68.90         73.55        91.85 o                         
   1  13   5        541.87        433.80       118.84 o                         
   2  13   5       2507.89       2748.01       284.76 o                         
   3  13   5       3697.46       3635.21       239.49 o                         
   4  13   5       2516.68       2635.40       172.45 o                         
   5  13   5       1931.15       1972.43       142.79 o                         
   6  13   5         30.50         31.01        71.69 o                         
   7  13   5         11.68          2.59        56.08 o                         
   8  13   5        102.32        187.84        96.52 o                         
   9  13   5         22.49        126.21       137.84 o                         
  10  13   5         20.89         79.13        95.63 o                         
  11  13   5         11.33        -13.41        98.88 o                         
  12  13   5        106.56        151.11       114.90 o                         
  13  13   5          1.85         36.62        94.30 o                         
  14  13   5        644.74        711.50       175.31 o                         
  15  13   5         51.12         69.66        96.21 o                         
   0  14   5        689.57       1075.05       316.02 o                         
   1  14   5       4231.41       4515.10       391.19 o                         
   2  14   5        494.04        684.77       153.87 o                         
   3  14   5        193.79        189.49        62.42 o                         
   4  14   5         66.67        -41.64        70.04 o                         
   5  14   5        181.21        292.63       165.31 o                         
   6  14   5        465.97        312.48       273.95 o                         
   7  14   5          2.62        108.44       311.50 o                         
   8  14   5       2621.05       2328.95       356.28 o                         
   9  14   5         17.61         58.56       129.32 o                         
  10  14   5        465.94        590.92       167.55 o                         
  11  14   5         12.74        129.80       127.63 o                         
  12  14   5        952.81       1180.11       267.62 o                         
  13  14   5        100.14        211.66       167.57 o                         
  14  14   5        922.83       1136.08       204.61 o                         
   1  15   5         50.93         99.88        87.05 o                         
   2  15   5        195.97        322.76       136.11 o                         
   3  15   5       2449.34       2470.84       234.91 o                         
   4  15   5        960.73       1160.97       321.13 o                         
   5  15   5       3466.18       3116.82       527.11 o                         
   6  15   5        796.61        576.99       261.64 o                         
   7  15   5        401.54        308.47       208.58 o                         
   8  15   5        228.40        342.89       168.25 o                         
   9  15   5        889.78       1116.34       336.94 o                         
  10  15   5        133.68        355.39       203.08 o                         
  11  15   5        308.30        560.31       157.09 o                         
  12  15   5        475.58        512.92       157.22 o                         
  13  15   5         16.77        112.04        95.61 o                         
   0  16   5        238.36        108.57       220.72 o                         
   1  16   5        597.71        544.71       118.10 o                         
   2  16   5        320.18        138.82        76.88 o                         
   3  16   5         64.57         55.62        93.36 o                         
   4  16   5         76.98         79.61       110.64 o                         
   5  16   5        147.22        121.41       111.08 o                         
   6  16   5         68.35       -111.57       111.57 o                         
   7  16   5        398.71        482.62       173.52 o                         
   8  16   5        100.99         49.89       158.74 o                         
   9  16   5        155.07        106.49        96.01 o                         
  10  16   5        173.79        504.54       195.70 o                         
  11  16   5        603.10        607.56       165.32 o                         
   1  17   5        149.92        125.91        72.13 o                         
   2  17   5       5471.21       6181.65       575.78 o                         
   3  17   5        177.13        172.18        95.06 o                         
   4  17   5       1123.56       1174.63       431.41 o                         
   5  17   5         18.46         34.24       285.66 o                         
   6  17   5        329.58        188.55        94.15 o                         
   7  17   5         22.58        -81.61       187.34 o                         
   8  17   5        100.00        122.44       133.76 o                         
   9  17   5        203.34        347.02       182.39 o                         
   0  18   5         41.19         56.12       220.50 o                         
   1  18   5       1683.69       1747.85       279.79 o                         
   2  18   5         64.55        117.77       119.57 o                         
   3  18   5        108.64         52.54        95.91 o                         
   4  18   5        260.68        163.91        86.91 o                         
   5  18   5       1027.00       1017.78       356.65 o                         
   0   0   6      18980.50      17912.43       428.88 o                         
   1   0   6      27113.44      27554.74       286.88 o                         
   2   0   6       3887.77       4001.47       125.83 o                         
   3   0   6      10658.71      12071.10       296.88 o                         
   4   0   6       2950.99       2992.71       138.83 o                         
   5   0   6      11287.98      11908.42       435.29 o                         
   6   0   6        416.59        203.05        63.01 o                         
   7   0   6       2007.08       2371.11       111.02 o                         
   8   0   6      25821.72      27878.58       454.31 o                         
   9   0   6        693.43       1137.95       100.73 o                         
  10   0   6      12255.77      12351.29       335.05 o                         
  11   0   6      18111.38      18687.56       427.45 o                         
  12   0   6        427.31        359.78        63.97 o                         
  13   0   6        120.05         65.87        62.60 o                         
  14   0   6         15.57        -40.33        59.53 o                         
  15   0   6       1912.17       1677.16       190.69 o                         
  16   0   6       3564.33       4104.47       833.62 o                         
  17   0   6       1516.89       1635.10       553.68 o                         
  18   0   6       4000.54       4643.91       600.99 o                         
  19   0   6       1300.30       2412.12       729.64 o                         
  20   0   6        237.34        786.97       246.46 o                         
  21   0   6        639.86       1159.27       276.98 o                         
  22   0   6       1174.63       1609.18       317.70 o                         
   1   1   6      54793.62      60260.79       374.47 o                         
   2   1   6      82487.69      86122.68      1172.16 o                         
   3   1   6       3262.65       3145.11       156.55 o                         
   4   1   6         49.90         77.80        21.36 o                         
   5   1   6      19719.93      22013.94       350.10 o                         
   6   1   6        668.67        624.96        39.29 o                         
   7   1   6       4099.69       4560.55       111.82 o                         
   8   1   6       7189.49       6770.42       154.54 o                         
   9   1   6      21664.49      22174.58       298.21 o                         
  10   1   6      20855.71      20156.33       299.60 o                         
  11   1   6        607.44        610.36        56.16 o                         
  12   1   6        286.73        357.12        44.50 o                         
  13   1   6       1641.65       1668.71        94.11 o                         
  14   1   6       4001.17       3990.64       141.38 o                         
  15   1   6         51.23         85.74       131.51 o                         
  16   1   6        260.29        117.72        45.68 o                         
  17   1   6        745.88        962.14       136.98 o                         
  18   1   6       1114.34       1638.92       191.04 o                         
  19   1   6          1.51        648.12       175.65 o                         
  20   1   6        183.31        524.54       225.19 o                         
  21   1   6        481.38        988.52       187.23 o                         
  22   1   6       1818.37       2126.74       243.82 o                         
   0   2   6      65704.98      70210.02       580.10 o                         
   1   2   6       5813.10       6117.90       106.37 o                         
   2   2   6       3585.05       3051.62        74.65 o                         
   3   2   6       1920.96       1849.86        92.50 o                         
   4   2   6      14171.13      13993.05       391.67 o                         
   5   2   6      17785.85      18288.02       304.47 o                         
   6   2   6      97453.03     101575.93       866.11 o                         
   7   2   6      26731.47      25869.62       326.13 o                         
   8   2   6      67851.28      68908.99       549.83 o                         
   9   2   6        318.36        264.62        34.51 o                         
  10   2   6       1152.12       1055.98        64.61 o                         
  11   2   6       5529.12       5181.77       148.52 o                         
  12   2   6      18893.54      18818.03       295.32 o                         
  13   2   6       3876.28       3980.08       134.75 o                         
  14   2   6        746.24        515.83        95.36 o                         
  15   2   6        176.42         26.27       124.31 o                         
  16   2   6         12.18        -10.82        69.05 o                         
  17   2   6        111.22        103.58        56.99 o                         
  18   2   6        991.21       1105.71       222.10 o                         
  19   2   6        208.77         63.28       248.36 o                         
  20   2   6        967.29       1638.70       341.59 o                         
  21   2   6        186.02         28.43       142.43 o                         
   1   3   6       4791.79       4664.48        82.46 o                         
   2   3   6      16125.75      14156.49       180.60 o                         
   3   3   6       1751.17       1832.19        71.56 o                         
   4   3   6       6467.67       7569.48       464.93 o                         
   5   3   6        112.22        396.84        69.82 o                         
   6   3   6        467.97        283.38        50.15 o                         
   7   3   6      24218.25      25514.27       322.01 o                         
   8   3   6        143.97        118.36        34.50 o                         
   9   3   6      11161.11      11931.67       309.66 o                         
  10   3   6       5401.00       4442.45       197.44 o                         
  11   3   6         16.84          0.81        42.47 o                         
  12   3   6       4174.13       3988.25       148.96 o                         
  13   3   6       2343.47       2176.90       150.39 o                         
  14   3   6        517.69        421.30        62.03 o                         
  15   3   6        456.55        384.89        70.31 o                         
  16   3   6         64.42        -19.11        67.24 o                         
  17   3   6          0.44        -91.63        93.28 o                         
  18   3   6       1597.39       1632.56       272.60 o                         
  19   3   6          8.42        118.14       281.27 o                         
  20   3   6       1770.84       1965.60       312.98 o                         
  21   3   6        161.52         63.72       109.88 o                         
   0   4   6      24281.84      28073.22      1076.62 o                         
   1   4   6      59971.97      60781.36       633.90 o                         
   2   4   6       1778.18       1757.05        55.72 o                         
   3   4   6       2712.26       2246.93        83.56 o                         
   4   4   6        773.88        835.87        60.58 o                         
   5   4   6        148.17         80.13        42.81 o                         
   6   4   6       4100.34       5088.70       232.50 o                         
   7   4   6       2894.86       2963.49       123.41 o                         
   8   4   6      28405.88      28104.89       531.02 o                         
   9   4   6       1423.30       1562.57       116.84 o                         
  10   4   6        466.68        469.60        73.83 o                         
  11   4   6          2.83         70.62        54.12 o                         
  12   4   6       5293.08       5453.94       278.11 o                         
  13   4   6        118.14        171.96        61.81 o                         
  14   4   6          1.17        -79.06        79.06 o                         
  15   4   6       1202.22        935.23       110.11 o                         
  16   4   6        144.82         79.67        67.67 o                         
  17   4   6        273.32         87.94        60.18 o                         
  18   4   6         84.77        178.42       101.53 o                         
  19   4   6          3.43       -184.58       184.58 o                         
  20   4   6         26.21         -4.75       217.33 o                         
  21   4   6         70.05       -243.58       243.58 o                         
   1   5   6        412.40        298.66        45.88 o                         
   2   5   6       4062.81       3455.33       115.56 o                         
   3   5   6         61.57        174.02        29.07 o                         
   4   5   6        564.48        398.12        65.97 o                         
   5   5   6        818.42        651.26        82.41 o                         
   6   5   6        543.55        540.56       101.82 o                         
   7   5   6        705.29        605.93        87.13 o                         
   8   5   6        343.32        386.48        49.93 o                         
   9   5   6       5921.42       5487.38       212.87 o                         
  10   5   6       5747.77       6072.76       210.79 o                         
  11   5   6        991.26        855.27       118.66 o                         
  12   5   6       7010.73       6816.02       352.70 o                         
  13   5   6       9205.88       9322.79       422.70 o                         
  14   5   6        579.52        526.97        76.30 o                         
  15   5   6       2190.13       1828.28       167.89 o                         
  16   5   6        385.26        303.73       115.13 o                         
  17   5   6        102.55         47.07       188.19 o                         
  18   5   6       1296.14       1345.81       148.73 o                         
  19   5   6         50.82        -75.19       132.22 o                         
  20   5   6       1779.44       1333.34       270.91 o                         
  21   5   6        790.95        488.49       395.48 o                         
   0   6   6      72099.46      69181.19       743.04 o                         
   1   6   6      37356.32      35491.46       380.25 o                         
   2   6   6      17509.45      17021.63       284.44 o                         
   3   6   6        910.61       1558.44       107.95 o                         
   4   6   6       8597.64       7901.01       304.79 o                         
   5   6   6       8580.34       8605.22       324.31 o                         
   6   6   6      10306.80       9961.15       427.00 o                         
   7   6   6       7627.59       7187.13       341.00 o                         
   8   6   6      11884.43      10983.57       525.08 o                         
   9   6   6       2402.20       2119.91       135.03 o                         
  10   6   6        176.50        206.25        41.57 o                         
  11   6   6       4344.51       4087.27       324.14 o                         
  12   6   6      18014.25      17949.43       745.16 o                         
  13   6   6       3891.02       3367.35       313.70 o                         
  14   6   6       6041.15       5165.08       392.12 o                         
  15   6   6       1910.09       1657.37       212.24 o                         
  16   6   6        421.61        276.32       164.40 o                         
  17   6   6       1695.21       1586.84       197.72 o                         
  18   6   6        443.26        299.78       178.61 o                         
  19   6   6        429.49        661.16       183.60 o                         
  20   6   6       1337.55       1335.21       252.32 o                         
   1   7   6      17397.88      16078.61       273.24 o                         
   2   7   6      92510.73      93009.57       661.76 o                         
   3   7   6       8187.86       7577.87       273.70 o                         
   4   7   6       9387.89       9968.01       316.24 o                         
   5   7   6        200.15        185.69        53.20 o                         
   6   7   6        357.06        226.99        88.49 o                         
   7   7   6         37.83          8.57        45.04 o                         
   8   7   6       1523.65       1556.92       162.61 o                         
   9   7   6      11391.16      11712.14       792.57 o                         
  10   7   6      17526.94      17987.67       705.80 o                         
  11   7   6       3343.33       3335.16       319.79 o                         
  12   7   6        134.72        101.29        57.90 o                         
  13   7   6       2915.58       2692.98       236.99 o                         
  14   7   6        307.57        246.48        98.89 o                         
  15   7   6       2100.80       2090.26       223.86 o                         
  16   7   6        820.90        735.67       136.56 o                         
  17   7   6          3.84        -11.81        73.40 o                         
  18   7   6       1098.65       1098.43       185.07 o                         
  19   7   6         21.82        169.65       115.25 o                         
  20   7   6          0.73        156.24       104.27 o                         
   0   8   6      37434.87      40093.44       642.61 o                         
   1   8   6      19548.79      19237.05       311.96 o                         
   2   8   6       8486.49       8045.40       162.59 o                         
   3   8   6       4245.81       4051.75       186.96 o                         
   4   8   6        251.78        169.83        28.55 o                         
   5   8   6        230.48        187.75        48.13 o                         
   6   8   6        121.90        133.78        94.25 o                         
   7   8   6        336.63        302.22        66.66 o                         
   8   8   6       5198.26       5306.38       301.96 o                         
   9   8   6         15.91       -130.68       130.68 o                         
  10   8   6       6767.99       6731.49       458.56 o                         
  11   8   6       1901.53       1628.28       224.22 o                         
  12   8   6          9.01        -68.22        97.16 o                         
  13   8   6         54.87        -84.32        84.32 o                         
  14   8   6         41.18        -35.68       125.04 o                         
  15   8   6          5.47         40.22        74.32 o                         
  16   8   6        464.88        318.64       191.25 o                         
  17   8   6        156.66         72.06       136.61 o                         
  18   8   6       1750.01       2301.21       327.60 o                         
  19   8   6        852.82        829.76       220.98 o                         
   1   9   6       5948.49       5454.24       177.36 o                         
   2   9   6       9213.37       9359.80       193.84 o                         
   3   9   6       8652.50       8332.23       283.33 o                         
   4   9   6       1921.72       1908.23        85.02 o                         
   5   9   6        232.19        246.48        36.07 o                         
   6   9   6       1486.18       1408.30       117.71 o                         
   7   9   6         28.14         28.87        72.50 o                         
   8   9   6         14.65        -39.28        39.28 o                         
   9   9   6       1330.65       1379.31       163.06 o                         
  10   9   6       5236.30       5701.83       454.65 o                         
  11   9   6        397.18        414.01       127.91 o                         
  12   9   6         74.41       -118.88       228.76 o                         
  13   9   6        220.67        279.29       151.89 o                         
  14   9   6       1097.51       1141.08       245.46 o                         
  15   9   6         29.58        -90.44        90.44 o                         
  16   9   6        125.07        232.69       101.47 o                         
  17   9   6         31.30       -113.57       113.57 o                         
  18   9   6        222.35        401.56       245.20 o                         
  19   9   6          1.18         18.65        87.47 o                         
   0  10   6        723.36       1115.72       146.64 o                         
   1  10   6       2288.47       2486.43       135.00 o                         
   2  10   6         99.60        116.93        35.75 o                         
   3  10   6        113.83        112.76        33.23 o                         
   4  10   6        353.76        342.26        44.62 o                         
   5  10   6        159.71        122.06        46.99 o                         
   6  10   6        769.54        956.39       101.69 o                         
   7  10   6        641.09        641.97       101.76 o                         
   8  10   6       1590.56       1361.54       154.85 o                         
   9  10   6        532.06        370.00        71.44 o                         
  10  10   6       1680.28       1498.56       175.78 o                         
  11  10   6         95.87         -2.36        82.10 o                         
  12  10   6       1312.42       1385.80       424.97 o                         
  13  10   6        314.07        232.86       184.06 o                         
  14  10   6       2371.29       2688.26       358.26 o                         
  15  10   6         19.62         20.61       149.49 o                         
  16  10   6        347.56        225.71       244.43 o                         
  17  10   6         34.01        162.47       162.30 o                         
  18  10   6        110.77        228.22       141.57 o                         
   1  11   6       2436.81       2617.87       147.53 o                         
   2  11   6      29620.87      30721.38       585.54 o                         
   3  11   6       2193.81       2203.85       162.90 o                         
   4  11   6        323.33        146.51        49.11 o                         
   5  11   6        237.94        257.69        41.07 o                         
   6  11   6        110.18         34.34        46.67 o                         
   7  11   6         24.38         -2.23        51.72 o                         
   8  11   6        355.18        285.75        57.60 o                         
   9  11   6         14.26         67.34        60.43 o                         
  10  11   6       3306.24       3784.51       311.16 o                         
  11  11   6        519.59        434.40        99.66 o                         
  12  11   6        532.12        396.01       100.75 o                         
  13  11   6        474.40        333.83       109.18 o                         
  14  11   6        608.03        928.38       240.19 o                         
  15  11   6          6.72        -11.02       106.68 o                         
  16  11   6        431.00        182.25       138.25 o                         
  17  11   6        131.23        161.18       191.12 o                         
   0  12   6       6418.05       7476.67       406.95 o                         
   1  12   6        101.04        118.24        67.77 o                         
   2  12   6       1144.91       1342.74       137.28 o                         
   3  12   6       2176.68       2309.65       174.07 o                         
   4  12   6         80.58         29.51        41.73 o                         
   5  12   6       1066.36       1139.91       119.91 o                         
   6  12   6        150.11        -12.54        42.16 o                         
   7  12   6         13.83         86.95        56.81 o                         
   8  12   6       2621.01       2642.27       254.76 o                         
   9  12   6         61.26         75.46        65.47 o                         
  10  12   6         23.34         62.76        91.77 o                         
  11  12   6       1606.30       1735.23       213.78 o                         
  12  12   6       2199.76       2393.96       268.78 o                         
  13  12   6        216.11        258.27       125.20 o                         
  14  12   6          7.74         77.79       113.96 o                         
  15  12   6        507.39        439.53       121.01 o                         
  16  12   6        726.58        547.69       144.17 o                         
   1  13   6        176.12        140.92        71.48 o                         
   2  13   6         44.70        -59.17        59.17 o                         
   3  13   6         53.82         60.69        53.42 o                         
   4  13   6        154.24        308.76        83.61 o                         
   5  13   6          3.11         -7.29        69.13 o                         
   6  13   6       1965.04       1776.55       186.73 o                         
   7  13   6         84.92        109.64        87.70 o                         
   8  13   6       1521.21       1307.67       180.61 o                         
   9  13   6       1811.13       1801.31       218.31 o                         
  10  13   6        242.65        231.04       103.34 o                         
  11  13   6        166.60        163.82        87.90 o                         
  12  13   6       2839.80       2690.14       288.87 o                         
  13  13   6       2293.76       2403.86       281.12 o                         
  14  13   6       1267.74       1211.60       206.70 o                         
  15  13   6       1163.15       1290.45       222.92 o                         
   0  14   6       8691.32       9161.74       778.31 o                         
   1  14   6       7804.31       8211.45       510.54 o                         
   2  14   6       2453.11       2594.73       287.22 o                         
   3  14   6        167.92        151.64       188.94 o                         
   4  14   6        194.80        274.44        60.00 o                         
   5  14   6       3070.57       3485.41       365.83 o                         
   6  14   6       2400.39       2487.54       407.87 o                         
   7  14   6       3647.81       3239.73       377.77 o                         
   8  14   6       3676.66       4024.41       429.55 o                         
   9  14   6        458.86        473.38       179.89 o                         
  10  14   6          2.26        -71.75       143.81 o                         
  11  14   6       1132.35       1101.98       237.67 o                         
  12  14   6       2782.61       2708.58       378.41 o                         
  13  14   6       1180.63       1335.59       279.54 o                         
  14  14   6        397.68        317.77       168.42 o                         
   1  15   6       1022.65       1356.46       242.13 o                         
   2  15   6      12031.19      11864.19       515.80 o                         
   3  15   6       3352.65       3583.94       280.22 o                         
   4  15   6       4347.49       4355.38       608.77 o                         
   5  15   6       1324.69       1861.87       436.73 o                         
   6  15   6        398.26        410.51       146.54 o                         
   7  15   6          4.61        -23.69        78.82 o                         
   8  15   6        705.93        912.16       233.29 o                         
   9  15   6       1989.69       2087.60       401.91 o                         
  10  15   6       2719.87       3281.41       413.50 o                         
  11  15   6        755.14        821.90       254.61 o                         
  12  15   6          5.22          8.43       188.06 o                         
  13  15   6        143.81        102.96       185.66 o                         
   0  16   6       1012.84        932.47       178.35 o                         
   1  16   6        180.07        181.61        85.90 o                         
   2  16   6        547.65        462.69       130.32 o                         
   3  16   6        103.99         98.26       160.29 o                         
   4  16   6        187.00        195.93       202.74 o                         
   5  16   6        217.95        570.67       263.57 o                         
   6  16   6         76.95        404.64       253.57 o                         
   7  16   6         44.39        -65.84       146.95 o                         
   8  16   6       1058.50       1437.91       414.29 o                         
   9  16   6         29.93        213.54       159.24 o                         
  10  16   6        376.18        684.58       244.92 o                         
  11  16   6         10.38        112.55       131.84 o                         
   1  17   6         83.26        108.66        89.78 o                         
   2  17   6        383.79        668.41       244.50 o                         
   3  17   6          1.92         33.93       127.24 o                         
   4  17   6        222.70        292.91       111.30 o                         
   5  17   6          1.41        100.24       118.67 o                         
   6  17   6          1.03        150.53       154.82 o                         
   7  17   6        391.65        374.56        96.95 o                         
   8  17   6        200.33        149.96       282.79 o                         
   0  18   6       2037.55       2087.30       366.23 o                         
   1  18   6         13.68         60.92        91.36 o                         
   2  18   6        191.00        628.07       190.93 o                         
   3  18   6          4.32        -52.13       101.12 o                         
   4  18   6         54.54         29.01       283.41 o                         
   5  18   6          9.01        222.53       343.26 o                         
   1   1   7     129073.62     132180.70      1318.92 o                         
   2   1   7      32685.30      33189.97       286.41 o                         
   3   1   7       7948.07       8300.68       187.72 o                         
   4   1   7        159.56        148.48        59.23 o                         
   5   1   7       2992.04       2997.73        97.07 o                         
   6   1   7        102.17         57.95        26.48 o                         
   7   1   7      33783.56      34952.53       336.63 o                         
   8   1   7       1785.95       1632.62        89.35 o                         
   9   1   7       6420.12       5752.68       184.44 o                         
  10   1   7       8355.72       8175.14       189.80 o                         
  11   1   7      12251.57      11740.24       240.10 o                         
  12   1   7       3610.91       4022.71       138.24 o                         
  13   1   7        934.94        908.55        67.71 o                         
  14   1   7         20.18         63.76        35.04 o                         
  15   1   7         25.36         -4.91        45.90 o                         
  16   1   7          0.26         62.21       168.11 o                         
  17   1   7         38.99        166.69       205.53 o                         
  18   1   7       1842.22       2218.82       186.54 o                         
  19   1   7        583.69       1308.50       220.92 o                         
  20   1   7       1559.98       2202.95       236.65 o                         
  21   1   7         30.42        376.15       217.98 o                         
   0   2   7      53848.34      56832.68       402.52 o                         
   1   2   7          9.29         52.37        14.19 o                         
   2   2   7        170.60        173.56        37.35 o                         
   3   2   7        925.80        910.02        82.40 o                         
   4   2   7      47856.76      48434.33       722.96 o                         
   5   2   7       1387.45       1472.64        90.71 o                         
   6   2   7      28278.37      26679.40       364.25 o                         
   7   2   7       6297.16       6910.18       193.87 o                         
   8   2   7      15383.43      14317.78       293.62 o                         
   9   2   7        109.26        100.56        32.29 o                         
  10   2   7         62.09         28.82        33.05 o                         
  11   2   7       2959.54       3110.66       125.39 o                         
  12   2   7       2921.89       3431.64       138.92 o                         
  13   2   7         28.57         13.31        50.80 o                         
  14   2   7       1020.18        946.31       107.79 o                         
  15   2   7        563.46        421.50       104.18 o                         
  16   2   7        136.17        109.49        68.17 o                         
  17   2   7          4.33         37.21       134.45 o                         
  18   2   7        157.84        278.03       182.36 o                         
  19   2   7        665.46        652.57       181.72 o                         
  20   2   7        859.20       1221.94       222.04 o                         
  21   2   7        163.22        216.38       142.11 o                         
   1   3   7      10133.21       9500.66       119.73 o                         
   2   3   7        690.30        603.00        39.32 o                         
   3   3   7        316.99        329.77        39.03 o                         
   4   3   7      37664.25      36053.72       637.46 o                         
   5   3   7        898.71        612.37       156.49 o                         
   6   3   7          4.29         22.75        30.03 o                         
   7   3   7       1268.14       1068.61        75.75 o                         
   8   3   7      56806.92      59011.98       614.43 o                         
   9   3   7       1800.57       1473.17        89.67 o                         
  10   3   7      39035.94      37972.18       579.15 o                         
  11   3   7        100.48        103.03        38.29 o                         
  12   3   7         16.89          2.60        44.43 o                         
  13   3   7       3012.07       2835.38       175.49 o                         
  14   3   7         78.41        -27.60        64.37 o                         
  15   3   7        482.18        248.19        55.97 o                         
  16   3   7        213.51        250.29        85.98 o                         
  17   3   7         16.35        -61.15        84.79 o                         
  18   3   7        698.82        552.30       144.16 o                         
  19   3   7         79.43       -108.25       274.18 o                         
  20   3   7        149.81         21.19       149.09 o                         
  21   3   7       1334.19       1422.84       472.95 o                         
   0   4   7       4678.78       5233.93       163.21 o                         
   1   4   7       9580.04       8058.52       191.60 o                         
   2   4   7       4303.93       4133.75       104.98 o                         
   3   4   7      10568.54       8830.12       171.49 o                         
   4   4   7        247.38        256.00        30.65 o                         
   5   4   7       2017.75       2110.76       156.10 o                         
   6   4   7         73.73         48.63       141.45 o                         
   7   4   7        166.30         42.39        39.54 o                         
   8   4   7       3980.66       4085.65       158.64 o                         
   9   4   7       4150.37       3653.50       148.71 o                         
  10   4   7      15496.17      15171.31       380.64 o                         
  11   4   7      14269.46      13841.44       378.21 o                         
  12   4   7        481.33        374.58        55.08 o                         
  13   4   7       5333.87       5712.84       283.82 o                         
  14   4   7        122.89         39.70        72.34 o                         
  15   4   7       2814.88       2566.36       197.57 o                         
  16   4   7       3880.61       4269.65       232.20 o                         
  17   4   7        692.70        542.07       127.60 o                         
  18   4   7       6031.85       6312.35       418.90 o                         
  19   4   7         11.25       -190.42       190.42 o                         
  20   4   7        194.75       -280.72       280.72 o                         
  21   4   7        940.50        323.89       110.29 o                         
   1   5   7       2744.29       2278.74        82.50 o                         
   2   5   7      17627.69      15365.63       189.59 o                         
   3   5   7       1300.78       1346.32        78.46 o                         
   4   5   7       4822.22       4549.72       204.21 o                         
   5   5   7       2962.50       2919.48       119.39 o                         
   6   5   7        651.63        571.88        52.73 o                         
   7   5   7       1500.43       1601.13       224.56 o                         
   8   5   7       7482.55       7194.94       225.28 o                         
   9   5   7       1984.97       2225.72       101.82 o                         
  10   5   7      16099.23      15221.06       350.42 o                         
  11   5   7        496.52        358.77        90.11 o                         
  12   5   7        170.35        166.75        61.35 o                         
  13   5   7        129.24        182.96        68.45 o                         
  14   5   7       5186.17       5009.34       317.47 o                         
  15   5   7        607.99        475.27       106.02 o                         
  16   5   7       3815.16       3393.49       243.49 o                         
  17   5   7          9.65        -72.57        98.75 o                         
  18   5   7         59.08        128.21       135.43 o                         
  19   5   7        111.48        -17.40       241.85 o                         
  20   5   7          5.00         -3.78       217.23 o                         
  21   5   7        283.42        170.35       303.97 o                         
   0   6   7        143.70        194.54        81.67 o                         
   1   6   7       3341.14       3737.93       146.81 o                         
   2   6   7      26650.62      26439.42       393.96 o                         
   3   6   7         91.55        212.02        26.71 o                         
   4   6   7        596.23        296.82        61.36 o                         
   5   6   7        852.24        946.76        97.14 o                         
   6   6   7      22058.38      21657.94       507.73 o                         
   7   6   7        201.00        174.25        29.23 o                         
   8   6   7       7384.00       7071.81       205.49 o                         
   9   6   7         13.12         -5.46        47.45 o                         
  10   6   7       3244.01       3446.68       431.74 o                         
  11   6   7        248.90        281.03        98.71 o                         
  12   6   7       2520.58       2478.13       269.84 o                         
  13   6   7         56.90        -54.09        85.93 o                         
  14   6   7      10609.16      10683.58       565.65 o                         
  15   6   7        121.44       -121.16       121.16 o                         
  16   6   7       2693.76       2379.40       282.95 o                         
  17   6   7          2.37         94.12       167.31 o                         
  18   6   7        410.34        413.83       142.63 o                         
  19   6   7         22.58         86.68       112.44 o                         
  20   6   7        560.74        655.16       217.32 o                         
   1   7   7       3685.18       2754.76       116.22 o                         
   2   7   7       2267.75       2870.73       128.09 o                         
   3   7   7       3951.22       4471.21       177.82 o                         
   4   7   7      14719.65      14080.25       447.63 o                         
   5   7   7       1772.60       1858.86       255.77 o                         
   6   7   7       7094.15       6609.63       503.74 o                         
   7   7   7       4386.91       4230.13       411.54 o                         
   8   7   7        987.94        877.49       113.18 o                         
   9   7   7        404.92        328.09       100.77 o                         
  10   7   7       4993.02       5167.78       554.78 o                         
  11   7   7       2597.73       2573.02       407.38 o                         
  12   7   7       6952.46       7200.84       676.68 o                         
  13   7   7         71.62       -140.50       140.50 o                         
  14   7   7         43.71        -41.91       180.64 o                         
  15   7   7        218.49        178.59       163.66 o                         
  16   7   7       2167.44       1811.26       272.21 o                         
  17   7   7         34.82         -3.53        88.44 o                         
  18   7   7        948.25       1101.34       236.78 o                         
  19   7   7        685.67        798.62       213.89 o                         
  20   7   7        223.63        236.99       136.31 o                         
   0   8   7       8816.08       9264.51       320.64 o                         
   1   8   7         61.14         67.78        41.34 o                         
   2   8   7        735.26        706.19        63.89 o                         
   3   8   7       1260.89       1077.46        92.99 o                         
   4   8   7        957.93        992.76       102.41 o                         
   5   8   7       7434.17       6635.47       279.59 o                         
   6   8   7       1871.82       1676.37       197.59 o                         
   7   8   7       2346.70       2605.28       378.97 o                         
   8   8   7       1603.73       1428.21       160.25 o                         
   9   8   7         62.72         22.02       152.30 o                         
  10   8   7        160.13        -15.51       109.65 o                         
  11   8   7        377.12        318.13       109.13 o                         
  12   8   7        735.62        802.54       172.78 o                         
  13   8   7        104.47        382.79       143.13 o                         
  14   8   7        876.98        930.33       225.39 o                         
  15   8   7         32.79         67.40       144.43 o                         
  16   8   7       2414.16       2304.87       339.01 o                         
  17   8   7          8.79          0.01       127.21 o                         
  18   8   7        169.68        128.09       180.44 o                         
  19   8   7        133.38        -31.41       112.43 o                         
   1   9   7      13266.53      13102.49       277.82 o                         
   2   9   7         26.62         21.01        21.54 o                         
   3   9   7       5103.65       4654.88       214.95 o                         
   4   9   7       1784.18       1756.45       131.20 o                         
   5   9   7       1815.68       1798.64        96.26 o                         
   6   9   7       1626.73       1529.57       157.98 o                         
   7   9   7       8741.45       9396.09       408.25 o                         
   8   9   7        559.62        414.58        86.98 o                         
   9   9   7      11385.45      11426.31       482.11 o                         
  10   9   7        287.24        339.19        88.11 o                         
  11   9   7       4099.23       4225.18       383.87 o                         
  12   9   7       1150.14       1037.11       188.40 o                         
  13   9   7       3749.87       3826.25       396.78 o                         
  14   9   7       3807.53       3854.13       400.65 o                         
  15   9   7       1046.35        750.78       181.89 o                         
  16   9   7        644.75        441.50       132.47 o                         
  17   9   7        152.06         82.77       118.04 o                         
  18   9   7       1860.39       1961.47       309.63 o                         
  19   9   7        901.34        873.28       234.48 o                         
   0  10   7      46319.40      48049.48       784.54 o                         
   1  10   7       1997.57       2128.34       123.76 o                         
   2  10   7      17386.32      15586.08       546.96 o                         
   3  10   7       1745.12       1921.15       103.71 o                         
   4  10   7       3468.66       3263.09       188.12 o                         
   5  10   7        303.50        221.39        53.44 o                         
   6  10   7       7992.78       8519.31       310.72 o                         
   7  10   7         24.99        -60.72        60.72 o                         
   8  10   7         37.54        -27.38        72.94 o                         
   9  10   7        190.85         91.48        77.25 o                         
  10  10   7         20.09          9.53       112.73 o                         
  11  10   7        181.80         53.90        87.79 o                         
  12  10   7        680.30        515.97        96.16 o                         
  13  10   7        268.46        125.66       109.02 o                         
  14  10   7       3478.50       4122.67       428.54 o                         
  15  10   7        277.87        339.24       166.28 o                         
  16  10   7         26.36         26.05       121.58 o                         
  17  10   7         60.29        299.49       231.42 o                         
  18  10   7        540.87        807.71       226.43 o                         
   1  11   7       2641.11       2485.92       145.29 o                         
   2  11   7      27218.88      27743.85       564.85 o                         
   3  11   7       2089.04       2053.08       156.44 o                         
   4  11   7       6883.29       6822.29       285.40 o                         
   5  11   7          3.53        -28.18        47.11 o                         
   6  11   7       2780.81       2854.29       190.01 o                         
   7  11   7          1.43         33.54        60.50 o                         
   8  11   7         33.41        -10.08        69.65 o                         
   9  11   7       1073.75        904.57       142.33 o                         
  10  11   7       5906.09       5926.05       376.41 o                         
  11  11   7          8.54        -52.90        88.35 o                         
  12  11   7        393.99        431.08       109.36 o                         
  13  11   7        379.06        465.15       133.40 o                         
  14  11   7       1398.23       1490.65       229.42 o                         
  15  11   7         13.67        -26.71        87.58 o                         
  16  11   7        413.75        733.50       226.76 o                         
  17  11   7          7.82         71.60       135.31 o                         
   0  12   7       1273.03       1147.77       248.32 o                         
   1  12   7        157.91        283.06        47.52 o                         
   2  12   7         25.81         42.54        69.27 o                         
   3  12   7       4824.40       5211.50       256.72 o                         
   4  12   7         12.29         28.21        44.30 o                         
   5  12   7        593.18        498.43        90.64 o                         
   6  12   7        841.27        630.98        93.11 o                         
   7  12   7         84.19         66.03        82.06 o                         
   8  12   7        748.87        539.49       116.51 o                         
   9  12   7       3229.50       3114.10       272.96 o                         
  10  12   7       3246.11       3146.89       285.29 o                         
  11  12   7       2039.05       1990.47       241.10 o                         
  12  12   7         98.71          7.32        91.49 o                         
  13  12   7        746.85        944.86       191.38 o                         
  14  12   7        286.81        313.51       121.30 o                         
  15  12   7        201.80         80.88       110.95 o                         
  16  12   7        893.78        985.25       185.73 o                         
   1  13   7       2781.32       2630.85       173.40 o                         
   2  13   7       2902.36       2786.64       194.67 o                         
   3  13   7          0.90        118.66        79.27 o                         
   4  13   7        957.42        951.94       124.79 o                         
   5  13   7        609.70        570.85        93.80 o                         
   6  13   7        142.64        188.90        88.94 o                         
   7  13   7       1127.44       1146.18       174.66 o                         
   8  13   7        321.20        388.01       113.16 o                         
   9  13   7        372.93        570.12       166.90 o                         
  10  13   7        696.63        944.05       173.85 o                         
  11  13   7         57.75         11.90        81.03 o                         
  12  13   7         11.10        -33.94       117.85 o                         
  13  13   7         15.49         23.25       130.80 o                         
  14  13   7        315.36        214.83       132.03 o                         
  15  13   7         34.52        309.59       169.71 o                         
   0  14   7        634.75       1212.98       314.79 o                         
   1  14   7        499.73       1030.42       215.29 o                         
   2  14   7         39.18         83.70        96.81 o                         
   3  14   7         25.77         74.06        93.99 o                         
   4  14   7         55.06         64.81        63.84 o                         
   5  14   7         67.59        488.21       206.71 o                         
   6  14   7        998.10        920.54       215.90 o                         
   7  14   7        297.21        304.81       129.24 o                         
   8  14   7       3037.18       3104.40       386.85 o                         
   9  14   7        513.82        784.31       218.66 o                         
  10  14   7        221.49        398.32       205.83 o                         
  11  14   7        138.68        252.76       139.32 o                         
  12  14   7       1023.66       1142.66       283.37 o                         
  13  14   7        112.74        270.23       179.89 o                         
  14  14   7        643.14        783.47       236.98 o                         
   1  15   7          0.07        324.86       208.69 o                         
   2  15   7       5089.49       5886.31       455.76 o                         
   3  15   7        153.74        472.14       181.71 o                         
   4  15   7       1165.96       2240.08       470.08 o                         
   5  15   7         95.21        246.32       145.75 o                         
   6  15   7         55.82        161.60       124.94 o                         
   7  15   7          5.87        131.55       128.68 o                         
   8  15   7        946.71       1292.49       258.79 o                         
   9  15   7          8.08         95.92       332.00 o                         
  10  15   7       2584.39       2699.51       441.76 o                         
  11  15   7        308.56        595.10       202.20 o                         
  12  15   7         40.23        128.38       142.19 o                         
   0  16   7       1684.54       2198.06       420.99 o                         
   1  16   7       2385.37       2104.69       263.50 o                         
   2  16   7        816.67        955.60       156.93 o                         
   3  16   7         23.51        225.23       185.62 o                         
   4  16   7          4.70        204.62       205.48 o                         
   5  16   7          4.12        -74.51       132.24 o                         
   6  16   7       1073.43       1452.96       435.95 o                         
   7  16   7          4.44        154.46       223.80 o                         
   8  16   7        389.98        803.21       248.46 o                         
   9  16   7         18.50        404.46       197.55 o                         
  10  16   7        434.56        651.04       227.44 o                         
  11  16   7        446.00        924.71       274.22 o                         
   1  17   7       1828.23       1893.64       200.83 o                         
   2  17   7        198.35        298.81       137.21 o                         
   3  17   7       2013.28       2092.60       419.65 o                         
   4  17   7         68.76        452.78       238.41 o                         
   5  17   7         41.52        400.50       293.79 o                         
   6  17   7        450.03        839.84       347.66 o                         
   7  17   7         40.82        461.90       273.40 o                         
   8  17   7        296.38        624.93       324.28 o                         
   0  18   7       6489.00       6118.49       509.60 o                         
   1  18   7        278.82        390.75       170.06 o                         
   2  18   7       2074.99       1782.06       297.65 o                         
   3  18   7        214.55        121.53       175.64 o                         
   4  18   7        431.87        582.04       180.19 o                         
   5  18   7          4.57        125.75       339.00 o                         
   0   0   8      75308.37      76083.62      1016.24 o                         
   1   0   8      45815.08      44219.27       671.09 o                         
   2   0   8       4883.29       4435.30       168.23 o                         
   3   0   8       9920.25       9578.77       297.69 o                         
   4   0   8      16808.02      17545.78       592.51 o                         
   5   0   8       6659.59       6403.36       191.91 o                         
   6   0   8       1623.01       1354.78        95.60 o                         
   7   0   8       1107.25       1616.21       198.58 o                         
   8   0   8       6269.36       6950.18       274.34 o                         
   9   0   8        137.16        249.39        84.14 o                         
  10   0   8         34.39        129.28       171.53 o                         
  11   0   8       3263.13       3009.61       212.13 o                         
  12   0   8       4719.66       4943.77       274.65 o                         
  13   0   8      12454.77      12591.13       449.39 o                         
  14   0   8       7683.87       7607.73       284.13 o                         
  15   0   8       1696.16       1678.52       178.44 o                         
  16   0   8       5949.93       6331.76       471.11 o                         
  17   0   8       4231.89       4652.81       886.68 o                         
  18   0   8        494.27        475.10       331.26 o                         
  19   0   8       2032.05       2435.40       374.18 o                         
  20   0   8       1219.08       1711.51       304.91 o                         
  21   0   8         76.28        342.28       196.29 o                         
   1   1   8      10296.79      10950.80       201.10 o                         
   2   1   8      35297.18      39547.67       318.20 o                         
   3   1   8      10413.08      10277.54       211.12 o                         
   4   1   8       4309.51       4301.88       215.88 o                         
   5   1   8        671.52        576.65        43.90 o                         
   6   1   8       1040.89       1336.89        72.03 o                         
   7   1   8      26508.68      27789.35       408.89 o                         
   8   1   8      15549.22      18054.06       288.31 o                         
   9   1   8        203.91        266.89        49.23 o                         
  10   1   8       2711.63       2564.49       150.51 o                         
  11   1   8        195.25        233.87        50.62 o                         
  12   1   8       2287.69       2447.21       138.10 o                         
  13   1   8        167.98        109.38        78.98 o                         
  14   1   8       6910.02       6962.30       215.37 o                         
  15   1   8       6451.23       7140.52       251.94 o                         
  16   1   8        213.24        672.97       242.22 o                         
  17   1   8       1356.60       1572.07       159.60 o                         
  18   1   8        245.92        306.13       173.80 o                         
  19   1   8        305.17        703.22       274.81 o                         
  20   1   8         38.90        610.94       288.32 o                         
  21   1   8         94.04        259.08       222.35 o                         
   0   2   8       2947.22       4525.40       146.39 o                         
   1   2   8        487.36        809.01        48.19 o                         
   2   2   8      12427.84      13800.45       195.15 o                         
   3   2   8      23209.00      25757.72       394.26 o                         
   4   2   8       2773.75       3394.45       168.60 o                         
   5   2   8       1856.53       2146.63       113.99 o                         
   6   2   8      11741.59      13605.05       266.56 o                         
   7   2   8      15970.03      16966.29       312.06 o                         
   8   2   8       4258.18       4327.81       165.59 o                         
   9   2   8       1746.04       1514.10       128.27 o                         
  10   2   8       5274.75       4542.38       228.68 o                         
  11   2   8        195.11        157.51        59.47 o                         
  12   2   8       1597.99       1724.67       125.39 o                         
  13   2   8          7.66          5.01        48.42 o                         
  14   2   8       2021.37       2051.49       133.51 o                         
  15   2   8        315.82        216.40        45.78 o                         
  16   2   8       1792.45       2175.65       171.94 o                         
  17   2   8       3052.91       2898.49       192.64 o                         
  18   2   8        250.08        153.37        71.15 o                         
  19   2   8        285.99        515.11       142.22 o                         
  20   2   8         80.14        152.83       117.06 o                         
  21   2   8        530.71        531.78       285.14 o                         
   1   3   8       8819.55       7210.26       118.61 o                         
   2   3   8       3129.88       2689.00        83.41 o                         
   3   3   8        239.79        256.20        40.16 o                         
   4   3   8      34536.95      31927.65       512.68 o                         
   5   3   8       4720.88       5595.66       277.77 o                         
   6   3   8       8706.04       8384.46       255.81 o                         
   7   3   8       8130.18       7939.83       212.26 o                         
   8   3   8       4177.69       3681.29       153.41 o                         
   9   3   8      20051.82      19639.39       358.06 o                         
  10   3   8       8596.02       8526.45       331.43 o                         
  11   3   8       2023.27       1801.07       149.36 o                         
  12   3   8       4607.56       4680.31       253.62 o                         
  13   3   8       2473.92       2074.63       146.91 o                         
  14   3   8        875.06        677.78        71.20 o                         
  15   3   8        520.86        475.50        65.00 o                         
  16   3   8       2411.25       2535.96       181.52 o                         
  17   3   8          7.88         -3.82        85.62 o                         
  18   3   8       1591.39       1443.62       248.28 o                         
  19   3   8        198.55        229.22       301.08 o                         
  20   3   8        179.97       -169.64       169.64 o                         
  21   3   8          4.36       -177.99       177.99 o                         
   0   4   8        940.69        773.90        81.80 o                         
   1   4   8       2941.38       3066.89        68.07 o                         
   2   4   8       1318.05       1352.73        76.34 o                         
   3   4   8       3615.97       3588.88       131.18 o                         
   4   4   8       2064.45       2129.27       107.61 o                         
   5   4   8        464.45        249.86        69.64 o                         
   6   4   8        677.61        961.79       192.47 o                         
   7   4   8       3296.56       3287.29       161.22 o                         
   8   4   8       2652.24       2865.83       140.55 o                         
   9   4   8       7177.58       6295.54       209.36 o                         
  10   4   8       4189.60       4490.63       241.41 o                         
  11   4   8        251.77        222.57        79.08 o                         
  12   4   8        543.89        429.41        73.57 o                         
  13   4   8        101.11         14.72        83.52 o                         
  14   4   8         27.20        -14.05        49.07 o                         
  15   4   8        128.99         44.46        78.37 o                         
  16   4   8         10.48         58.99       102.93 o                         
  17   4   8        929.12        912.88       142.42 o                         
  18   4   8          5.41         50.30       110.28 o                         
  19   4   8          0.52       -138.68       175.81 o                         
  20   4   8         16.10       -221.64       221.64 o                         
  21   4   8         14.71       -409.97       409.97 o                         
   1   5   8      10604.26      10267.96       199.47 o                         
   2   5   8      13971.64      13518.91       181.00 o                         
   3   5   8      19254.11      18191.93       251.08 o                         
   4   5   8      20213.20      20389.60       307.79 o                         
   5   5   8       2956.69       2558.71       132.64 o                         
   6   5   8      12837.74      12224.73       499.67 o                         
   7   5   8       1839.80       2927.71       210.80 o                         
   8   5   8       1426.84       1602.53        95.68 o                         
   9   5   8       2342.90       2261.18       119.11 o                         
  10   5   8      18670.04      18187.50       412.11 o                         
  11   5   8       8945.34       9938.72       525.35 o                         
  12   5   8       3544.46       3891.69       337.30 o                         
  13   5   8        234.51        125.00       105.16 o                         
  14   5   8          8.10       -144.88       144.88 o                         
  15   5   8       2042.70       1650.27       233.95 o                         
  16   5   8       1542.62       1340.62       208.59 o                         
  17   5   8         42.44        115.17       133.78 o                         
  18   5   8       2009.52       1647.93       319.24 o                         
  19   5   8         38.56       -304.25       304.25 o                         
  20   5   8        116.69       -389.79       396.34 o                         
  21   5   8         16.07       -147.53       473.09 o                         
   0   6   8      30837.79      30531.32       633.59 o                         
   1   6   8       5808.17       6575.04       137.62 o                         
   2   6   8        810.43        518.73        56.96 o                         
   3   6   8       5476.55       4995.01       129.55 o                         
   4   6   8      14153.84      14223.23       309.42 o                         
   5   6   8        175.20         43.04        33.27 o                         
   6   6   8         30.85         23.49        43.04 o                         
   7   6   8       2580.39       2114.93       121.19 o                         
   8   6   8        667.96        771.69       128.62 o                         
   9   6   8       5452.52       5283.92       169.36 o                         
  10   6   8       3151.67       2859.45       398.62 o                         
  11   6   8        739.67        848.37       229.02 o                         
  12   6   8        595.89        618.22       193.45 o                         
  13   6   8       1113.06        734.36       189.47 o                         
  14   6   8        548.15        224.55        92.04 o                         
  15   6   8        164.66         66.00       156.12 o                         
  16   6   8        312.29        306.28       125.17 o                         
  17   6   8       7090.78       7529.63       752.00 o                         
  18   6   8        475.80        602.00       227.28 o                         
  19   6   8         91.74        236.87       116.19 o                         
  20   6   8          0.18         -7.48       144.42 o                         
   1   7   8       1951.68       2304.89       106.73 o                         
   2   7   8         82.46         38.68        51.77 o                         
   3   7   8       4936.94       4973.05       214.06 o                         
   4   7   8         11.98         64.36        37.14 o                         
   5   7   8       4114.89       3663.05       215.34 o                         
   6   7   8        392.37        506.61        68.84 o                         
   7   7   8       9334.66       8565.19       299.72 o                         
   8   7   8        848.87        784.53        76.01 o                         
   9   7   8       8024.93       7755.62       254.18 o                         
  10   7   8       2209.08       2073.55       345.10 o                         
  11   7   8        580.34        489.88       162.25 o                         
  12   7   8        568.25        649.17       214.76 o                         
  13   7   8        251.20        164.27        89.25 o                         
  14   7   8       3285.74       3154.64       458.68 o                         
  15   7   8        915.42        933.30       245.80 o                         
  16   7   8        167.94         29.12       122.67 o                         
  17   7   8        690.46        935.69       217.07 o                         
  18   7   8        319.47        491.83       174.06 o                         
  19   7   8       1388.80       1285.17       259.18 o                         
  20   7   8        701.12        612.59       178.63 o                         
   0   8   8       2734.66       2355.39       160.47 o                         
   1   8   8       1845.55       1939.77       101.12 o                         
   2   8   8       3945.83       3753.47       143.47 o                         
   3   8   8        975.31        782.14        63.66 o                         
   4   8   8        174.20         87.72        35.64 o                         
   5   8   8       9971.56       8323.50       427.72 o                         
   6   8   8      17119.90      16482.00       626.85 o                         
   7   8   8       9900.98       9836.88       495.35 o                         
   8   8   8      15403.55      15343.23       642.27 o                         
   9   8   8       1339.96       1145.06       197.70 o                         
  10   8   8          9.28       -109.98       175.56 o                         
  11   8   8       1995.28       2033.45       366.40 o                         
  12   8   8       2198.93       1974.63       260.88 o                         
  13   8   8       5350.85       5029.84       439.72 o                         
  14   8   8        821.05        856.29       179.52 o                         
  15   8   8       1040.88        959.70       180.53 o                         
  16   8   8        853.14        768.86       186.33 o                         
  17   8   8         27.56        -89.51       136.43 o                         
  18   8   8         80.32        -18.41       114.70 o                         
  19   8   8       1206.49       1669.74       292.77 o                         
   1   9   8        884.02        765.20        72.24 o                         
   2   9   8        368.48        385.55        38.90 o                         
   3   9   8       5635.22       5337.71       234.63 o                         
   4   9   8        196.47        455.52       107.03 o                         
   5   9   8       3354.95       3206.59       185.59 o                         
   6   9   8         55.10        122.48        79.70 o                         
   7   9   8       6738.57       6504.71       343.98 o                         
   8   9   8        262.37        398.13       125.98 o                         
   9   9   8         24.53         46.99        56.52 o                         
  10   9   8         10.55        -77.96        77.96 o                         
  11   9   8        291.15        238.92        75.01 o                         
  12   9   8        306.21        286.07       121.90 o                         
  13   9   8       1163.06       1099.87       224.20 o                         
  14   9   8         94.17        254.42       147.70 o                         
  15   9   8        191.08        249.24       144.26 o                         
  16   9   8        314.41        296.79       162.49 o                         
  17   9   8        103.25        -10.71       130.63 o                         
  18   9   8        485.03        801.05       234.30 o                         
  19   9   8        410.36        482.20       179.47 o                         
   0  10   8       3601.42       4975.18       268.80 o                         
   1  10   8      13144.76      14274.24       307.38 o                         
   2  10   8       2253.08       2138.44       133.92 o                         
   3  10   8        277.42        220.15        32.60 o                         
   4  10   8       2541.54       2581.59       171.90 o                         
   5  10   8        204.45        334.03        66.19 o                         
   6  10   8       4219.00       4296.37       286.95 o                         
   7  10   8       1344.09       1370.95       166.68 o                         
   8  10   8       1029.78        976.72       141.05 o                         
   9  10   8        428.67        315.11        87.26 o                         
  10  10   8         90.16         49.37        72.00 o                         
  11  10   8         98.03        -83.23        94.03 o                         
  12  10   8        107.72       -121.54       121.54 o                         
  13  10   8        420.99        336.01        74.85 o                         
  14  10   8        959.00       1224.91       280.65 o                         
  15  10   8        723.97        911.49       214.81 o                         
  16  10   8        340.55        315.64       170.20 o                         
  17  10   8         13.18        106.96        95.58 o                         
  18  10   8          3.94        248.08       185.33 o                         
   1  11   8        243.23        316.04        55.59 o                         
   2  11   8       2328.01       2596.95       168.58 o                         
   3  11   8         56.43        172.21        62.66 o                         
   4  11   8       5102.45       5663.30       261.58 o                         
   5  11   8        141.44        103.27        63.80 o                         
   6  11   8        252.37        396.46        89.84 o                         
   7  11   8       2808.26       2909.91       247.05 o                         
   8  11   8        987.78       1049.29       174.95 o                         
   9  11   8         14.57        -14.06        83.69 o                         
  10  11   8        192.40        258.19       106.39 o                         
  11  11   8        184.07         40.78        88.83 o                         
  12  11   8       2117.89       2185.85       237.58 o                         
  13  11   8        384.25        467.71       142.08 o                         
  14  11   8       1238.96       1522.84       239.05 o                         
  15  11   8       1828.28       2030.55       259.31 o                         
  16  11   8       1531.29       1975.93       280.74 o                         
  17  11   8         59.90         88.11       156.44 o                         
   0  12   8       3510.83       3684.19       240.51 o                         
   1  12   8       2143.04       2163.62       139.69 o                         
   2  12   8        527.41        678.26       119.72 o                         
   3  12   8       1338.03       1463.72       144.75 o                         
   4  12   8       2792.58       2786.47       193.55 o                         
   5  12   8       5635.18       5966.24       285.16 o                         
   6  12   8         49.90        412.35       117.94 o                         
   7  12   8       2044.00       2309.49       227.95 o                         
   8  12   8         28.58         50.89       102.05 o                         
   9  12   8        152.30        179.79       129.44 o                         
  10  12   8          0.64        -37.86        72.73 o                         
  11  12   8          4.66         45.44        91.22 o                         
  12  12   8        230.14        308.95       114.96 o                         
  13  12   8        605.31        614.41       160.84 o                         
  14  12   8         10.15        286.96       148.65 o                         
  15  12   8        194.88        284.14       131.13 o                         
  16  12   8         71.08        117.37        99.42 o                         
   1  13   8       2459.11       2469.92       157.92 o                         
   2  13   8       5651.14       5627.98       278.04 o                         
   3  13   8       7068.32       7272.32       319.17 o                         
   4  13   8       7682.79       8011.27       340.47 o                         
   5  13   8       2686.51       2654.94       192.41 o                         
   6  13   8       2213.60       1969.75       209.07 o                         
   7  13   8        890.79       1112.75       160.15 o                         
   8  13   8       2248.12       2100.80       238.31 o                         
   9  13   8       7151.99       7261.89       436.31 o                         
  10  13   8       3504.58       3779.58       329.10 o                         
  11  13   8       1638.42       1575.89       242.90 o                         
  12  13   8        997.92       1306.99       203.41 o                         
  13  13   8        573.64        525.48       142.52 o                         
  14  13   8        691.53        632.08       148.89 o                         
  15  13   8       1199.49       1233.99       213.71 o                         
   0  14   8         19.74        251.21       141.44 o                         
   1  14   8       3494.52       3575.91       346.16 o                         
   2  14   8       1483.78       1356.76       215.71 o                         
   3  14   8       1326.93       1433.80       186.86 o                         
   4  14   8       1012.41       1187.45       174.55 o                         
   5  14   8       4009.19       4563.00       428.76 o                         
   6  14   8         66.06         58.45       276.11 o                         
   7  14   8       1240.65       1754.36       291.04 o                         
   8  14   8         16.32         62.46       143.84 o                         
   9  14   8        801.93        933.62       274.38 o                         
  10  14   8        675.21        728.19       166.09 o                         
  11  14   8        194.95        203.46        83.17 o                         
  12  14   8        361.97        684.09       168.01 o                         
  13  14   8        226.12        319.28       128.41 o                         
  14  14   8        871.17       1077.71       273.19 o                         
   1  15   8        409.66        502.54       154.28 o                         
   2  15   8         34.92        158.04       116.40 o                         
   3  15   8       2421.13       2290.17       292.60 o                         
   4  15   8       1171.18       1538.88       296.17 o                         
   5  15   8        459.75        837.54       235.11 o                         
   6  15   8        118.68        178.43       146.38 o                         
   7  15   8       1371.33       1546.17       339.51 o                         
   8  15   8          6.99         -6.98       109.16 o                         
   9  15   8        240.18        277.36       141.06 o                         
  10  15   8        114.35        109.90       246.34 o                         
  11  15   8        346.54        675.86       235.63 o                         
  12  15   8        501.79        755.51       238.21 o                         
   0  16   8       2915.14       3168.72       542.25 o                         
   1  16   8       2020.60       2253.06       305.39 o                         
   2  16   8       2999.89       3210.91       355.72 o                         
   3  16   8        478.52        795.93       292.30 o                         
   4  16   8         12.67          6.33       216.38 o                         
   5  16   8        218.17        518.13       302.66 o                         
   6  16   8       3414.88       4107.45       642.60 o                         
   7  16   8       1600.45       2105.21       332.69 o                         
   8  16   8       1079.15       1415.32       298.51 o                         
   9  16   8        945.32       1282.91       291.89 o                         
  10  16   8         60.58        149.51       250.57 o                         
   1  17   8         24.03        189.23       106.93 o                         
   2  17   8         15.91        241.70       269.10 o                         
   3  17   8        557.92        538.74       337.84 o                         
   4  17   8         33.27        598.31       364.33 o                         
   5  17   8         28.43        702.65       331.71 o                         
   6  17   8          6.91        561.93       300.60 o                         
   7  17   8         42.25        572.51       334.21 o                         
   8  17   8         99.79        352.31       362.65 o                         
   0  18   8        893.29       1175.43       264.77 o                         
   1  18   8        107.94        171.60       189.45 o                         
   2  18   8        426.91        159.26       110.64 o                         
   3  18   8         27.11       -164.15       170.96 o                         
   4  18   8         51.50         59.55       104.87 o                         
   1   1   9       6145.82       5573.02       149.83 o                         
   2   1   9       2964.17       3322.79       159.73 o                         
   3   1   9       9196.58      10218.07       252.89 o                         
   4   1   9      24757.88      22418.73       405.42 o                         
   5   1   9         65.35         45.01        48.79 o                         
   6   1   9       4196.30       4424.75       155.44 o                         
   7   1   9        344.25        415.02        81.90 o                         
   8   1   9       7540.20       6633.73       215.53 o                         
   9   1   9        230.76        236.10        47.75 o                         
  10   1   9        463.92        494.63        76.72 o                         
  11   1   9       3812.50       3848.18       197.21 o                         
  12   1   9      11229.93      11289.71       347.12 o                         
  13   1   9       1303.54       1348.92       114.28 o                         
  14   1   9       2805.37       2925.93       158.03 o                         
  15   1   9         23.26        324.00       209.07 o                         
  16   1   9      11341.97      12336.80       367.42 o                         
  17   1   9        576.69        936.73       233.14 o                         
  18   1   9       1406.55       1364.94       201.02 o                         
  19   1   9        308.30        239.71       122.69 o                         
  20   1   9        120.51        311.44       134.75 o                         
  21   1   9        139.09        639.58       158.84 o                         
   0   2   9         92.91        208.61        42.13 o                         
   1   2   9      14847.70      16135.82       199.59 o                         
   2   2   9         30.12         52.26        21.03 o                         
   3   2   9        171.76        295.83        40.45 o                         
   4   2   9       1288.74       1286.75       118.60 o                         
   5   2   9      10975.54      11024.50       308.17 o                         
   6   2   9       2639.82       2719.14       146.13 o                         
   7   2   9       5123.90       5885.94       231.01 o                         
   8   2   9       4548.14       4443.39       207.87 o                         
   9   2   9       4149.85       4380.42       217.44 o                         
  10   2   9       4103.51       4210.34       225.39 o                         
  11   2   9       2876.99       2565.06       177.43 o                         
  12   2   9       3055.66       2967.74       195.83 o                         
  13   2   9        317.93        308.53       101.10 o                         
  14   2   9         56.41        168.61       130.18 o                         
  15   2   9        716.90        804.35       133.65 o                         
  16   2   9       7726.57       8434.21       333.95 o                         
  17   2   9         27.01          5.59       135.96 o                         
  18   2   9       1853.75       2072.24       206.45 o                         
  19   2   9        106.00        136.49       167.38 o                         
  20   2   9        223.91        375.93       232.70 o                         
  21   2   9        170.58        350.07       303.28 o                         
   1   3   9        142.58        133.31        28.14 o                         
   2   3   9        576.05        465.79        46.94 o                         
   3   3   9        879.07        837.42        57.10 o                         
   4   3   9      17376.57      15417.02       253.73 o                         
   5   3   9       8872.87       9331.71       299.42 o                         
   6   3   9       5965.65       5598.71       218.67 o                         
   7   3   9       7954.96       9280.53       259.30 o                         
   8   3   9      12093.40      11705.80       276.75 o                         
   9   3   9       2733.34       2537.63       134.30 o                         
  10   3   9        174.56         84.65        59.26 o                         
  11   3   9        657.70        606.12        75.45 o                         
  12   3   9         10.18          1.24        72.85 o                         
  13   3   9        114.55          6.96        74.22 o                         
  14   3   9       1572.79       1635.58       171.98 o                         
  15   3   9        605.40        286.08        89.54 o                         
  16   3   9       2124.93       2231.30       169.00 o                         
  17   3   9        279.33        205.58        83.37 o                         
  18   3   9        178.48        149.46       118.87 o                         
  19   3   9         11.72        -89.88       106.93 o                         
  20   3   9       1417.59       1502.71       262.36 o                         
  21   3   9          8.76        -67.93       163.31 o                         
   0   4   9      11471.63      12562.53       249.94 o                         
   1   4   9         70.99         96.44        26.34 o                         
   2   4   9      27413.71      25344.40       272.60 o                         
   3   4   9       3413.43       3355.40       131.92 o                         
   4   4   9        286.08        296.63        70.29 o                         
   5   4   9          0.53         35.75        13.39 o                         
   6   4   9      89664.59      82277.88      1271.81 o                         
   7   4   9        101.98        167.17        39.64 o                         
   8   4   9      13939.74      13278.82       315.52 o                         
   9   4   9        114.81        103.38        34.13 o                         
  10   4   9       3337.32       3644.69       169.46 o                         
  11   4   9         78.43         -0.87        58.07 o                         
  12   4   9       1890.32       1762.64       157.36 o                         
  13   4   9          0.43        -88.49        88.49 o                         
  14   4   9      13644.79      13557.94       486.08 o                         
  15   4   9         90.19       -102.57       102.57 o                         
  16   4   9        587.35        378.33        93.16 o                         
  17   4   9        687.92        895.05       172.21 o                         
  18   4   9       2207.01       2260.49       236.21 o                         
  19   4   9         54.94       -183.55       183.55 o                         
  20   4   9        177.44       -249.04       249.04 o                         
  21   4   9         76.89       -224.90       224.90 o                         
   1   5   9       3142.68       3007.16        85.48 o                         
   2   5   9       2115.80       2322.37        76.78 o                         
   3   5   9       1224.16       1227.31        89.78 o                         
   4   5   9       9169.36       8484.78       250.39 o                         
   5   5   9       1126.99       1034.05       136.73 o                         
   6   5   9       1978.25       2257.70       222.50 o                         
   7   5   9       3065.30       3097.74       259.57 o                         
   8   5   9       1292.79        901.20        82.42 o                         
   9   5   9        190.51        167.84        52.76 o                         
  10   5   9        375.82        312.56       117.51 o                         
  11   5   9        680.55        615.27        98.24 o                         
  12   5   9        135.77         31.14        67.79 o                         
  13   5   9         23.57         47.58        93.08 o                         
  14   5   9       2740.16       2829.04       305.14 o                         
  15   5   9       1924.55       1586.58       235.85 o                         
  16   5   9        758.43        525.87       158.64 o                         
  17   5   9        638.84        497.90       102.04 o                         
  18   5   9       1322.58        781.24       140.34 o                         
  19   5   9        114.36       -350.22       350.22 o                         
  20   5   9        686.45         54.17       315.32 o                         
   0   6   9        289.37        930.93       141.78 o                         
   1   6   9       3683.38       3160.85       108.64 o                         
   2   6   9       2591.11       2821.26        90.00 o                         
   3   6   9         94.63        145.29        35.34 o                         
   4   6   9       3667.60       3815.56       130.35 o                         
   5   6   9         96.70         71.71       122.24 o                         
   6   6   9       1111.45       1306.85       225.85 o                         
   7   6   9       3123.83       3595.17       396.80 o                         
   8   6   9       1291.54       1046.20       217.06 o                         
   9   6   9         12.66         35.35        19.54 o                         
  10   6   9        778.92        733.53       202.98 o                         
  11   6   9        225.45        444.61       184.44 o                         
  12   6   9        342.99        329.65       165.30 o                         
  13   6   9         14.91         25.42       110.16 o                         
  14   6   9        614.88        634.08       188.88 o                         
  15   6   9       2777.18       2719.27       425.75 o                         
  16   6   9        176.43        147.97       146.03 o                         
  17   6   9          1.56        164.02       163.99 o                         
  18   6   9        224.83          7.62       127.93 o                         
  19   6   9        675.49        539.95       206.84 o                         
  20   6   9        114.40        -14.52       143.82 o                         
   1   7   9       4723.69       5422.84       122.37 o                         
   2   7   9       1043.69       1177.38        67.11 o                         
   3   7   9      10811.21      12332.19       341.38 o                         
   4   7   9       7383.24       6624.37       195.13 o                         
   5   7   9       5396.95       4992.80       254.17 o                         
   6   7   9       6241.64       5934.08       263.10 o                         
   7   7   9        292.46        304.03        63.31 o                         
   8   7   9        673.37        767.28       162.74 o                         
   9   7   9       1410.38       1491.56       200.60 o                         
  10   7   9       1513.56       1235.45       272.61 o                         
  11   7   9        197.84         55.31       139.48 o                         
  12   7   9       4282.16       4142.63       532.94 o                         
  13   7   9       2352.22       2182.90       398.80 o                         
  14   7   9       1870.53       1585.51       324.89 o                         
  15   7   9         63.32        -29.34       118.18 o                         
  16   7   9       1720.32       1775.65       381.56 o                         
  17   7   9       2204.58       2080.36       415.17 o                         
  18   7   9       1668.64       1333.17       294.91 o                         
  19   7   9          4.75        -30.70       103.66 o                         
  20   7   9        138.70        182.38       142.08 o                         
   0   8   9        113.51        345.40        59.11 o                         
   1   8   9          1.64        -24.43        31.63 o                         
   2   8   9       1216.55       1462.03        68.68 o                         
   3   8   9         72.26         99.82        44.06 o                         
   4   8   9         95.14         48.76        28.66 o                         
   5   8   9        104.53         87.85        59.16 o                         
   6   8   9       6338.75       6897.71       553.75 o                         
   7   8   9        242.49        121.07        55.03 o                         
   8   8   9       1581.73       1630.85       231.36 o                         
   9   8   9         59.61        -50.85        73.55 o                         
  10   8   9        574.78        551.73       116.77 o                         
  11   8   9         90.91        197.08       123.27 o                         
  12   8   9       1700.85       1764.87       362.20 o                         
  13   8   9         84.68        -34.46       168.06 o                         
  14   8   9        157.66        149.66       111.66 o                         
  15   8   9          2.25        -59.12       160.78 o                         
  16   8   9       1398.06       1335.68       259.85 o                         
  17   8   9          0.21         88.56       109.66 o                         
  18   8   9        819.25        840.35       221.86 o                         
  19   8   9         31.98        159.94       186.03 o                         
   1   9   9         67.08         24.58        37.58 o                         
   2   9   9      21158.42      19653.29       481.42 o                         
   3   9   9       1625.16       1590.96       119.68 o                         
   4   9   9      46309.55      48254.93       722.76 o                         
   5   9   9        542.09        417.96        50.10 o                         
   6   9   9        743.32        734.63       104.33 o                         
   7   9   9         58.70        107.94        83.71 o                         
   8   9   9      27120.70      27622.83       751.82 o                         
   9   9   9         89.26         55.50        59.09 o                         
  10   9   9        505.51        266.66        75.30 o                         
  11   9   9        408.77        348.99        92.68 o                         
  12   9   9       1391.88       1287.94       171.93 o                         
  13   9   9          7.51        -22.89       145.88 o                         
  14   9   9       1663.17       1477.90       250.07 o                         
  15   9   9          2.92       -142.04       142.04 o                         
  16   9   9       1985.16       2593.27       355.48 o                         
  17   9   9        153.44        154.17       132.71 o                         
  18   9   9        878.04       1000.71       245.80 o                         
  19   9   9        222.05        207.90       118.47 o                         
   0  10   9        453.11        719.26       106.63 o                         
   1  10   9         17.40         28.04        41.54 o                         
   2  10   9          2.12         40.24        42.51 o                         
   3  10   9        991.16        934.00        76.77 o                         
   4  10   9         86.55         86.11        80.56 o                         
   5  10   9       1334.73       1412.22       134.20 o                         
   6  10   9       1177.03       1394.84       178.06 o                         
   7  10   9       2426.95       2783.65       234.98 o                         
   8  10   9        210.60        241.16        87.06 o                         
   9  10   9        502.83        601.21       116.32 o                         
  10  10   9       1592.34       1626.88       199.75 o                         
  11  10   9         13.15        -95.93        95.93 o                         
  12  10   9        935.08        792.34       131.20 o                         
  13  10   9          2.69        -64.31       103.69 o                         
  14  10   9        227.21        382.08       129.63 o                         
  15  10   9        232.30        243.93       113.64 o                         
  16  10   9       2030.71       2637.61       367.20 o                         
  17  10   9         60.16         22.40       123.62 o                         
  18  10   9       2960.63       3432.15       435.83 o                         
   1  11   9        106.08        157.07        39.81 o                         
   2  11   9       4016.13       3839.58       187.87 o                         
   3  11   9        968.08        801.66       102.42 o                         
   4  11   9       1950.40       2051.25       163.76 o                         
   5  11   9        542.06        434.60        70.79 o                         
   6  11   9       2910.50       2703.61       236.53 o                         
   7  11   9          7.90        200.40        98.37 o                         
   8  11   9       3542.94       3734.74       295.37 o                         
   9  11   9       1155.36       1135.99       173.26 o                         
  10  11   9        238.86        193.56        87.29 o                         
  11  11   9         61.45         70.98       110.64 o                         
  12  11   9        286.57        510.89       130.66 o                         
  13  11   9        178.89        165.67        84.60 o                         
  14  11   9       4232.94       4510.96       376.33 o                         
  15  11   9       1126.78       1109.44       225.40 o                         
  16  11   9        741.25       1036.46       211.94 o                         
  17  11   9        155.40        197.56       104.36 o                         
   0  12   9        146.80        262.78        78.77 o                         
   1  12   9         52.84         21.54        41.54 o                         
   2  12   9       8230.72       8691.61       333.45 o                         
   3  12   9        205.27        206.62        71.16 o                         
   4  12   9        131.79        235.56        66.09 o                         
   5  12   9          5.60        118.78        72.89 o                         
   6  12   9      21927.80      21636.86       683.57 o                         
   7  12   9         25.71         86.42       101.20 o                         
   8  12   9       5701.77       6079.21       382.61 o                         
   9  12   9        579.44        486.02       179.18 o                         
  10  12   9        100.34        -53.48       112.19 o                         
  11  12   9         67.77         34.64        72.21 o                         
  12  12   9       1490.93       1815.28       230.50 o                         
  13  12   9        375.26        401.50       120.64 o                         
  14  12   9       8257.45       8522.06       519.94 o                         
  15  12   9        209.85        342.47       131.13 o                         
  16  12   9        274.14        187.14        99.17 o                         
   1  13   9          1.09         93.33        53.40 o                         
   2  13   9       1020.10       1482.73       164.34 o                         
   3  13   9          8.13        134.47        97.40 o                         
   4  13   9       1874.97       1878.80       176.11 o                         
   5  13   9          8.68          7.88        53.44 o                         
   6  13   9        132.07        142.53        72.70 o                         
   7  13   9          8.00        130.37        77.32 o                         
   8  13   9        538.52        474.49       125.02 o                         
   9  13   9        239.69        359.82       157.14 o                         
  10  13   9         85.18        275.41       171.53 o                         
  11  13   9         91.64        191.72        80.40 o                         
  12  13   9         78.27        -24.49        86.10 o                         
  13  13   9        161.66        446.62       180.77 o                         
  14  13   9         31.87        140.43       111.61 o                         
  15  13   9         22.53        -25.73       110.20 o                         
   0  14   9         29.26        128.17       123.87 o                         
   1  14   9       4149.73       3869.96       362.90 o                         
   2  14   9       2637.47       2674.39       256.56 o                         
   3  14   9        257.28        424.48       100.84 o                         
   4  14   9        548.09        705.81       147.56 o                         
   5  14   9        705.62        832.66       231.11 o                         
   6  14   9       4014.23       4469.92       336.91 o                         
   7  14   9       1899.65       2046.10       247.23 o                         
   8  14   9        971.62        958.73       175.58 o                         
   9  14   9        122.41        370.90       147.05 o                         
  10  14   9        147.27         70.55       133.38 o                         
  11  14   9          2.96        105.30       114.63 o                         
  12  14   9         72.10         58.20       136.73 o                         
  13  14   9         15.38        -27.23       100.16 o                         
  14  14   9        172.43        390.83       163.17 o                         
   1  15   9          0.93        -63.33        91.22 o                         
   2  15   9        106.12         25.71       149.22 o                         
   3  15   9       1040.88       1105.57       225.64 o                         
   4  15   9        429.15        655.37       209.36 o                         
   5  15   9        516.60        916.72       272.71 o                         
   6  15   9        596.43        845.36       231.52 o                         
   7  15   9        536.87        788.75       247.30 o                         
   8  15   9          4.88        -53.51       105.64 o                         
   9  15   9         86.70        539.05       242.82 o                         
  10  15   9         32.11        211.62       155.13 o                         
  11  15   9         52.72         95.83       140.84 o                         
  12  15   9        335.60        680.52       229.93 o                         
   0  16   9       3852.43       4296.72       624.40 o                         
   1  16   9        202.85        321.72       142.38 o                         
   2  16   9       2869.41       2740.14       335.31 o                         
   3  16   9          0.92        -57.21       135.12 o                         
   4  16   9         36.22        -75.89       163.26 o                         
   5  16   9         29.27        179.65       233.74 o                         
   6  16   9       1165.37       1949.99       330.01 o                         
   7  16   9        513.13        962.42       261.86 o                         
   8  16   9         21.01        214.96       286.36 o                         
   9  16   9         45.04        208.98       174.36 o                         
  10  16   9         89.98        445.65       230.10 o                         
   1  17   9          8.89         90.11       132.27 o                         
   2  17   9       7647.85       7798.07       841.75 o                         
   3  17   9         20.43        239.01       228.56 o                         
   4  17   9       7073.86       7512.69       841.19 o                         
   5  17   9        125.42        -97.83       150.00 o                         
   6  17   9        132.13        332.63       174.43 o                         
   7  17   9         66.05        327.67       297.76 o                         
   8  17   9       1160.91       1773.75       334.93 o                         
   0  18   9        112.29         76.74       250.14 o                         
   1  18   9        475.60        316.42       207.56 o                         
   2  18   9          4.46       -210.25       210.25 o                         
   3  18   9         36.92       -159.17       212.95 o                         
   4  18   9        248.06        181.08       110.43 o                         
   0   0  10     254839.62     244683.89      2066.11 o                         
   1   0  10      79116.07      77891.03       940.34 o                         
   2   0  10      33146.50      31342.77       402.87 o                         
   3   0  10       3721.50       3073.73       161.84 o                         
   4   0  10      31699.70      31962.86       593.95 o                         
   5   0  10       7619.20       8310.61       460.07 o                         
   6   0  10         32.47        170.21        63.73 o                         
   7   0  10       1953.58       2306.24       134.10 o                         
   8   0  10        665.07        995.62       140.40 o                         
   9   0  10        344.31        546.10       104.99 o                         
  10   0  10       4935.50       5072.21       320.24 o                         
  11   0  10       6442.14       6447.65       373.53 o                         
  12   0  10        186.42        249.92        84.98 o                         
  13   0  10       5119.27       5528.12       311.44 o                         
  14   0  10        489.25        559.81       118.11 o                         
  15   0  10       5633.35       5855.94       330.13 o                         
  16   0  10       2021.44       2519.48       466.29 o                         
  17   0  10       3540.28       3954.36       389.55 o                         
  18   0  10       1631.10       2040.73       283.60 o                         
  19   0  10         15.96        -13.27       102.13 o                         
  20   0  10       1751.20       2312.97       355.77 o                         
  21   0  10          8.94        -96.47       367.73 o                         
   1   1  10       1246.19        829.13        65.64 o                         
   2   1  10        698.35        697.67        62.64 o                         
   3   1  10       2098.49       1964.63       116.65 o                         
   4   1  10       9415.90       8832.29       258.49 o                         
   5   1  10      13729.61      14597.93       440.73 o                         
   6   1  10         84.06         81.85        27.16 o                         
   7   1  10       2813.01       4030.95       158.84 o                         
   8   1  10         54.45        -35.96        44.88 o                         
   9   1  10        456.42        285.74        41.82 o                         
  10   1  10        307.82        296.00        51.61 o                         
  11   1  10       1760.92       1751.74       167.02 o                         
  12   1  10       6344.34       6621.41       338.69 o                         
  13   1  10        411.87        605.75        99.07 o                         
  14   1  10        329.07        658.62       182.79 o                         
  15   1  10       3729.21       4606.21       224.70 o                         
  16   1  10       2266.23       3032.22       204.04 o                         
  17   1  10       2185.96       2561.95       205.03 o                         
  18   1  10         78.28        100.54       147.84 o                         
  19   1  10        827.89        969.29       195.31 o                         
  20   1  10        117.52        490.93       221.23 o                         
  21   1  10       1454.77       1721.48       242.90 o                         
   0   2  10       1420.69       2260.82       163.04 o                         
   1   2  10       2229.44       3020.00        92.17 o                         
   2   2  10        148.88        161.52        33.30 o                         
   3   2  10       3669.50       4259.64       150.54 o                         
   4   2  10       1066.01       1173.83        99.36 o                         
   5   2  10      12004.36      12802.79       404.42 o                         
   6   2  10       8743.17       8812.03       299.00 o                         
   7   2  10      12349.99      11449.11       319.11 o                         
   8   2  10        119.62        258.57        56.23 o                         
   9   2  10       8121.86       9172.53       314.50 o                         
  10   2  10        375.76        480.92        76.42 o                         
  11   2  10        499.50        418.89        93.10 o                         
  12   2  10        214.68        327.33        68.91 o                         
  13   2  10       1879.96       1917.36       173.23 o                         
  14   2  10       6823.34       6956.59       320.38 o                         
  15   2  10       2148.25       2177.15       165.81 o                         
  16   2  10        522.68        532.18       101.10 o                         
  17   2  10        560.54        503.60        93.00 o                         
  18   2  10        122.35        -20.32        84.94 o                         
  19   2  10        283.04        188.87        97.46 o                         
  20   2  10          4.19        128.86       143.61 o                         
  21   2  10        457.17        483.21       235.02 o                         
   1   3  10       9509.43       8755.27       149.24 o                         
   2   3  10         67.98        158.56        33.76 o                         
   3   3  10          1.96         68.03        43.93 o                         
   4   3  10      18685.35      16038.28       278.26 o                         
   5   3  10       3797.30       2996.07       135.26 o                         
   6   3  10       5051.21       5321.77       250.43 o                         
   7   3  10       3393.26       3359.46       202.43 o                         
   8   3  10        222.98         43.15        46.65 o                         
   9   3  10         41.26         43.75        51.57 o                         
  10   3  10       3026.89       2940.76       190.49 o                         
  11   3  10       1355.78       1326.90       125.18 o                         
  12   3  10       6212.76       5968.21       289.96 o                         
  13   3  10       3729.39       3610.44       229.57 o                         
  14   3  10        133.72         74.78        89.62 o                         
  15   3  10        339.31        174.11       113.20 o                         
  16   3  10        445.08        399.52       156.74 o                         
  17   3  10       1270.13       1144.11       152.22 o                         
  18   3  10        589.73        579.80       105.73 o                         
  19   3  10         11.05        -50.32       364.34 o                         
  20   3  10       1146.46        942.29       182.55 o                         
  21   3  10        736.91        414.01       140.33 o                         
   0   4  10       5570.95       5488.16       146.16 o                         
   1   4  10       4907.91       5070.01       109.45 o                         
   2   4  10        115.17        157.61        26.62 o                         
   3   4  10       1302.15       1475.95        69.87 o                         
   4   4  10      10556.63      11598.59       321.63 o                         
   5   4  10       2238.54       2456.72       112.07 o                         
   6   4  10        513.99        254.80       103.96 o                         
   7   4  10        697.99        437.42        72.58 o                         
   8   4  10        220.96        172.25        52.31 o                         
   9   4  10          4.06        -31.37        31.37 o                         
  10   4  10       2805.35       2785.72       153.43 o                         
  11   4  10        323.61        193.01        76.11 o                         
  12   4  10       2027.74       1905.68       166.49 o                         
  13   4  10         71.08        -16.27        61.47 o                         
  14   4  10         70.43         34.04        61.47 o                         
  15   4  10          1.14        -96.17        96.17 o                         
  16   4  10          2.33        -46.33       143.37 o                         
  17   4  10        417.36        191.45        91.59 o                         
  18   4  10         33.08        -35.65        88.32 o                         
  19   4  10         66.88       -324.60       324.60 o                         
  20   4  10        135.00       -232.38       232.38 o                         
  21   4  10        198.51       -296.15       296.15 o                         
   1   5  10       1069.42        982.59        49.97 o                         
   2   5  10       2600.56       1861.82        90.89 o                         
   3   5  10         15.53          7.53        26.79 o                         
   4   5  10        712.72        742.00        59.67 o                         
   5   5  10       5682.26       5839.15       196.22 o                         
   6   5  10      15522.59      14748.44       566.63 o                         
   7   5  10       3491.71       3037.65       258.71 o                         
   8   5  10       2279.52       2484.65       155.95 o                         
   9   5  10       5526.58       5652.85       236.24 o                         
  10   5  10      10655.04       9891.34       308.94 o                         
  11   5  10          6.90        -73.65        73.65 o                         
  12   5  10       1236.59       1052.09       115.56 o                         
  13   5  10      13180.31      12885.14       544.92 o                         
  14   5  10       2325.50       2006.13       265.43 o                         
  15   5  10        327.99        234.45       161.65 o                         
  16   5  10        354.92        291.16       118.79 o                         
  17   5  10        743.73        531.74       124.38 o                         
  18   5  10       2468.58       2095.69       331.07 o                         
  19   5  10        159.19       -136.00       254.86 o                         
  20   5  10        445.08        243.06       266.14 o                         
   0   6  10      13708.54      13683.43       423.71 o                         
   1   6  10      15537.67      15485.43       249.29 o                         
   2   6  10       4496.06       3921.54       103.38 o                         
   3   6  10      16454.49      15747.19       257.06 o                         
   4   6  10        437.30        547.03        55.82 o                         
   5   6  10      31984.14      30985.97       822.43 o                         
   6   6  10      17717.29      16625.67       622.06 o                         
   7   6  10      16121.77      15897.63       623.46 o                         
   8   6  10       3356.26       3333.37       237.10 o                         
   9   6  10       2917.15       3004.03       169.47 o                         
  10   6  10        162.75         42.58       117.23 o                         
  11   6  10       1163.20       1046.32       274.68 o                         
  12   6  10         31.89        100.81       131.19 o                         
  13   6  10      12190.93      12051.39       880.24 o                         
  14   6  10       5052.59       4530.64       547.95 o                         
  15   6  10       2286.31       2200.98       414.38 o                         
  16   6  10        191.34        222.16       105.13 o                         
  17   6  10       6146.57       5986.91       681.80 o                         
  18   6  10        229.93        328.66       200.57 o                         
  19   6  10       1266.29       1480.23       355.43 o                         
   1   7  10       4688.47       4597.49       122.40 o                         
   2   7  10       7056.65       8055.10       178.16 o                         
   3   7  10      25882.96      24428.42       510.74 o                         
   4   7  10       7035.10       6836.46       204.00 o                         
   5   7  10       7253.45       6864.45       220.06 o                         
   6   7  10       3637.53       3413.74       205.04 o                         
   7   7  10       7013.90       6728.41       562.88 o                         
   8   7  10        663.41        607.59       127.08 o                         
   9   7  10      10572.96      10704.86       555.88 o                         
  10   7  10        627.92        509.79       136.84 o                         
  11   7  10       2020.78       1891.88       365.37 o                         
  12   7  10       1137.46       1292.63       314.64 o                         
  13   7  10        274.61        171.51        91.25 o                         
  14   7  10        852.58        776.42       231.25 o                         
  15   7  10       3110.67       3060.84       495.21 o                         
  16   7  10       1906.10       1820.12       375.70 o                         
  17   7  10        626.32        349.34       183.63 o                         
  18   7  10        103.62         21.13       127.95 o                         
  19   7  10        212.44         63.05       130.72 o                         
  20   7  10          1.53        204.98       246.27 o                         
   0   8  10       4016.16       3090.42       192.32 o                         
   1   8  10        723.67        646.08        62.64 o                         
   2   8  10         20.13          0.54        20.39 o                         
   3   8  10       3571.46       4207.26       167.24 o                         
   4   8  10       3935.08       3955.66       168.86 o                         
   5   8  10       5432.56       5359.97       210.73 o                         
   6   8  10       4669.67       4406.13       328.36 o                         
   7   8  10        814.67        699.29       138.92 o                         
   8   8  10       6108.74       6370.82       416.20 o                         
   9   8  10        305.76        280.64        79.55 o                         
  10   8  10        754.44        769.71       150.96 o                         
  11   8  10       1929.75       1682.75       377.10 o                         
  12   8  10         18.57         97.34       160.39 o                         
  13   8  10         17.20        -29.40       204.87 o                         
  14   8  10       1536.66       1408.30       329.67 o                         
  15   8  10        430.79        351.98       111.88 o                         
  16   8  10       3725.76       3763.15       407.93 o                         
  17   8  10        334.76        250.60       125.70 o                         
  18   8  10          4.61         91.58       137.65 o                         
  19   8  10        393.78        548.39       183.46 o                         
   1   9  10        163.16        134.10        46.85 o                         
   2   9  10          1.57         21.27        32.95 o                         
   3   9  10       5215.67       5479.27       210.54 o                         
   4   9  10       1053.06        985.82       127.25 o                         
   5   9  10       4484.21       4483.52       167.21 o                         
   6   9  10        254.56        275.97        65.12 o                         
   7   9  10       2361.24       2458.30       213.91 o                         
   8   9  10       1942.35       2241.63       235.76 o                         
   9   9  10       4008.48       3841.19       351.18 o                         
  10   9  10          5.27        -92.43        92.43 o                         
  11   9  10        921.44        757.86       158.70 o                         
  12   9  10          2.45       -164.67       196.08 o                         
  13   9  10         12.50       -110.41       110.41 o                         
  14   9  10        152.68        244.49       144.50 o                         
  15   9  10        795.06        940.75       198.12 o                         
  16   9  10       2256.22       2192.21       336.77 o                         
  17   9  10          7.85          7.72        93.41 o                         
  18   9  10        390.55        347.18       172.68 o                         
   0  10  10      11670.48      12508.98       433.79 o                         
   1  10  10       2115.89       1954.15       117.37 o                         
   2  10  10       8337.68       7638.92       234.93 o                         
   3  10  10       2302.85       2416.87       165.12 o                         
   4  10  10        168.78        102.49        49.02 o                         
   5  10  10        735.23        894.09       141.60 o                         
   6  10  10       4508.99       4795.90       326.21 o                         
   7  10  10       2779.35       3034.29       254.41 o                         
   8  10  10       2359.85       2347.06       233.50 o                         
   9  10  10         21.80          8.41        63.32 o                         
  10  10  10       1893.96       1931.23       212.01 o                         
  11  10  10          9.39         -9.33        89.68 o                         
  12  10  10         82.21        261.55       146.22 o                         
  13  10  10        236.13        246.90        84.62 o                         
  14  10  10        927.19       1158.53       198.74 o                         
  15  10  10       1855.20       1886.34       246.00 o                         
  16  10  10         21.95        132.55        91.80 o                         
  17  10  10          0.44        -43.68       107.62 o                         
  18  10  10         67.19        218.95       164.23 o                         
   1  11  10         68.28        128.71        50.54 o                         
   2  11  10        642.62        962.40       104.99 o                         
   3  11  10       2591.86       2728.34       191.39 o                         
   4  11  10       8001.14       8943.68       341.52 o                         
   5  11  10        815.38       1027.28       113.95 o                         
   6  11  10        192.63        266.96       128.70 o                         
   7  11  10       2653.65       2582.82       246.28 o                         
   8  11  10       1045.61       1000.11       160.01 o                         
   9  11  10         12.47         62.03        75.00 o                         
  10  11  10        265.25        516.33       190.84 o                         
  11  11  10         15.81         40.27        95.76 o                         
  12  11  10       2346.68       2477.20       263.38 o                         
  13  11  10        396.53        320.02       118.90 o                         
  14  11  10       1213.96       1543.00       257.20 o                         
  15  11  10        424.15        634.24       165.37 o                         
  16  11  10        418.76        825.07       198.45 o                         
  17  11  10         17.54        109.94       102.22 o                         
   0  12  10       6593.43       5893.74       307.53 o                         
   1  12  10       5608.87       5414.95       211.19 o                         
   2  12  10        333.16        316.50        73.69 o                         
   3  12  10        686.10        874.11       107.73 o                         
   4  12  10         70.86         53.18        74.05 o                         
   5  12  10        479.97        530.45        88.75 o                         
   6  12  10        117.63        623.95       162.68 o                         
   7  12  10       2004.00       2041.75       226.46 o                         
   8  12  10        128.81        311.85       123.72 o                         
   9  12  10          0.58          2.87        89.33 o                         
  10  12  10         62.72         54.84        86.44 o                         
  11  12  10        562.28        630.01       156.39 o                         
  12  12  10         40.29         83.70        82.91 o                         
  13  12  10        528.23        692.22       138.77 o                         
  14  12  10        904.82       1109.33       238.91 o                         
  15  12  10        558.92        822.56       199.56 o                         
  16  12  10         76.72        357.66       165.82 o                         
   1  13  10       2536.70       2537.33       166.57 o                         
   2  13  10       7150.82       7079.97       318.04 o                         
   3  13  10       2099.14       1955.66       166.14 o                         
   4  13  10       1279.15       1327.58       140.93 o                         
   5  13  10        237.39        196.55        53.70 o                         
   6  13  10        470.36        573.88       123.33 o                         
   7  13  10        630.71        557.51       120.50 o                         
   8  13  10          8.78         72.98        89.19 o                         
   9  13  10       1861.05       2313.30       257.07 o                         
  10  13  10       3904.33       4404.20       365.87 o                         
  11  13  10        200.89        195.19       121.04 o                         
  12  13  10        601.08        619.61       159.45 o                         
  13  13  10       1628.08       1864.34       255.98 o                         
  14  13  10          7.05         82.05        90.02 o                         
  15  13  10        355.80        257.79       207.42 o                         
   0  14  10         13.70         83.85       110.75 o                         
   1  14  10         99.70        110.82       128.06 o                         
   2  14  10       2074.00       2211.04       230.97 o                         
   3  14  10        441.04        426.13        86.91 o                         
   4  14  10         55.35         96.45        76.44 o                         
   5  14  10       4615.18       4851.59       340.32 o                         
   6  14  10       3652.53       4082.78       335.40 o                         
   7  14  10       5653.08       5464.56       382.42 o                         
   8  14  10         90.57        374.72       135.82 o                         
   9  14  10        125.00        214.10       118.95 o                         
  10  14  10        257.31        427.49       129.06 o                         
  11  14  10       1064.14       1375.31       218.14 o                         
  12  14  10         25.29         35.24        97.90 o                         
  13  14  10        751.45        818.18       166.13 o                         
   1  15  10        426.18        368.26       143.63 o                         
   2  15  10         19.60         94.76       109.02 o                         
   3  15  10       5039.90       5218.07       357.70 o                         
   4  15  10       2536.27       2860.55       350.18 o                         
   5  15  10       4158.89       4647.73       464.91 o                         
   6  15  10        452.79        898.14       234.24 o                         
   7  15  10        684.52        809.19       234.94 o                         
   8  15  10       1144.88       1392.71       288.98 o                         
   9  15  10       3296.08       3657.29       453.99 o                         
  10  15  10        400.00        843.95       288.14 o                         
  11  15  10        226.42        296.09       169.85 o                         
  12  15  10        574.46        616.91       219.87 o                         
   0  16  10       1221.16       1925.83       408.78 o                         
   1  16  10        348.84        644.97       196.38 o                         
   2  16  10       1119.76       1290.13       236.28 o                         
   3  16  10        464.32        388.11       173.52 o                         
   4  16  10          5.45       -277.41       277.41 o                         
   5  16  10          4.74        -46.10       249.98 o                         
   6  16  10        363.57        744.38       341.21 o                         
   7  16  10        264.62        203.83       107.12 o                         
   8  16  10        592.62        680.42       191.61 o                         
   9  16  10         16.00        159.73       152.82 o                         
  10  16  10        430.38        630.30       235.04 o                         
   1  17  10          0.24        132.18        95.79 o                         
   2  17  10          7.74        241.07       203.98 o                         
   3  17  10        173.61        254.96       184.96 o                         
   4  17  10        129.50          2.87       153.44 o                         
   5  17  10        213.79         18.82       203.66 o                         
   6  17  10          9.67       -197.85       201.77 o                         
   7  17  10          0.18        200.14       145.04 o                         
   0  18  10        581.47       1005.38       329.16 o                         
   1  18  10         25.14         92.78       166.72 o                         
   2  18  10        481.06        124.36       116.71 o                         
   3  18  10         57.58        -68.01       184.53 o                         
   1   1  11       6942.37       7181.19       188.79 o                         
   2   1  11       2433.84       2625.53        77.53 o                         
   3   1  11        962.66       1329.52       143.11 o                         
   4   1  11      16008.32      16205.65       360.98 o                         
   5   1  11      15085.58      14331.77       360.62 o                         
   6   1  11       7502.95       8217.99       287.65 o                         
   7   1  11        103.25         39.49        24.57 o                         
   8   1  11        988.08        853.21       178.80 o                         
   9   1  11        202.79        267.01        45.65 o                         
  10   1  11        783.83        784.31        81.23 o                         
  11   1  11        223.25        250.09        56.45 o                         
  12   1  11       4198.78       4590.85       284.61 o                         
  13   1  11       6637.26       6970.77       321.81 o                         
  14   1  11        390.49        858.72       144.22 o                         
  15   1  11       1177.42       1663.56       200.18 o                         
  16   1  11         94.65        400.19       164.70 o                         
  17   1  11       1435.31       1796.55       173.30 o                         
  18   1  11       1446.67       1600.34       156.97 o                         
  19   1  11        109.47        169.89       134.97 o                         
  20   1  11       3207.06       4209.60       286.57 o                         
  21   1  11        309.52        953.98       281.24 o                         
   0   2  11      96152.65      95067.53      1120.15 o                         
   1   2  11       4232.66       4275.58       125.89 o                         
   2   2  11       6042.72       6116.17       210.17 o                         
   3   2  11        159.88        154.30        38.29 o                         
   4   2  11      39294.93      40427.32       537.49 o                         
   5   2  11       4424.76       4460.66       247.96 o                         
   6   2  11      49751.50      48505.31       617.09 o                         
   7   2  11        433.82        340.25        75.37 o                         
   8   2  11      15935.95      12851.00       359.43 o                         
   9   2  11        261.57        176.55        57.01 o                         
  10   2  11       1827.91       2127.18       162.29 o                         
  11   2  11        680.72        562.44        84.25 o                         
  12   2  11      11954.69      11952.03       405.49 o                         
  13   2  11        299.43        223.79        91.99 o                         
  14   2  11        436.10        596.66       108.89 o                         
  15   2  11        292.42        140.41       127.98 o                         
  16   2  11         83.36        -49.54        61.05 o                         
  17   2  11         17.06        -78.13       111.67 o                         
  18   2  11        128.42        195.66       186.22 o                         
  19   2  11        475.92        485.37       210.17 o                         
  20   2  11       1662.73       1814.33       245.72 o                         
  21   2  11        130.43          3.35       180.47 o                         
   1   3  11       5901.59       5185.56       135.44 o                         
   2   3  11      18168.02      17419.09       228.90 o                         
   3   3  11       4275.12       5295.44       155.36 o                         
   4   3  11      22764.46      21563.09       344.37 o                         
   5   3  11        296.23        346.68        37.43 o                         
   6   3  11       2922.73       2972.21       182.88 o                         
   7   3  11        695.82        457.76        91.27 o                         
   8   3  11       2705.73       1828.65       159.35 o                         
   9   3  11       9048.59       8847.88       319.81 o                         
  10   3  11      15501.07      14797.65       430.93 o                         
  11   3  11       3647.85       3860.68       225.39 o                         
  12   3  11        112.14         26.22        57.02 o                         
  13   3  11         94.26         51.10        68.80 o                         
  14   3  11       4391.37       4846.48       279.15 o                         
  15   3  11        283.45        195.60       140.21 o                         
  16   3  11         22.79         60.94        92.46 o                         
  17   3  11        192.93         40.55       146.86 o                         
  18   3  11        139.52         74.21       177.13 o                         
  19   3  11        534.19        541.63       140.39 o                         
  20   3  11         19.64       -202.62       202.62 o                         
  21   3  11        151.08        -35.17       259.17 o                         
   0   4  11        498.00        432.01        51.85 o                         
   1   4  11       1854.41       2290.24        79.29 o                         
   2   4  11         31.12         26.22        18.17 o                         
   3   4  11         34.68         -0.47        17.19 o                         
   4   4  11       1978.72       1964.33       103.81 o                         
   5   4  11       3021.68       2621.24       165.77 o                         
   6   4  11       3985.56       3691.53       279.13 o                         
   7   4  11       4123.88       3535.24       274.98 o                         
   8   4  11        541.06        340.21        60.55 o                         
   9   4  11       4868.03       5137.30       287.81 o                         
  10   4  11      11531.25      10803.03       436.98 o                         
  11   4  11       1023.53        795.42       114.01 o                         
  12   4  11       2074.11       2123.01       176.11 o                         
  13   4  11        268.46         90.72        64.18 o                         
  14   4  11       1391.84       1100.42       121.60 o                         
  15   4  11       3436.62       3088.91       228.48 o                         
  16   4  11       3048.36       3339.00       243.87 o                         
  17   4  11         11.82        -30.43       147.83 o                         
  18   4  11       3399.77       3683.22       319.12 o                         
  19   4  11          0.26       -252.14       252.14 o                         
  20   4  11          6.73       -228.87       228.87 o                         
  21   4  11         60.95       -201.65       204.12 o                         
   1   5  11         79.63        213.78        32.99 o                         
   2   5  11      27614.52      26161.21       298.66 o                         
   3   5  11        441.15        595.64        63.10 o                         
   4   5  11       9197.56       8539.76       281.36 o                         
   5   5  11          1.14        -18.09        20.60 o                         
   6   5  11       1602.35       1508.99       184.08 o                         
   7   5  11       3051.17       2819.95       257.40 o                         
   8   5  11       1816.50       1220.58       127.87 o                         
   9   5  11       1503.65       1207.90       163.33 o                         
  10   5  11      17425.67      17854.39       722.08 o                         
  11   5  11       1121.80        839.40       118.93 o                         
  12   5  11        200.90         45.07       125.21 o                         
  13   5  11       2680.82       2385.19       231.66 o                         
  14   5  11       4643.20       4915.14       342.21 o                         
  15   5  11        560.60        384.64        98.52 o                         
  16   5  11       1388.08       1101.42       213.09 o                         
  17   5  11         73.78       -114.80       141.85 o                         
  18   5  11         57.60       -121.14       337.13 o                         
  19   5  11        648.18        -62.53       268.13 o                         
  20   5  11        546.95        215.10       229.48 o                         
   0   6  11      22282.47      20143.71       331.95 o                         
   1   6  11       1248.91       1036.26        96.71 o                         
   2   6  11      10909.86      11429.96       203.49 o                         
   3   6  11        702.33       1019.53        66.34 o                         
   4   6  11        667.02        540.70        54.22 o                         
   5   6  11        384.11        438.22        53.85 o                         
   6   6  11        620.79        373.15        62.94 o                         
   7   6  11       1264.03        992.67       167.93 o                         
   8   6  11        394.68        180.01        62.61 o                         
   9   6  11          3.33        -95.63        95.63 o                         
  10   6  11       2471.46       2237.98       252.18 o                         
  11   6  11        532.43        395.73        75.84 o                         
  12   6  11       6492.04       6843.55       662.28 o                         
  13   6  11        741.74        782.15       262.92 o                         
  14   6  11       3937.09       3925.88       512.55 o                         
  15   6  11       4703.19       4453.93       576.82 o                         
  16   6  11        357.09        190.44       100.79 o                         
  17   6  11          0.71        -63.51       142.26 o                         
  18   6  11         38.40        -74.08       101.67 o                         
  19   6  11        526.12        550.92       217.72 o                         
   1   7  11       1120.96       1032.21        66.54 o                         
   2   7  11       2077.45       3190.92       120.90 o                         
   3   7  11        192.28        132.49        36.11 o                         
   4   7  11        684.62        494.61        56.79 o                         
   5   7  11       8100.60       8087.01       395.90 o                         
   6   7  11       2759.97       3200.70       379.58 o                         
   7   7  11        382.20        264.98       112.07 o                         
   8   7  11       2355.77       2540.61       256.64 o                         
   9   7  11       3998.19       3991.14       340.70 o                         
  10   7  11      18323.26      18271.07       744.91 o                         
  11   7  11       1040.45        732.91       236.27 o                         
  12   7  11       2338.25       2740.27       444.73 o                         
  13   7  11        705.28        373.99       184.33 o                         
  14   7  11        324.92         75.79       174.55 o                         
  15   7  11        775.04        536.61       214.03 o                         
  16   7  11         15.89       -222.34       222.34 o                         
  17   7  11       1260.04       1193.63       317.61 o                         
  18   7  11         60.91        146.15       172.89 o                         
  19   7  11        222.43         47.56       109.39 o                         
   0   8  11       3168.91       3857.45       227.30 o                         
   1   8  11       7482.00       8062.45       232.16 o                         
   2   8  11          5.18         16.11        37.04 o                         
   3   8  11        110.27        149.31        38.48 o                         
   4   8  11       4212.19       3843.00       167.96 o                         
   5   8  11        268.64        239.89        49.43 o                         
   6   8  11        727.94        616.57        73.90 o                         
   7   8  11       2990.84       3126.54       288.79 o                         
   8   8  11         32.34         20.01        98.84 o                         
   9   8  11        727.45        657.33       147.85 o                         
  10   8  11        956.79       1176.43       229.38 o                         
  11   8  11        623.43        675.55       334.41 o                         
  12   8  11        687.08        460.28       178.74 o                         
  13   8  11        327.53        222.53        84.09 o                         
  14   8  11         15.67         64.79       125.67 o                         
  15   8  11         75.10        -47.41       152.27 o                         
  16   8  11          2.68       -181.88       184.72 o                         
  17   8  11          4.47        -75.24       272.64 o                         
  18   8  11        462.84        486.69       192.21 o                         
  19   8  11         14.70         33.31       104.04 o                         
   1   9  11       8223.34       9014.15       243.25 o                         
   2   9  11       1373.35       1358.30        66.26 o                         
   3   9  11        664.81        623.55        71.75 o                         
   4   9  11        252.08        337.92        58.65 o                         
   5   9  11      19761.84      19810.46       363.60 o                         
   6   9  11       2285.81       1998.88       137.67 o                         
   7   9  11        255.27        344.90       153.73 o                         
   8   9  11       2303.64       2596.75       299.49 o                         
   9   9  11         34.06         59.97        84.11 o                         
  10   9  11        411.59        207.88       235.27 o                         
  11   9  11        935.76        817.58       217.30 o                         
  12   9  11       5226.96       5286.92       454.52 o                         
  13   9  11       1315.39       1572.21       329.07 o                         
  14   9  11       2165.98       2416.19       275.00 o                         
  15   9  11         39.64        104.04        88.52 o                         
  16   9  11        221.37        206.40        79.50 o                         
  17   9  11        222.03        338.92       114.02 o                         
  18   9  11        581.31        711.70       200.83 o                         
   0  10  11      60853.84      60633.54       938.43 o                         
   1  10  11        699.75        742.64        76.51 o                         
   2  10  11      10836.98      10395.69       279.45 o                         
   3  10  11         14.84         45.60        37.88 o                         
   4  10  11      11246.46      11026.82       369.10 o                         
   5  10  11       1405.27       1212.26       158.57 o                         
   6  10  11      13307.36      12882.04       510.61 o                         
   7  10  11        387.57        513.28       149.25 o                         
   8  10  11       4386.55       4740.10       335.66 o                         
   9  10  11        190.21         90.50       102.88 o                         
  10  10  11          3.81        -24.73        79.92 o                         
  11  10  11        791.74        625.16       149.72 o                         
  12  10  11       6003.76       6493.72       427.60 o                         
  13  10  11        190.66        213.12        73.16 o                         
  14  10  11       2220.13       2558.00       286.19 o                         
  15  10  11         50.31        181.90        98.67 o                         
  16  10  11         14.28         18.17        84.10 o                         
  17  10  11         29.66         36.01        81.24 o                         
   1  11  11       2998.65       3073.00       158.48 o                         
   2  11  11      23201.10      23952.68       440.32 o                         
   3  11  11       2356.46       2252.34       171.09 o                         
   4  11  11       6342.90       6324.64       293.87 o                         
   5  11  11         19.05        -40.74        66.60 o                         
   6  11  11       2110.34       2018.91       205.10 o                         
   7  11  11         25.44         55.00        83.05 o                         
   8  11  11       1568.32       1505.91       194.07 o                         
   9  11  11        647.67        822.28       155.61 o                         
  10  11  11      14182.89      14913.63       641.37 o                         
  11  11  11        353.44        467.87       130.62 o                         
  12  11  11        143.48        153.85       121.44 o                         
  13  11  11        343.44        195.23        92.72 o                         
  14  11  11       2191.57       2519.63       300.25 o                         
  15  11  11        108.73        298.56       117.63 o                         
  16  11  11        987.23       1099.50       211.96 o                         
  17  11  11         84.35         39.01       106.58 o                         
   0  12  11          7.33         68.96        64.74 o                         
   1  12  11       2922.09       2750.75       153.80 o                         
   2  12  11        261.32        101.65        58.00 o                         
   3  12  11        494.85        557.18        70.71 o                         
   4  12  11        181.90        117.28        54.09 o                         
   5  12  11        340.69        244.27        46.79 o                         
   6  12  11        163.33         70.04        71.78 o                         
   7  12  11         13.08        103.87        79.73 o                         
   8  12  11       2701.35       2618.08       254.46 o                         
   9  12  11         17.10        -73.67        73.67 o                         
  10  12  11       3655.42       4176.24       416.03 o                         
  11  12  11        809.51       1147.01       199.63 o                         
  12  12  11        189.55        189.92       105.57 o                         
  13  12  11         39.98        -97.63        97.63 o                         
  14  12  11        556.80        593.28       173.56 o                         
  15  12  11       1034.10       1195.49       204.22 o                         
  16  12  11        975.00       1031.89       276.59 o                         
   1  13  11        479.99        556.41        76.42 o                         
   2  13  11       1110.82       1279.46       151.44 o                         
   3  13  11        131.63         69.75        76.65 o                         
   4  13  11       1225.43       1257.08       138.67 o                         
   5  13  11         38.55         35.83        70.80 o                         
   6  13  11        179.69        167.34        88.47 o                         
   7  13  11         44.22        -25.58        77.42 o                         
   8  13  11        378.85        398.68       108.92 o                         
   9  13  11         52.13        282.64       163.45 o                         
  10  13  11        819.70       1151.14       229.33 o                         
  11  13  11          0.99        257.27       138.65 o                         
  12  13  11          9.70         71.16       109.09 o                         
  13  13  11        130.10        332.51       130.04 o                         
  14  13  11        289.96        330.80       105.26 o                         
  15  13  11        219.81        396.62       145.16 o                         
   0  14  11       1612.66       1641.65       327.79 o                         
   1  14  11          5.03         74.56        82.57 o                         
   2  14  11        688.89        674.24       108.66 o                         
   3  14  11        137.60        211.35        65.49 o                         
   4  14  11        104.33          7.28        53.92 o                         
   5  14  11        731.81        895.93       169.47 o                         
   6  14  11       1642.49       1924.67       239.13 o                         
   7  14  11        416.88        616.06       161.06 o                         
   8  14  11       2419.68       2607.72       278.21 o                         
   9  14  11          2.10          9.82        72.41 o                         
  10  14  11        147.61        126.90        82.28 o                         
  11  14  11         42.45        140.25       129.10 o                         
  12  14  11        366.01        316.85       107.61 o                         
  13  14  11        390.29        557.26       137.52 o                         
   1  15  11          7.67         24.27       107.91 o                         
   2  15  11       3573.85       3781.83       305.70 o                         
   3  15  11        198.70        323.58       146.22 o                         
   4  15  11       1991.06       2201.33       321.46 o                         
   5  15  11        608.18        637.56       338.91 o                         
   6  15  11       1209.11       1490.14       247.28 o                         
   7  15  11         40.36       -105.68       340.73 o                         
   8  15  11        735.47        790.29       236.17 o                         
   9  15  11        537.91        614.89       317.78 o                         
  10  15  11       3034.79       3312.98       429.39 o                         
  11  15  11        573.52        647.87       209.91 o                         
  12  15  11          5.61        320.08       137.00 o                         
   0  16  11       2617.60       2652.92       461.42 o                         
   1  16  11       4068.61       3932.89       405.97 o                         
   2  16  11         62.98          0.64       151.49 o                         
   3  16  11        101.00       -104.72       164.97 o                         
   4  16  11        667.68        800.67       414.19 o                         
   5  16  11          0.45         40.90       333.79 o                         
   6  16  11        317.40        263.13       542.13 o                         
   7  16  11          2.91        167.30       349.77 o                         
   8  16  11        291.51        312.51       288.76 o                         
   9  16  11        107.80         38.06       421.36 o                         
  10  16  11        198.57        148.27       360.17 o                         
   1  17  11        522.10        464.01       157.80 o                         
   2  17  11          0.87         52.48       128.80 o                         
   3  17  11         21.04        -68.19       139.80 o                         
   4  17  11         22.50       -252.77       252.77 o                         
   5  17  11        485.11        533.56       244.44 o                         
   6  17  11        330.24        329.08       447.18 o                         
   7  17  11        212.74        142.96       144.59 o                         
   0  18  11        979.00       1237.56       355.31 o                         
   1  18  11         23.59       -177.78       183.54 o                         
   2  18  11        143.13        221.88       116.12 o                         
   0   0  12     108329.79      99730.88      1446.56 o                         
   1   0  12     253988.73     250551.45      2223.53 o                         
   2   0  12       7120.17       7312.04       277.90 o                         
   3   0  12      31197.47      32985.26       562.09 o                         
   4   0  12       2744.78       2748.17       176.21 o                         
   5   0  12      56576.73      55696.16       878.94 o                         
   6   0  12        427.61        658.32       107.17 o                         
   7   0  12       7202.87       7623.30       296.79 o                         
   8   0  12       2973.50       2649.45       339.97 o                         
   9   0  12       7301.10       6847.41       557.63 o                         
  10   0  12       2808.44       3126.55       404.92 o                         
  11   0  12      23397.79      22782.53       707.15 o                         
  12   0  12       1934.17       1860.98       219.17 o                         
  13   0  12      23593.37      22756.67       636.51 o                         
  14   0  12        469.36        855.57       162.46 o                         
  15   0  12        154.85        299.90        99.17 o                         
  16   0  12       1043.01       1448.11       237.42 o                         
  17   0  12       1320.72       1243.25       261.10 o                         
  18   0  12       2975.69       3104.36       302.77 o                         
  19   0  12       5579.26       5931.37       420.71 o                         
  20   0  12        543.77        555.55       212.20 o                         
  21   0  12        409.84        813.80       243.29 o                         
   1   1  12       9533.57       9054.03       222.55 o                         
   2   1  12      21048.45      22468.94       236.52 o                         
   3   1  12      33558.19      35177.69       417.10 o                         
   4   1  12       6702.07       6693.24       235.61 o                         
   5   1  12        367.22        284.14        43.04 o                         
   6   1  12       1216.30       1034.41       100.43 o                         
   7   1  12        165.48        120.66        42.54 o                         
   8   1  12       1294.80       1710.50       113.80 o                         
   9   1  12       5792.55       5455.61       361.60 o                         
  10   1  12       6324.93       6660.31       242.98 o                         
  11   1  12       1276.06       1246.52       114.95 o                         
  12   1  12       2269.89       2609.16       197.46 o                         
  13   1  12       9081.02       9893.44       382.14 o                         
  14   1  12        495.05        757.60       176.86 o                         
  15   1  12       1879.64       2153.27       160.22 o                         
  16   1  12         39.69        134.66        65.20 o                         
  17   1  12         17.18        126.55        79.94 o                         
  18   1  12       1191.95       1349.13       160.43 o                         
  19   1  12        229.02        219.31        88.88 o                         
  20   1  12        236.19        339.50       134.56 o                         
  21   1  12        632.41       1195.87       331.32 o                         
   0   2  12       2604.57       5276.81       633.61 o                         
   1   2  12         82.92         93.43        34.14 o                         
   2   2  12       9675.86       9229.58       270.91 o                         
   3   2  12         22.04         52.01        47.42 o                         
   4   2  12        701.93        997.98       137.25 o                         
   5   2  12         81.84         46.33        36.91 o                         
   6   2  12       1448.61       2469.72       166.98 o                         
   7   2  12       3092.54       3476.47       119.86 o                         
   8   2  12       2337.51       1948.45       150.01 o                         
   9   2  12         13.98         50.74        55.84 o                         
  10   2  12       7605.36       7902.57       311.71 o                         
  11   2  12       2688.61       2637.45       187.24 o                         
  12   2  12       4750.86       5023.40       270.53 o                         
  13   2  12        115.74        175.01       108.57 o                         
  14   2  12        806.59        836.06       178.33 o                         
  15   2  12       2195.27       2079.04       264.83 o                         
  16   2  12        108.92        147.96       124.35 o                         
  17   2  12        473.98        311.31       150.06 o                         
  18   2  12        218.21        408.64       100.37 o                         
  19   2  12        359.03        235.57       132.29 o                         
  20   2  12        366.96        379.79        94.88 o                         
  21   2  12        258.50        159.71       190.83 o                         
   1   3  12        523.82        752.39        65.32 o                         
   2   3  12      26622.69      24861.32       326.00 o                         
   3   3  12      19467.99      18892.54       397.70 o                         
   4   3  12      12087.46      12572.88       357.75 o                         
   5   3  12       8593.18       7754.03       236.18 o                         
   6   3  12         23.16          0.82        30.81 o                         
   7   3  12        672.02        424.42        65.55 o                         
   8   3  12       3043.48       3413.83       222.11 o                         
   9   3  12       7959.91       8418.54       315.68 o                         
  10   3  12      18476.34      18058.68       484.51 o                         
  11   3  12       3141.98       3359.66       215.38 o                         
  12   3  12       5608.03       5325.87       282.55 o                         
  13   3  12        672.33        365.47        77.97 o                         
  14   3  12        765.15        788.58       117.78 o                         
  15   3  12         17.06        -40.53        82.69 o                         
  16   3  12        779.42        620.31        85.19 o                         
  17   3  12         16.64         53.18       158.24 o                         
  18   3  12       1251.03       1128.67       139.91 o                         
  19   3  12        278.90        105.41       122.21 o                         
  20   3  12        710.85        589.44       315.38 o                         
  21   3  12          4.11       -179.48       179.48 o                         
   0   4  12       1599.52       1900.67       178.11 o                         
   1   4  12       5544.68       5442.77       129.32 o                         
   2   4  12       1111.76       1133.61        92.99 o                         
   3   4  12       5384.85       5145.82       141.49 o                         
   4   4  12         52.08         75.12        28.82 o                         
   5   4  12        378.16        649.32        58.16 o                         
   6   4  12        508.93        523.80       114.93 o                         
   7   4  12       3774.68       3568.05       292.65 o                         
   8   4  12         13.50        -48.52        48.52 o                         
   9   4  12       2944.73       3991.18       251.21 o                         
  10   4  12          0.76        -44.61        63.85 o                         
  11   4  12       3933.27       3661.01       260.63 o                         
  12   4  12        380.73        271.84        65.50 o                         
  13   4  12          3.43        -84.03        84.03 o                         
  14   4  12        152.28         39.00        86.32 o                         
  15   4  12        644.94        478.93       104.75 o                         
  16   4  12       1361.93       1019.35       122.96 o                         
  17   4  12         20.43       -105.57       105.57 o                         
  18   4  12        210.46        -31.16       106.10 o                         
  19   4  12          4.03       -231.77       231.77 o                         
  20   4  12         61.20       -231.75       231.75 o                         
   1   5  12      23958.29      21757.75       244.16 o                         
   2   5  12       4875.95       4665.37       136.68 o                         
   3   5  12      16286.78      14850.50       316.93 o                         
   4   5  12       7944.25       7675.21       275.54 o                         
   5   5  12         91.01         22.22        20.97 o                         
   6   5  12       4580.40       4573.71       143.95 o                         
   7   5  12       3445.53       2617.26       247.80 o                         
   8   5  12       8848.43       9081.72       394.31 o                         
   9   5  12       7277.13       6603.33       339.42 o                         
  10   5  12       4480.30       3913.32       336.36 o                         
  11   5  12       7941.56       7758.53       393.32 o                         
  12   5  12       1798.44       1808.34       182.31 o                         
  13   5  12       2185.32       1833.81       188.84 o                         
  14   5  12        135.33        173.77        81.07 o                         
  15   5  12       2941.20       2664.83       276.97 o                         
  16   5  12        210.90        155.68       280.85 o                         
  17   5  12       1931.89       1730.94       473.14 o                         
  18   5  12        649.76        486.29       287.64 o                         
  19   5  12        312.79        -31.24       269.21 o                         
  20   5  12        887.69        361.50       127.44 o                         
   0   6  12      23780.44      20790.63       334.99 o                         
   1   6  12       9453.92       9488.37       204.48 o                         
   2   6  12       7784.91       8352.71       183.51 o                         
   3   6  12        224.29        332.52        44.59 o                         
   4   6  12        787.73        605.88        58.55 o                         
   5   6  12       4115.23       4046.44       162.55 o                         
   6   6  12      10733.51      10617.17       355.41 o                         
   7   6  12       4810.54       4537.74       342.58 o                         
   8   6  12      14785.60      14757.96       520.27 o                         
   9   6  12        413.96        115.64        95.06 o                         
  10   6  12        187.70         91.03        78.02 o                         
  11   6  12       7585.29       7561.72       620.35 o                         
  12   6  12       3334.40       3322.24       375.38 o                         
  13   6  12        766.41        875.96       242.50 o                         
  14   6  12          8.96       -205.63       209.88 o                         
  15   6  12       3185.99       3219.49       471.70 o                         
  16   6  12          7.31         31.45       111.70 o                         
  17   6  12        783.27        773.92       270.01 o                         
  18   6  12       1201.88       1217.36       319.78 o                         
  19   6  12          7.22         31.93       142.06 o                         
   1   7  12       1881.37       1728.98        90.88 o                         
   2   7  12      25669.67      24421.18       332.44 o                         
   3   7  12       3885.93       3771.49       119.24 o                         
   4   7  12        459.17        471.33        56.34 o                         
   5   7  12          2.41         15.56        28.51 o                         
   6   7  12        490.37        407.87        83.47 o                         
   7   7  12         23.73         -8.40        97.34 o                         
   8   7  12         58.17        -31.83       130.80 o                         
   9   7  12       5847.65       5940.02       409.59 o                         
  10   7  12       2461.58       2633.96       294.78 o                         
  11   7  12       1036.19        971.74       162.65 o                         
  12   7  12        193.39       -150.52       150.52 o                         
  13   7  12       5287.72       4746.80       567.40 o                         
  14   7  12         34.65       -158.55       228.57 o                         
  15   7  12        965.58        804.75       217.83 o                         
  16   7  12          6.10        108.44       136.33 o                         
  17   7  12         52.79       -101.47       175.58 o                         
  18   7  12       1162.96       1412.37       369.40 o                         
  19   7  12        536.86        397.66       190.75 o                         
   0   8  12      19795.76      20658.10       513.70 o                         
   1   8  12      49167.86      47546.58       459.51 o                         
   2   8  12        975.53        899.97        62.04 o                         
   3   8  12      13182.71      12650.10       268.03 o                         
   4   8  12       2109.68       2348.37       110.56 o                         
   5   8  12       8152.44       8268.53       273.16 o                         
   6   8  12       1041.85        658.95       123.19 o                         
   7   8  12       6765.36       6644.21       423.86 o                         
   8   8  12      10250.49      10569.47       555.89 o                         
   9   8  12       2264.60       2181.10       240.24 o                         
  10   8  12       2225.47       1952.27       236.21 o                         
  11   8  12      13370.74      13288.21       671.69 o                         
  12   8  12       1274.21       1112.42       189.73 o                         
  13   8  12       2290.05       1993.74       271.88 o                         
  14   8  12         12.78       -198.90       199.03 o                         
  15   8  12         16.50       -118.90       208.45 o                         
  16   8  12       1836.71       1846.89       393.69 o                         
  17   8  12        291.02        -26.82       186.55 o                         
  18   8  12       1983.65       2112.29       337.47 o                         
  19   8  12       1971.30       2325.08       362.99 o                         
   1   9  12       1479.21       1314.25       100.39 o                         
   2   9  12       2568.15       2477.69       142.66 o                         
   3   9  12       8554.34       8660.29       248.89 o                         
   4   9  12          5.37         -1.79        77.12 o                         
   5   9  12       1222.79       1127.68        91.21 o                         
   6   9  12          6.21         30.61        28.43 o                         
   7   9  12       1845.14       1650.61       135.90 o                         
   8   9  12         37.37       -164.72       317.71 o                         
   9   9  12       2188.21       2247.37       260.53 o                         
  10   9  12        802.18        622.80       212.99 o                         
  11   9  12       1083.74        889.82       204.33 o                         
  12   9  12         83.36         74.05       124.91 o                         
  13   9  12        644.37        293.53       135.24 o                         
  14   9  12        166.93        261.45       127.75 o                         
  15   9  12       2631.76       2326.79       274.01 o                         
  16   9  12         19.67        -12.63        94.75 o                         
  17   9  12        116.83        -24.49       131.26 o                         
  18   9  12         27.03         12.40       116.76 o                         
   0  10  12       3920.31       4635.36       280.15 o                         
   1  10  12        348.93        352.21        49.71 o                         
   2  10  12        475.09        346.47        49.10 o                         
   3  10  12         93.11         -8.68        48.34 o                         
   4  10  12        431.47        369.57        88.85 o                         
   5  10  12         59.00         73.08        78.21 o                         
   6  10  12       1176.72       1116.80       153.08 o                         
   7  10  12         17.39         -2.73        69.38 o                         
   8  10  12       3813.03       3949.52       301.61 o                         
   9  10  12         62.98        -44.51        88.34 o                         
  10  10  12        296.89        162.29       193.00 o                         
  11  10  12        141.80         13.87        79.39 o                         
  12  10  12       1458.17       1512.36       234.16 o                         
  13  10  12         67.32        141.08        83.80 o                         
  14  10  12       1349.15       1664.83       237.99 o                         
  15  10  12       1487.45       1246.35       204.77 o                         
  16  10  12        930.81        750.27       136.45 o                         
  17  10  12        352.91        392.21       130.36 o                         
   1  11  12        202.63        273.21        54.11 o                         
   2  11  12      14784.36      15546.15       361.49 o                         
   3  11  12        313.72        347.98        57.02 o                         
   4  11  12        398.35        462.79        75.91 o                         
   5  11  12        890.66        714.13       104.61 o                         
   6  11  12       1492.46       1413.85       160.53 o                         
   7  11  12        487.05        271.86       187.13 o                         
   8  11  12        177.89         14.90       142.40 o                         
   9  11  12        690.79        696.18       147.89 o                         
  10  11  12       8528.84       9134.28       507.00 o                         
  11  11  12        544.31        667.80       146.03 o                         
  12  11  12        858.80       1023.67       186.80 o                         
  13  11  12        426.78        499.71       132.40 o                         
  14  11  12         33.06        223.13       122.16 o                         
  15  11  12        122.92        324.57       144.67 o                         
  16  11  12        294.17        249.09       126.98 o                         
   0  12  12       1176.81       1607.63       191.65 o                         
   1  12  12        582.61        439.60        67.84 o                         
   2  12  12        762.33        837.53        88.08 o                         
   3  12  12       2376.38       2345.49       183.86 o                         
   4  12  12         63.31         15.10        61.18 o                         
   5  12  12        500.21        183.14        89.54 o                         
   6  12  12        186.70       -105.65       105.65 o                         
   7  12  12       1621.35       1280.02       160.71 o                         
   8  12  12         58.22         48.79        98.96 o                         
   9  12  12         17.00        -40.70        84.97 o                         
  10  12  12         17.95        -67.62       116.34 o                         
  11  12  12       2714.10       2867.70       295.48 o                         
  12  12  12        404.21        555.62       170.68 o                         
  13  12  12        262.88        279.38        96.22 o                         
  14  12  12        177.81        408.65       139.19 o                         
  15  12  12         75.52        108.60       123.63 o                         
   1  13  12       2038.86       2441.73       150.91 o                         
   2  13  12       1606.59       1975.10       167.43 o                         
   3  13  12       6517.86       6802.48       319.80 o                         
   4  13  12        456.50        349.51        79.20 o                         
   5  13  12       1795.49       1782.73       207.28 o                         
   6  13  12       1088.32       1104.93       166.29 o                         
   7  13  12        128.39        110.54        95.08 o                         
   8  13  12         58.30         25.04        82.62 o                         
   9  13  12       6476.81       7253.41       452.17 o                         
  10  13  12       1662.19       1913.77       250.44 o                         
  11  13  12       3757.61       3757.44       341.57 o                         
  12  13  12       1296.37       1477.81       224.11 o                         
  13  13  12        117.47        117.47        89.77 o                         
  14  13  12        168.25        212.69        83.45 o                         
   0  14  12       1289.12       1448.48       170.16 o                         
   1  14  12       1207.94       1110.54       136.52 o                         
   2  14  12        516.92        524.14        94.75 o                         
   3  14  12          3.59        -48.12        57.04 o                         
   4  14  12         72.23          6.84        62.26 o                         
   5  14  12       1606.43       1711.83       206.43 o                         
   6  14  12        541.65        793.43       166.63 o                         
   7  14  12       1876.49       2033.08       246.72 o                         
   8  14  12       2210.85       2500.32       282.48 o                         
   9  14  12          0.54         12.19       140.41 o                         
  10  14  12        180.57        121.38       178.36 o                         
  11  14  12       1579.83       1525.97       224.15 o                         
  12  14  12        487.07        517.93       137.52 o                         
  13  14  12        261.85        296.07       154.15 o                         
   1  15  12        225.09        243.44       253.37 o                         
   2  15  12        618.14        784.32       142.30 o                         
   3  15  12        205.30         90.44        73.65 o                         
   4  15  12        531.98        349.18       287.88 o                         
   5  15  12         12.52        -80.64       125.26 o                         
   6  15  12        116.14        121.33       270.06 o                         
   7  15  12        457.99        454.72       327.46 o                         
   8  15  12        195.13         56.85       210.40 o                         
   9  15  12       1050.31        888.09       222.92 o                         
  10  15  12        113.19        117.24       201.95 o                         
  11  15  12        102.86         67.18       183.33 o                         
   0  16  12       2389.48       2973.39       470.46 o                         
   1  16  12       2125.06       2508.46       325.12 o                         
   2  16  12       1539.94       1508.11       250.90 o                         
   3  16  12        359.63        257.72       117.32 o                         
   4  16  12         59.31         66.61       201.06 o                         
   5  16  12       1174.88       1083.39       455.69 o                         
   6  16  12        201.40        206.20       229.01 o                         
   7  16  12       1013.13        958.34       351.63 o                         
   8  16  12       1273.84       1446.99       291.47 o                         
   9  16  12        161.56        276.44       193.84 o                         
   1  17  12         75.62        -65.87        82.43 o                         
   2  17  12         32.16        108.41       256.17 o                         
   3  17  12          4.99       -253.32       253.32 o                         
   4  17  12         30.62       -257.59       257.59 o                         
   5  17  12         80.77         77.93       311.54 o                         
   6  17  12         36.21         36.76       350.41 o                         
   7  17  12         16.17         72.32       147.86 o                         
   0  18  12        271.93        696.38       245.47 o                         
   1   1  13       9004.62       9507.09       237.58 o                         
   2   1  13      60245.75      58127.35       417.56 o                         
   3   1  13      47215.17      47065.71       580.05 o                         
   4   1  13      18435.66      18782.59       399.93 o                         
   5   1  13       3311.74       3473.62       155.50 o                         
   6   1  13       4423.09       3832.11       176.53 o                         
   7   1  13       1042.71       1139.42        89.93 o                         
   8   1  13         49.05         63.20        25.52 o                         
   9   1  13       3796.51       4171.99       246.19 o                         
  10   1  13      18104.00      18404.36       376.70 o                         
  11   1  13      12525.22      12597.76       407.61 o                         
  12   1  13       3051.86       3344.70       222.34 o                         
  13   1  13         46.63        269.89       247.26 o                         
  14   1  13          1.96        115.36       121.63 o                         
  15   1  13       3012.84       3214.23       196.35 o                         
  16   1  13       1928.35       2214.68       169.07 o                         
  17   1  13       1521.03       1587.21       164.08 o                         
  18   1  13       3045.02       3638.80       250.62 o                         
  19   1  13       1099.31       1309.61       185.35 o                         
  20   1  13         32.14        136.04       222.65 o                         
  21   1  13        212.71        302.87       142.38 o                         
   0   2  13       3283.60       3976.66       222.23 o                         
   1   2  13          7.23        360.29        95.53 o                         
   2   2  13        215.12        173.55        38.33 o                         
   3   2  13       7336.16       6600.12       245.28 o                         
   4   2  13       3985.11       4209.54       175.78 o                         
   5   2  13        384.46        282.04        61.83 o                         
   6   2  13        506.88        526.11        62.57 o                         
   7   2  13         63.94        146.09        76.71 o                         
   8   2  13        326.10        378.01        64.99 o                         
   9   2  13       7113.62       5941.38       324.70 o                         
  10   2  13       5552.51       5873.21       268.62 o                         
  11   2  13       2400.00       2439.34       188.05 o                         
  12   2  13       8839.42       8995.44       358.94 o                         
  13   2  13        283.77        288.44       103.67 o                         
  14   2  13       1496.76       1317.77       141.51 o                         
  15   2  13        269.69         59.69       112.62 o                         
  16   2  13       6432.35       6640.67       287.48 o                         
  17   2  13       2694.86       2914.50       217.02 o                         
  18   2  13       1268.54       1495.42       157.86 o                         
  19   2  13         16.05       -102.28       102.28 o                         
  20   2  13         63.12        -14.72       143.51 o                         
  21   2  13        446.60        289.43       118.03 o                         
   1   3  13       1532.63       1541.18        67.77 o                         
   2   3  13      11696.35      11506.25       316.96 o                         
   3   3  13       4388.77       4568.45       204.24 o                         
   4   3  13       4149.57       4724.25       259.97 o                         
   5   3  13       3411.70       3182.84       154.78 o                         
   6   3  13       1009.43       1090.11        94.91 o                         
   7   3  13        108.77        302.52        71.14 o                         
   8   3  13       6745.44       6883.80       275.41 o                         
   9   3  13         26.34         86.20        65.63 o                         
  10   3  13       3176.17       3734.80       224.30 o                         
  11   3  13         56.66         19.45        54.75 o                         
  12   3  13       2534.85       2489.82       193.67 o                         
  13   3  13       2969.15       3000.06       214.10 o                         
  14   3  13       2461.27       2553.85       199.25 o                         
  15   3  13       1167.20       1161.85       150.50 o                         
  16   3  13        331.93         85.92       141.85 o                         
  17   3  13        322.51        288.37       137.29 o                         
  18   3  13         34.86         38.56       180.53 o                         
  19   3  13       1209.59       1026.47       207.75 o                         
  20   3  13       1358.52       1415.77       361.71 o                         
   0   4  13      93731.87      88827.16       689.62 o                         
   1   4  13      20612.62      20318.29       284.21 o                         
   2   4  13      22710.69      23664.82       272.67 o                         
   3   4  13          3.81         -3.17        27.32 o                         
   4   4  13      10632.65      10971.72       231.08 o                         
   5   4  13       3268.17       3183.43       139.81 o                         
   6   4  13      13338.96      11435.89       379.40 o                         
   7   4  13      10604.99       9851.52       394.71 o                         
   8   4  13      25556.81      23457.94       521.65 o                         
   9   4  13       1819.15       1731.78       136.68 o                         
  10   4  13        333.22        329.63        87.66 o                         
  11   4  13       3292.74       2986.39       231.71 o                         
  12   4  13      14768.86      14903.60       547.82 o                         
  13   4  13       4217.42       4386.73       303.99 o                         
  14   4  13        544.65        388.33       101.01 o                         
  15   4  13        450.01        197.63        84.26 o                         
  16   4  13        394.77        165.46       117.40 o                         
  17   4  13          7.82       -123.90       123.90 o                         
  18   4  13         24.53         13.16       136.69 o                         
  19   4  13        377.76         17.50       325.41 o                         
  20   4  13       1505.09       1245.40       268.30 o                         
   1   5  13       5839.93       5916.42       137.16 o                         
   2   5  13       4555.25       3914.29       144.81 o                         
   3   5  13        205.23        247.68        34.20 o                         
   4   5  13       5768.84       6054.35       253.19 o                         
   5   5  13       6867.26       7404.99       289.74 o                         
   6   5  13       3853.12       3571.45       135.26 o                         
   7   5  13        714.90        557.44       119.01 o                         
   8   5  13        840.24        728.07       122.73 o                         
   9   5  13        136.45        147.19        61.49 o                         
  10   5  13        708.73        372.49        75.39 o                         
  11   5  13        444.69        395.20        64.91 o                         
  12   5  13       2270.71       2107.40       206.24 o                         
  13   5  13        360.18        165.72        74.62 o                         
  14   5  13       5100.98       4954.05       342.19 o                         
  15   5  13        888.75        574.72       119.28 o                         
  16   5  13         86.87        192.46        99.68 o                         
  17   5  13          0.07         37.94       188.27 o                         
  18   5  13        227.42        223.69       137.51 o                         
  19   5  13        451.36        -70.64       258.03 o                         
  20   5  13        258.65         15.30       275.59 o                         
   0   6  13       3208.59       3090.19       143.48 o                         
   1   6  13      18802.41      18841.43       297.10 o                         
   2   6  13        397.51        235.02        52.02 o                         
   3   6  13          1.85         -8.00        43.23 o                         
   4   6  13        279.03        157.08        40.47 o                         
   5   6  13        805.71        604.38        60.32 o                         
   6   6  13        451.89        394.35        48.27 o                         
   7   6  13       1728.83       1639.74       131.02 o                         
   8   6  13          9.88         52.93        79.19 o                         
   9   6  13       8815.01       8906.70       416.58 o                         
  10   6  13        587.06        397.10        87.58 o                         
  11   6  13        608.83        407.47        82.24 o                         
  12   6  13         31.03       -126.04       126.04 o                         
  13   6  13       3244.45       3010.85       341.07 o                         
  14   6  13        793.61        440.79       196.83 o                         
  15   6  13         11.26       -100.97       190.28 o                         
  16   6  13       1463.10       1589.43       352.05 o                         
  17   6  13        173.31        362.62       204.19 o                         
  18   6  13       1027.44       1137.38       334.63 o                         
  19   6  13          8.04         24.82       106.45 o                         
   1   7  13       3335.80       3511.43       135.55 o                         
   2   7  13      12318.35      11246.53       255.45 o                         
   3   7  13       1383.27       1121.64        74.46 o                         
   4   7  13      10443.38      10572.07       261.30 o                         
   5   7  13         10.02         -7.24        45.32 o                         
   6   7  13        783.34        747.60       126.40 o                         
   7   7  13       6174.68       6035.58       255.53 o                         
   8   7  13        171.00         25.01       120.75 o                         
   9   7  13          4.46        -99.57        99.57 o                         
  10   7  13       5333.13       5001.49       389.72 o                         
  11   7  13       4391.68       4003.07       366.92 o                         
  12   7  13       1776.05       1765.61       235.65 o                         
  13   7  13        268.79        214.37        78.62 o                         
  14   7  13         35.88         -9.57       113.22 o                         
  15   7  13        107.80        -21.63       171.26 o                         
  16   7  13         22.17       -245.74       246.15 o                         
  17   7  13         62.48         17.34       123.43 o                         
  18   7  13        235.96        181.00       186.41 o                         
  19   7  13         14.97       -163.10       202.42 o                         
   0   8  13        753.97       1390.17       313.26 o                         
   1   8  13        899.35       1142.46       143.10 o                         
   2   8  13       1282.22       1444.39        84.40 o                         
   3   8  13        289.06        262.67        31.69 o                         
   4   8  13        687.27        714.32        59.91 o                         
   5   8  13        424.86        484.42        54.27 o                         
   6   8  13        701.27        552.37       113.68 o                         
   7   8  13         46.42        -50.72        50.72 o                         
   8   8  13       1422.46       1096.72       144.17 o                         
   9   8  13       3606.87       3171.79       309.83 o                         
  10   8  13       1939.12       1867.40       238.80 o                         
  11   8  13         14.83       -126.88       126.88 o                         
  12   8  13       1072.62        734.45       126.89 o                         
  13   8  13         99.15        -13.55        97.65 o                         
  14   8  13        859.68        707.97       173.42 o                         
  15   8  13        174.28        -15.07       125.68 o                         
  16   8  13          1.17       -102.14       102.14 o                         
  17   8  13       1168.01        938.33       231.37 o                         
  18   8  13        140.03        233.43       252.95 o                         
  19   8  13         10.44        525.63       234.83 o                         
   1   9  13       6181.42       5935.66       203.26 o                         
   2   9  13      27882.08      27798.95       485.97 o                         
   3   9  13      12783.66      13539.08       379.84 o                         
   4   9  13      10220.26       9932.74       372.76 o                         
   5   9  13        703.40        629.51        67.08 o                         
   6   9  13       1139.75       1138.59       188.79 o                         
   7   9  13        661.82        679.15       117.32 o                         
   8   9  13       1647.18       1443.87       162.15 o                         
   9   9  13       3978.45       3908.50       350.03 o                         
  10   9  13      10256.77      10621.53       611.83 o                         
  11   9  13       6146.26       6094.19       472.10 o                         
  12   9  13       2085.89       1805.80       264.34 o                         
  13   9  13         14.93        145.23       265.65 o                         
  14   9  13         23.12         18.70        98.87 o                         
  15   9  13       1231.24        992.88       328.31 o                         
  16   9  13        911.37       1091.30       406.88 o                         
  17   9  13         69.87        -48.57       130.83 o                         
  18   9  13       1805.65       1757.32       255.39 o                         
   0  10  13          8.08         14.41        54.50 o                         
   1  10  13       2319.87       2123.55       127.17 o                         
   2  10  13        722.23        778.02        75.30 o                         
   3  10  13       4928.07       5277.74       200.83 o                         
   4  10  13        748.28        627.83        87.91 o                         
   5  10  13       7871.16       8332.83       406.37 o                         
   6  10  13        345.16        249.01       116.87 o                         
   7  10  13       2171.95       1708.03       219.37 o                         
   8  10  13        126.44        126.79       190.89 o                         
   9  10  13       1053.34       1259.98       205.31 o                         
  10  10  13       4894.69       5011.39       429.93 o                         
  11  10  13        496.80        537.40       140.37 o                         
  12  10  13       3505.40       3801.90       324.70 o                         
  13  10  13        410.98        401.34       113.69 o                         
  14  10  13        429.72        417.78       194.11 o                         
  15  10  13        415.78        281.97       121.28 o                         
  16  10  13       1036.69        978.77       202.58 o                         
  17  10  13       1513.00       1465.99       238.57 o                         
   1  11  13        523.72        608.18        70.89 o                         
   2  11  13       1510.90       1709.24       128.45 o                         
   3  11  13         37.03        -29.12        71.74 o                         
   4  11  13         97.28         42.85        68.08 o                         
   5  11  13        734.03        754.47       126.52 o                         
   6  11  13        260.89        191.42        55.43 o                         
   7  11  13       2711.26       2375.68       275.16 o                         
   8  11  13        224.04         60.30       120.67 o                         
   9  11  13        547.98        316.57        89.17 o                         
  10  11  13       1295.13       1649.66       247.38 o                         
  11  11  13       1232.38       1175.05       195.15 o                         
  12  11  13         98.80         49.69        95.59 o                         
  13  11  13        119.84         99.21        75.45 o                         
  14  11  13       2473.36       2989.13       316.12 o                         
  15  11  13        200.57        155.87        86.79 o                         
  16  11  13        482.25        465.33       177.01 o                         
   0  12  13      30386.61      30237.44       739.29 o                         
   1  12  13       1628.91       2260.03       144.09 o                         
   2  12  13       4031.29       4214.76       192.63 o                         
   3  12  13       1190.12       1252.65       134.73 o                         
   4  12  13       2425.05       2357.93       187.22 o                         
   5  12  13         28.13        -35.55        69.15 o                         
   6  12  13       4179.63       4222.76       332.80 o                         
   7  12  13        480.84        461.54       126.15 o                         
   8  12  13       4225.96       4375.05       334.65 o                         
   9  12  13       1024.91        925.68       164.81 o                         
  10  12  13         68.69        -81.14       108.97 o                         
  11  12  13        638.61        807.38       181.59 o                         
  12  12  13       2458.66       2675.69       294.10 o                         
  13  12  13        885.63        840.88       146.44 o                         
  14  12  13       1507.66       1783.98       247.08 o                         
  15  12  13         79.50       -100.61       110.62 o                         
   1  13  13        498.10        417.08        68.09 o                         
   2  13  13        322.76        215.82        49.36 o                         
   3  13  13        212.47        161.94        87.42 o                         
   4  13  13          0.54        102.51        93.33 o                         
   5  13  13        213.27        164.14        94.44 o                         
   6  13  13         22.94        -40.00        74.05 o                         
   7  13  13         13.88         66.69        92.15 o                         
   8  13  13          5.26         60.98       129.65 o                         
   9  13  13        101.37          0.72       163.48 o                         
  10  13  13          6.75         89.62       183.79 o                         
  11  13  13        237.76        365.45       253.39 o                         
  12  13  13          0.66        -29.06       104.75 o                         
  13  13  13         16.09         73.26        90.88 o                         
  14  13  13        399.86        272.49       127.31 o                         
   0  14  13        861.66       1012.47       151.01 o                         
   1  14  13        497.28        549.52        80.76 o                         
   2  14  13         14.33        -10.36        61.54 o                         
   3  14  13        584.53        498.33        83.02 o                         
   4  14  13          0.65         -6.74        55.99 o                         
   5  14  13         94.82        124.29        87.51 o                         
   6  14  13        179.78        265.91       101.21 o                         
   7  14  13       1619.54       2205.96       276.42 o                         
   8  14  13       1819.14       1956.17       252.69 o                         
   9  14  13       1056.68       1004.26       174.47 o                         
  10  14  13        140.20        219.55       100.91 o                         
  11  14  13          1.26         -0.35        95.96 o                         
  12  14  13        294.24        147.53       103.74 o                         
  13  14  13         73.49          6.88       101.72 o                         
   1  15  13         18.69         -4.48       126.07 o                         
   2  15  13          0.96        -44.09        83.68 o                         
   3  15  13         70.95         74.63        91.80 o                         
   4  15  13         27.15        135.10        76.25 o                         
   5  15  13        381.29        478.95       136.03 o                         
   6  15  13       1365.73       1396.92       251.12 o                         
   7  15  13        887.74        743.88       267.23 o                         
   8  15  13        196.21         12.87       131.58 o                         
   9  15  13        110.66         91.09       276.24 o                         
  10  15  13        354.82        121.75       124.47 o                         
  11  15  13         23.99        -38.48       148.07 o                         
   0  16  13        130.11        344.87       216.84 o                         
   1  16  13        579.25        341.17       102.01 o                         
   2  16  13          2.68        132.42       109.67 o                         
   3  16  13        169.29        273.55       153.38 o                         
   4  16  13         49.40         36.52       214.95 o                         
   5  16  13        118.66        157.39       354.85 o                         
   6  16  13        354.04        302.66       633.31 o                         
   7  16  13        134.99         55.64       147.03 o                         
   8  16  13       1366.80       1251.12       273.93 o                         
   9  16  13        273.46        216.65       363.47 o                         
   1  17  13        504.69        520.27       137.16 o                         
   2  17  13       3022.62       3671.06       573.66 o                         
   3  17  13       1332.68       1288.77       329.02 o                         
   4  17  13       1777.27       2189.43       332.16 o                         
   5  17  13        127.99        174.26       131.01 o                         
   6  17  13        138.39         29.63       130.78 o                         
   0   0  14     183468.20     180933.70       941.05 o                         
   1   0  14        135.19        240.76        45.13 o                         
   2   0  14      58489.91      59713.63      1063.55 o                         
   3   0  14       2937.52       2524.26       287.45 o                         
   4   0  14        108.14        149.01       118.43 o                         
   5   0  14       6139.84       6049.37       296.38 o                         
   6   0  14      70513.62      70815.84      1083.99 o                         
   7   0  14       2189.22       2063.97       194.12 o                         
   8   0  14       3456.71       2901.60       336.89 o                         
   9   0  14       7901.40       7497.09       588.04 o                         
  10   0  14        182.64        342.19       191.48 o                         
  11   0  14       1682.28       1860.55       356.30 o                         
  12   0  14       2406.41       2372.31       390.80 o                         
  13   0  14        301.16        556.34       168.80 o                         
  14   0  14      14722.39      16149.48       754.88 o                         
  15   0  14       4373.98       4475.60       412.10 o                         
  16   0  14       2309.85       2174.19       298.04 o                         
  17   0  14       8592.79       8737.02       594.81 o                         
  18   0  14        123.28        190.48       113.08 o                         
  19   0  14          8.48        -99.81        99.81 o                         
  20   0  14         99.53        263.03       187.98 o                         
  21   0  14       3508.50       3612.95       487.77 o                         
   1   1  14      15929.83      15849.33       316.20 o                         
   2   1  14          1.70        448.45       181.45 o                         
   3   1  14      44726.77      45623.36       575.12 o                         
   4   1  14         14.06         99.82        40.55 o                         
   5   1  14       3693.12       3301.47       182.98 o                         
   6   1  14         52.75        100.83        41.17 o                         
   7   1  14       1014.18        913.05        89.11 o                         
   8   1  14       4706.24       4514.24       181.35 o                         
   9   1  14       8476.28       9096.92       321.04 o                         
  10   1  14       1012.97       1374.66       165.84 o                         
  11   1  14       6106.76       6599.19       301.27 o                         
  12   1  14         48.67        214.32        98.60 o                         
  13   1  14       1574.83       1701.23       168.28 o                         
  14   1  14        124.60        259.53        86.66 o                         
  15   1  14       6414.43       6293.75       271.51 o                         
  16   1  14       2198.21       2986.32       222.41 o                         
  17   1  14       1391.44       1692.98       213.77 o                         
  18   1  14        268.63        647.00       165.62 o                         
  19   1  14         72.13        207.39       110.07 o                         
  20   1  14        992.81       1069.58       149.04 o                         
  21   1  14       1015.07       1289.84       245.24 o                         
   0   2  14      14655.52      15984.92       445.72 o                         
   1   2  14      92945.55      95855.05       774.39 o                         
   2   2  14       4898.06       4694.64       206.63 o                         
   3   2  14       5739.15       5480.53       228.72 o                         
   4   2  14         64.32         92.93        26.14 o                         
   5   2  14      21962.05      23016.94       459.22 o                         
   6   2  14        187.09        414.14        81.47 o                         
   7   2  14      21955.38      23675.51       467.51 o                         
   8   2  14       4716.74       4718.36       154.48 o                         
   9   2  14       3837.25       3815.09       187.76 o                         
  10   2  14       1912.43       1621.91       193.25 o                         
  11   2  14       6652.99       6547.42       299.54 o                         
  12   2  14        363.89        482.59        96.44 o                         
  13   2  14       6466.20       6539.66       314.25 o                         
  14   2  14        340.43        437.04       193.20 o                         
  15   2  14          5.53         46.70       116.26 o                         
  16   2  14       5267.63       6059.61       276.81 o                         
  17   2  14        254.70        429.23       203.68 o                         
  18   2  14        263.05        308.12       179.76 o                         
  19   2  14        263.26        164.21        85.94 o                         
  20   2  14        181.61        233.91       105.82 o                         
   1   3  14        406.51        778.63        74.10 o                         
   2   3  14         30.72         85.12        54.04 o                         
   3   3  14        554.75        397.60        69.94 o                         
   4   3  14       9423.49       9918.53       389.12 o                         
   5   3  14       3223.11       3651.69       246.83 o                         
   6   3  14      15189.25      14136.36       351.67 o                         
   7   3  14       3399.68       3598.74       169.82 o                         
   8   3  14       1429.41       1352.48       128.88 o                         
   9   3  14        265.23        319.54        52.70 o                         
  10   3  14       2970.72       3160.64       235.00 o                         
  11   3  14       5532.05       5585.34       279.18 o                         
  12   3  14       8043.79       8048.62       353.79 o                         
  13   3  14         10.76         -3.68        78.12 o                         
  14   3  14       1270.62       1062.25       172.00 o                         
  15   3  14          1.02         12.22       112.11 o                         
  16   3  14       2963.88       2873.73       279.62 o                         
  17   3  14         95.37         24.31        87.21 o                         
  18   3  14        392.79        282.76       208.33 o                         
  19   3  14       1479.79       1428.17       175.21 o                         
  20   3  14        139.27         61.61        89.69 o                         
   0   4  14       6767.09       8734.45       371.05 o                         
   1   4  14       1035.17       1393.13       121.91 o                         
   2   4  14       3528.35       3359.31       117.35 o                         
   3   4  14        135.46        136.26        29.40 o                         
   4   4  14       3839.00       3502.22       160.50 o                         
   5   4  14       1794.82       1519.32       101.93 o                         
   6   4  14        383.78        205.67        42.15 o                         
   7   4  14         49.38         55.98        48.79 o                         
   8   4  14       3603.90       3065.50       193.37 o                         
   9   4  14         22.29        -60.75        66.91 o                         
  10   4  14       2419.78       1951.41       157.06 o                         
  11   4  14        633.17        710.72       156.59 o                         
  12   4  14        107.90         27.19        81.97 o                         
  13   4  14        389.00        306.69        66.03 o                         
  14   4  14       1382.65       1426.15       175.24 o                         
  15   4  14        581.68        450.68        70.72 o                         
  16   4  14        506.93        351.97       129.06 o                         
  17   4  14         51.04        -91.64       160.00 o                         
  18   4  14         12.02         38.81       137.58 o                         
  19   4  14        517.59         83.72       137.42 o                         
  20   4  14         20.61        274.25       571.19 o                         
   1   5  14        124.78        113.54        36.29 o                         
   2   5  14        278.99        266.86        43.44 o                         
   3   5  14       1375.19       1142.77        72.31 o                         
   4   5  14      30911.63      29512.84       459.26 o                         
   5   5  14         16.51        -10.05        45.18 o                         
   6   5  14      20894.62      22124.42       355.82 o                         
   7   5  14         90.67         43.84        56.37 o                         
   8   5  14       6786.20       6687.58       343.84 o                         
   9   5  14         12.18        -97.60        97.60 o                         
  10   5  14       3769.17       3481.46       255.50 o                         
  11   5  14       1911.75       1645.63       165.36 o                         
  12   5  14       3430.50       3047.11       219.16 o                         
  13   5  14         64.92        -28.64       106.11 o                         
  14   5  14        360.72        265.93       136.88 o                         
  15   5  14         99.30        -72.33        80.82 o                         
  16   5  14       5596.87       6014.06       407.73 o                         
  17   5  14          1.15       -149.89       149.89 o                         
  18   5  14        521.20        316.16       159.42 o                         
  19   5  14        545.31         69.21       246.54 o                         
  20   5  14         44.66       -433.79       433.79 o                         
   0   6  14        951.49       1427.65       119.75 o                         
   1   6  14        576.93        340.13        42.32 o                         
   2   6  14        217.89        174.93        58.35 o                         
   3   6  14       3094.97       2987.33       145.62 o                         
   4   6  14        567.43        435.50        80.69 o                         
   5   6  14       5830.22       5961.19       203.32 o                         
   6   6  14       1014.78        892.63        70.68 o                         
   7   6  14       5871.95       5687.57       250.95 o                         
   8   6  14       2530.30       2157.58       189.91 o                         
   9   6  14        118.31         35.71        72.01 o                         
  10   6  14       2960.15       3017.45       241.56 o                         
  11   6  14       4250.14       3999.29       296.31 o                         
  12   6  14        578.78        331.58        84.12 o                         
  13   6  14       7185.61       6666.23       411.94 o                         
  14   6  14         36.33         52.43       187.43 o                         
  15   6  14        250.97        310.23       160.72 o                         
  16   6  14       2922.94       3100.00       504.44 o                         
  17   6  14        540.43        323.07        95.77 o                         
  18   6  14        615.19        696.40       302.63 o                         
  19   6  14        227.55        379.78       205.26 o                         
   1   7  14       4763.30       4207.80       155.58 o                         
   2   7  14        760.73        714.18        55.29 o                         
   3   7  14      24171.90      22982.34       395.05 o                         
   4   7  14        979.76        902.86        80.99 o                         
   5   7  14       4414.99       4923.11       189.69 o                         
   6   7  14        139.85         32.12        83.26 o                         
   7   7  14       2033.00       2088.53       148.67 o                         
   8   7  14        471.61        278.98        81.73 o                         
   9   7  14       8155.83       8162.02       409.51 o                         
  10   7  14         15.27       -129.59       129.59 o                         
  11   7  14       4200.19       3847.23       294.24 o                         
  12   7  14         29.30         15.35       106.29 o                         
  13   7  14        577.21        342.57       135.02 o                         
  14   7  14       1673.25       1633.38       252.62 o                         
  15   7  14       3592.63       3170.50       362.06 o                         
  16   7  14         61.16       -124.96       124.96 o                         
  17   7  14       1108.39        935.38       274.96 o                         
  18   7  14       1356.73       1120.31       298.94 o                         
  19   7  14          4.81       -200.20       200.20 o                         
   0   8  14       9262.56       9574.69       446.86 o                         
   1   8  14        675.72        678.64        70.36 o                         
   2   8  14      10409.94       9823.18       237.78 o                         
   3   8  14        544.18        761.65        58.04 o                         
   4   8  14        503.57        494.53        50.68 o                         
   5   8  14       3639.41       3766.90       161.88 o                         
   6   8  14      21294.47      21010.83       496.32 o                         
   7   8  14         55.14          8.21        87.48 o                         
   8   8  14        314.64          6.21        71.12 o                         
   9   8  14       3741.91       3983.99       353.79 o                         
  10   8  14        117.82        -71.04       121.18 o                         
  11   8  14        271.69        -25.50       133.52 o                         
  12   8  14       1451.10       1095.83       259.89 o                         
  13   8  14        248.30        211.17        78.43 o                         
  14   8  14       6530.38       6385.46       520.37 o                         
  15   8  14        129.66         18.63       115.45 o                         
  16   8  14       1635.30       1541.72       273.78 o                         
  17   8  14       1826.21       1916.80       315.48 o                         
  18   8  14       1121.86       1161.17       239.87 o                         
   1   9  14        373.57        382.08        60.28 o                         
   2   9  14        400.77        574.59       104.85 o                         
   3   9  14       2815.64       2899.25       182.81 o                         
   4   9  14         17.51        -52.51        52.51 o                         
   5   9  14       1407.83       1364.77       138.04 o                         
   6   9  14        663.37        544.41       127.94 o                         
   7   9  14        965.40        999.29       168.57 o                         
   8   9  14         24.16        -97.39        97.39 o                         
   9   9  14       3434.36       3026.35       313.93 o                         
  10   9  14        843.70        827.65       201.29 o                         
  11   9  14        261.11        223.68       104.45 o                         
  12   9  14         31.14        169.64       110.37 o                         
  13   9  14        108.41         30.89        95.84 o                         
  14   9  14        730.26        683.77       260.25 o                         
  15   9  14        101.34        170.26       154.12 o                         
  16   9  14        121.04        163.67       213.82 o                         
  17   9  14         37.72       -104.90       104.90 o                         
  18   9  14        172.08        315.06       154.00 o                         
   0  10  14       2191.31       1945.65       175.36 o                         
   1  10  14       4339.75       4157.59       179.44 o                         
   2  10  14       4265.97       4312.23       184.82 o                         
   3  10  14          5.77          7.68        43.36 o                         
   4  10  14        192.78        141.48        66.08 o                         
   5  10  14        810.71        382.84       105.75 o                         
   6  10  14       4046.21       4423.81       409.69 o                         
   7  10  14       6217.35       6726.24       462.85 o                         
   8  10  14        180.19        160.91       319.53 o                         
   9  10  14       4389.03       5038.85       419.13 o                         
  10  10  14       1047.31        998.50       251.00 o                         
  11  10  14        278.74        104.59       287.68 o                         
  12  10  14          0.71       -128.57       139.90 o                         
  13  10  14       1543.61       1648.54       264.68 o                         
  14  10  14       3489.54       3918.24       380.38 o                         
  15  10  14        332.45        429.24       125.40 o                         
  16  10  14        653.36        665.58       147.83 o                         
  17  10  14          0.39         77.65       122.08 o                         
   1  11  14        434.02        556.00        71.91 o                         
   2  11  14        450.76        402.95        51.59 o                         
   3  11  14       2038.56       2456.18       164.59 o                         
   4  11  14       2054.40       2035.77       227.04 o                         
   5  11  14       1322.23       1431.62       186.62 o                         
   6  11  14       4197.44       4055.32       305.49 o                         
   7  11  14         49.74       -106.28       132.38 o                         
   8  11  14        680.96        740.98       143.33 o                         
   9  11  14        289.73        419.51       126.18 o                         
  10  11  14        172.69         70.19        98.91 o                         
  11  11  14        982.88       1085.91       157.33 o                         
  12  11  14        526.46        436.45       101.60 o                         
  13  11  14         71.81        -70.65        91.30 o                         
  14  11  14        500.02        484.75       141.19 o                         
  15  11  14         13.41         69.78       128.29 o                         
  16  11  14         35.07        131.93       118.85 o                         
   0  12  14         33.77        518.70       140.52 o                         
   1  12  14       2905.19       3137.44       170.71 o                         
   2  12  14       1350.64       1393.03       111.45 o                         
   3  12  14        372.05        321.37        54.56 o                         
   4  12  14        253.68        233.89        70.29 o                         
   5  12  14       1641.35       1664.37       199.16 o                         
   6  12  14       6495.47       6654.50       408.61 o                         
   7  12  14        968.94        762.94       149.86 o                         
   8  12  14         43.67         46.82        84.92 o                         
   9  12  14        917.85        821.96       171.08 o                         
  10  12  14         63.90       -124.46       124.46 o                         
  11  12  14         90.57        185.20        86.99 o                         
  12  12  14        399.80        410.39       156.82 o                         
  13  12  14        949.26        883.64       180.30 o                         
  14  12  14          4.13        -61.26        97.60 o                         
  15  12  14        117.06        -12.25       106.36 o                         
   1  13  14        408.60        371.74        57.35 o                         
   2  13  14        165.48         64.16        36.25 o                         
   3  13  14        112.19        166.14        72.00 o                         
   4  13  14      10556.77      11544.80       520.52 o                         
   5  13  14        316.72        314.05        98.63 o                         
   6  13  14        375.69        154.16       108.92 o                         
   7  13  14       2291.55       2527.80       257.58 o                         
   8  13  14       5922.97       6208.90       425.57 o                         
   9  13  14        861.29        945.00       174.38 o                         
  10  13  14       2994.33       3317.19       321.93 o                         
  11  13  14        471.87        470.35       137.60 o                         
  12  13  14       1157.69       1057.91       181.53 o                         
  13  13  14        311.42        223.86       163.03 o                         
  14  13  14         70.95       -119.65       119.65 o                         
   0  14  14       1034.94        848.63       140.06 o                         
   1  14  14       2006.04       2251.87       153.05 o                         
   2  14  14        361.45        203.37        49.29 o                         
   3  14  14          4.23        -74.36        74.36 o                         
   4  14  14         51.32         28.79        49.98 o                         
   5  14  14        998.28       1168.46       164.81 o                         
   6  14  14         25.45        139.32       115.93 o                         
   7  14  14       3038.94       3609.77       329.12 o                         
   8  14  14       1224.25       1396.69       234.64 o                         
   9  14  14        137.03        211.32       114.91 o                         
  10  14  14       1500.18       1360.17       202.21 o                         
  11  14  14       1221.88       1224.06       195.61 o                         
  12  14  14          3.19         16.23        82.58 o                         
   1  15  14        368.78        484.92       115.19 o                         
   2  15  14         44.17        -99.10        99.10 o                         
   3  15  14       1746.68       2025.75       230.20 o                         
   4  15  14          0.61        259.83       121.72 o                         
   5  15  14        572.92        901.66       256.82 o                         
   6  15  14        348.90        283.08       258.09 o                         
   7  15  14        732.74        856.73       260.55 o                         
   8  15  14        414.71        502.59       177.67 o                         
   9  15  14       2684.59       2619.44       373.70 o                         
  10  15  14          3.24       -100.52       100.52 o                         
  11  15  14        717.97        542.81       180.97 o                         
   0  16  14        703.27        791.27       258.59 o                         
   1  16  14         54.79       -127.92       127.92 o                         
   2  16  14        622.65        651.65       152.54 o                         
   3  16  14         53.33        -34.73       252.85 o                         
   4  16  14        207.18        259.98       249.04 o                         
   5  16  14        897.95       1073.41       292.84 o                         
   6  16  14       2387.86       2391.77       350.19 o                         
   7  16  14         69.26        377.28       176.53 o                         
   8  16  14        223.26        406.08       171.27 o                         
   9  16  14        494.45        611.82       268.72 o                         
   1  17  14          3.46        -96.74       157.47 o                         
   2  17  14         29.44        146.24       254.37 o                         
   3  17  14         19.68         65.25       119.37 o                         
   4  17  14          0.87        155.10       133.34 o                         
   5  17  14         28.59        182.86       130.36 o                         
   1   1  15        518.24        632.76        74.00 o                         
   2   1  15       1186.70       1109.42        83.39 o                         
   3   1  15       2052.75       2136.29       124.58 o                         
   4   1  15       7430.87       8238.10       271.18 o                         
   5   1  15       9115.53       9625.40       315.33 o                         
   6   1  15       9755.29       9596.17       285.70 o                         
   7   1  15       6656.85       7052.02       260.38 o                         
   8   1  15        146.80        143.25        37.72 o                         
   9   1  15        477.50        426.07        53.51 o                         
  10   1  15         89.39        147.97       131.98 o                         
  11   1  15       2331.67       2315.71       368.66 o                         
  12   1  15       2012.65       1906.69       238.02 o                         
  13   1  15       1827.30       1857.37       218.70 o                         
  14   1  15       4412.87       4868.55       297.85 o                         
  15   1  15        116.05        226.78       109.13 o                         
  16   1  15       1129.02       1468.33       220.58 o                         
  17   1  15       1717.47       2080.14       197.49 o                         
  18   1  15       1782.15       2003.11       204.30 o                         
  19   1  15        389.93        646.49       138.79 o                         
  20   1  15        565.97        874.14       126.38 o                         
   0   2  15      17600.35      24746.88       896.61 o                         
   1   2  15      24153.62      26559.79       580.23 o                         
   2   2  15      19325.18      17955.32       373.16 o                         
   3   2  15        691.42        395.29        49.81 o                         
   4   2  15       1203.32       1079.79        88.12 o                         
   5   2  15      18317.41      18185.87       411.47 o                         
   6   2  15      85793.94      83881.90       956.90 o                         
   7   2  15      35127.52      35488.96       659.67 o                         
   8   2  15       3929.60       4603.52       149.12 o                         
   9   2  15       1684.92       1597.59       130.55 o                         
  10   2  15       1231.34       1267.08        84.62 o                         
  11   2  15        372.54        483.31        93.43 o                         
  12   2  15        622.99        808.58       130.72 o                         
  13   2  15       1605.62       1831.58       168.98 o                         
  14   2  15       5941.85       6519.82       301.74 o                         
  15   2  15       3759.55       4260.07       247.73 o                         
  16   2  15       1834.10       1990.83       163.37 o                         
  17   2  15       1178.69       1423.73       188.67 o                         
  18   2  15        876.87       1294.73       229.77 o                         
  19   2  15        807.30        571.03        85.78 o                         
  20   2  15         32.18        -43.11       125.09 o                         
   1   3  15       2295.94       2756.10       136.35 o                         
   2   3  15         53.77         78.45        47.11 o                         
   3   3  15      13231.85      12439.51       358.78 o                         
   4   3  15      18057.43      15965.76       508.49 o                         
   5   3  15      10450.51      10389.98       425.20 o                         
   6   3  15       8396.00       8109.90       268.78 o                         
   7   3  15        596.63        505.62        64.84 o                         
   8   3  15      17709.88      18058.02       398.75 o                         
   9   3  15       7350.54       6960.37       294.08 o                         
  10   3  15       1937.48       1726.25       157.77 o                         
  11   3  15       4528.06       4209.41       218.83 o                         
  12   3  15       2474.50       2710.50       221.76 o                         
  13   3  15         22.19         42.00        65.95 o                         
  14   3  15        841.15        618.14       175.91 o                         
  15   3  15       5354.45       4788.46       291.97 o                         
  16   3  15       6323.51       6179.71       383.54 o                         
  17   3  15       1089.54        899.61       195.09 o                         
  18   3  15         92.48         10.70       110.11 o                         
  19   3  15         50.21        -18.45       192.68 o                         
  20   3  15        213.15         64.14       190.97 o                         
   0   4  15        974.90       1158.12       116.11 o                         
   1   4  15       2424.44       2762.34       131.53 o                         
   2   4  15       5901.97       6241.72       158.04 o                         
   3   4  15        580.51        601.27        64.53 o                         
   4   4  15       6035.51       6149.61       219.57 o                         
   5   4  15        865.94        992.06        89.28 o                         
   6   4  15        507.37        617.31        63.47 o                         
   7   4  15       3927.20       3968.61       210.64 o                         
   8   4  15       6468.72       6228.05       235.60 o                         
   9   4  15       1108.92        982.16        99.06 o                         
  10   4  15       4723.70       4514.29       246.44 o                         
  11   4  15       1894.27       1922.68       178.67 o                         
  12   4  15        881.03        917.73       112.84 o                         
  13   4  15        377.43        402.87        86.68 o                         
  14   4  15       2361.01       1853.41       191.53 o                         
  15   4  15       2439.80       2536.70       242.12 o                         
  16   4  15       4642.64       4877.77       350.39 o                         
  17   4  15       4156.90       3623.72       302.55 o                         
  18   4  15        421.47        342.57       118.76 o                         
  19   4  15          8.43         33.23       135.15 o                         
  20   4  15          0.80         56.91       316.39 o                         
   1   5  15       2921.87       3260.71       140.59 o                         
   2   5  15        224.73        209.24        28.69 o                         
   3   5  15       6002.12       6063.34       169.42 o                         
   4   5  15      17888.95      17487.28       366.63 o                         
   5   5  15       4682.34       4323.64       179.38 o                         
   6   5  15       5148.23       5511.63       275.07 o                         
   7   5  15       1502.83       1459.71       128.91 o                         
   8   5  15       2149.06       2310.84       164.57 o                         
   9   5  15       6048.78       6393.77       352.32 o                         
  10   5  15        464.12        205.99        86.33 o                         
  11   5  15        706.70        163.11       129.89 o                         
  12   5  15       3836.31       3664.64       242.45 o                         
  13   5  15         90.51        -79.03        99.21 o                         
  14   5  15        185.29        -81.60       116.01 o                         
  15   5  15        410.94        333.93       106.98 o                         
  16   5  15       4322.29       4172.62       342.31 o                         
  17   5  15        444.82        313.58       116.86 o                         
  18   5  15        408.73         58.04       252.76 o                         
  19   5  15          3.79       -289.62       289.62 o                         
  20   5  15        279.66       -345.65       345.65 o                         
   0   6  15      56427.37      58093.32       715.42 o                         
   1   6  15      15977.29      16529.37       229.52 o                         
   2   6  15      17872.95      18341.58       331.58 o                         
   3   6  15        287.80        253.54        43.30 o                         
   4   6  15          6.88        -33.10        42.67 o                         
   5   6  15       3344.64       3541.24       208.90 o                         
   6   6  15      12128.30      12521.89       294.32 o                         
   7   6  15       1571.93       1441.64       123.29 o                         
   8   6  15       1522.59       1263.05       122.17 o                         
   9   6  15        220.30         37.74        93.20 o                         
  10   6  15          0.44       -135.77       135.77 o                         
  11   6  15        105.75         28.95        87.29 o                         
  12   6  15         24.23        -16.22       104.88 o                         
  13   6  15       2718.95       2845.71       269.40 o                         
  14   6  15       4195.59       3804.92       313.32 o                         
  15   6  15       1375.26       1333.71       187.57 o                         
  16   6  15        256.38        276.66       185.55 o                         
  17   6  15        351.46        325.50       144.39 o                         
  18   6  15         74.36         39.74       105.98 o                         
  19   6  15        137.17        131.75       112.44 o                         
   1   7  15       3526.24       3775.94       153.68 o                         
   2   7  15        670.69        782.00        67.97 o                         
   3   7  15       4701.48       4733.27       182.22 o                         
   4   7  15      17164.00      16917.51       329.95 o                         
   5   7  15       8601.85       9167.19       246.36 o                         
   6   7  15       2385.28       2525.78       125.67 o                         
   7   7  15       1692.86       1873.05       148.20 o                         
   8   7  15        234.04        142.19        75.31 o                         
   9   7  15       1517.85       1395.15       123.95 o                         
  10   7  15        130.53        117.99        77.82 o                         
  11   7  15       4472.26       4083.76       316.11 o                         
  12   7  15       5544.43       5476.35       370.25 o                         
  13   7  15       2369.04       2411.81       285.93 o                         
  14   7  15       1687.66       2092.60       317.45 o                         
  15   7  15        108.25        103.08       151.38 o                         
  16   7  15          8.98        -44.51       112.77 o                         
  17   7  15          3.62         16.90       118.64 o                         
  18   7  15         22.69         48.25       107.11 o                         
  19   7  15        648.62        664.97       207.69 o                         
   0   8  15        303.51        469.03       123.90 o                         
   1   8  15       8657.97       8710.48       308.88 o                         
   2   8  15        172.78        134.35       116.43 o                         
   3   8  15        969.76        952.89        72.65 o                         
   4   8  15        647.83        869.92        73.93 o                         
   5   8  15       4870.22       4548.20       184.66 o                         
   6   8  15       1131.51       1043.26        93.67 o                         
   7   8  15       8580.67       9420.94       366.97 o                         
   8   8  15         17.78         17.56        49.68 o                         
   9   8  15        132.04         75.73        60.72 o                         
  10   8  15         69.81        -38.49       118.30 o                         
  11   8  15        523.84        264.75       201.06 o                         
  12   8  15        249.21        249.90        93.65 o                         
  13   8  15        506.30        392.02       128.45 o                         
  14   8  15       2603.61       2891.14       373.77 o                         
  15   8  15       1220.63       1393.78       277.68 o                         
  16   8  15        367.12        276.45       151.98 o                         
  17   8  15          1.83          4.12        91.81 o                         
  18   8  15        680.29       1198.41       436.68 o                         
   1   9  15        264.46        262.11        37.39 o                         
   2   9  15        281.80        289.84        54.00 o                         
   3   9  15         63.07         58.60        40.91 o                         
   4   9  15        263.18        106.75        62.63 o                         
   5   9  15       1199.08       1032.17       115.65 o                         
   6   9  15       1663.78       2118.59       249.99 o                         
   7   9  15         11.75         81.95       192.79 o                         
   8   9  15       1255.25       1270.92       184.74 o                         
   9   9  15         18.32        -16.16       181.93 o                         
  10   9  15        320.89        138.44        80.94 o                         
  11   9  15        106.38        153.64        88.90 o                         
  12   9  15       2808.01       2804.88       332.17 o                         
  13   9  15        849.33        965.90       209.57 o                         
  14   9  15       1386.17       1297.28       248.65 o                         
  15   9  15       1057.36       1102.42       231.92 o                         
  16   9  15         66.52       -146.44       177.70 o                         
  17   9  15         16.39       -138.01       138.01 o                         
   0  10  15        533.93        400.76        76.68 o                         
   1  10  15       1470.38       1547.59       111.25 o                         
   2  10  15       6620.70       6746.99       234.39 o                         
   3  10  15        443.90        502.14        67.49 o                         
   4  10  15        175.69        172.16        55.72 o                         
   5  10  15       5144.84       5338.35       407.34 o                         
   6  10  15      12243.15      13099.30       643.84 o                         
   7  10  15       1086.74       1123.90       385.56 o                         
   8  10  15        278.07        140.21        91.23 o                         
   9  10  15        506.85        344.92       128.90 o                         
  10  10  15        417.69        282.24        97.76 o                         
  11  10  15        101.10         43.02       150.01 o                         
  12  10  15        298.78        189.95       205.31 o                         
  13  10  15        996.08       1005.52       230.13 o                         
  14  10  15       5107.32       5886.63       521.88 o                         
  15  10  15        246.04        149.71       167.66 o                         
  16  10  15         42.55          3.64       105.95 o                         
  17  10  15        490.31        625.63       145.47 o                         
   1  11  15        941.37        889.84        85.04 o                         
   2  11  15       1497.84       1373.33       117.37 o                         
   3  11  15       5339.35       5249.83       268.54 o                         
   4  11  15      11667.63      12162.56       410.93 o                         
   5  11  15       3431.68       3445.48       273.27 o                         
   6  11  15         24.42         64.70        72.07 o                         
   7  11  15       1836.40       1465.81       183.39 o                         
   8  11  15       7108.11       6894.08       425.19 o                         
   9  11  15       4550.78       4602.20       352.68 o                         
  10  11  15        391.79        348.72       128.06 o                         
  11  11  15        238.24        151.96       118.86 o                         
  12  11  15        105.19        161.09        77.56 o                         
  13  11  15         52.46        -76.34       125.55 o                         
  14  11  15        224.60         74.44       114.55 o                         
  15  11  15        494.73        738.31       176.97 o                         
  16  11  15       2647.88       2967.31       326.46 o                         
   0  12  15        154.19        196.95        83.44 o                         
   1  12  15        121.01        104.41        48.08 o                         
   2  12  15        836.87        943.87        89.97 o                         
   3  12  15         37.78        -42.18        58.50 o                         
   4  12  15        143.73        101.03        56.60 o                         
   5  12  15         14.59        -43.14        67.83 o                         
   6  12  15       1413.61       1356.81       195.13 o                         
   7  12  15        801.20        610.26       122.37 o                         
   8  12  15        329.38        368.42        92.67 o                         
   9  12  15       1468.54       1759.39       229.73 o                         
  10  12  15        111.62        111.09        79.30 o                         
  11  12  15        657.29        592.80       136.32 o                         
  12  12  15        309.15        418.57       143.49 o                         
  13  12  15          3.12       -109.85       109.85 o                         
  14  12  15         44.24         79.83       128.58 o                         
  15  12  15       1082.72       1075.30       229.13 o                         
   1  13  15         19.00         91.22        49.23 o                         
   2  13  15          6.42         34.59        48.83 o                         
   3  13  15        652.89        676.73       122.29 o                         
   4  13  15       1133.64       1331.22       205.23 o                         
   5  13  15       1030.47       1148.57       183.40 o                         
   6  13  15         43.75        -13.98        72.69 o                         
   7  13  15        508.10        549.06       154.80 o                         
   8  13  15       2381.96       2291.22       262.98 o                         
   9  13  15         62.14         96.51        96.49 o                         
  10  13  15        551.82        580.96       163.10 o                         
  11  13  15        131.26         92.56        93.26 o                         
  12  13  15         46.26         75.71        92.01 o                         
  13  13  15         19.75         63.18       124.47 o                         
  14  13  15         88.43        -61.02       101.99 o                         
   0  14  15        144.94        288.30       113.20 o                         
   1  14  15         72.04         89.74        55.51 o                         
   2  14  15         84.50        160.60        53.83 o                         
   3  14  15         39.52        -49.95        70.31 o                         
   4  14  15        156.13        128.07        79.16 o                         
   5  14  15         38.50         39.81        65.08 o                         
   6  14  15        784.24        967.54       178.70 o                         
   7  14  15       1815.96       2070.98       258.16 o                         
   8  14  15        565.02        918.54       201.63 o                         
   9  14  15        395.69        249.46       129.07 o                         
  10  14  15         15.45        -64.83        86.18 o                         
  11  14  15         28.76        -45.90       102.76 o                         
  12  14  15        132.40         24.56       133.71 o                         
   1  15  15          3.95         -8.53        98.44 o                         
   2  15  15        175.09        152.71        86.76 o                         
   3  15  15       2029.04       2084.23       229.06 o                         
   4  15  15       6585.24       6945.69       565.60 o                         
   5  15  15       1697.93       2093.68       317.50 o                         
   6  15  15       1239.65        935.77       279.86 o                         
   7  15  15        843.62        901.63       215.95 o                         
   8  15  15        190.49        123.44       124.99 o                         
   9  15  15        485.42        367.31       198.45 o                         
  10  15  15          7.56         67.50       265.50 o                         
   0  16  15       1335.01       1320.84       326.55 o                         
   1  16  15        460.88        443.67       142.57 o                         
   2  16  15        176.95        182.18        72.91 o                         
   3  16  15        137.55         94.85       272.55 o                         
   4  16  15        116.87         80.73       164.35 o                         
   5  16  15       1024.19       1310.27       266.65 o                         
   6  16  15         11.19         58.02       114.95 o                         
   7  16  15       1927.81       1796.84       328.59 o                         
   8  16  15        108.46        109.98       129.96 o                         
   1  17  15         26.28       -101.35       101.35 o                         
   2  17  15         41.83        -15.53       137.40 o                         
   3  17  15          0.05        -71.52        99.92 o                         
   4  17  15         53.15         63.52       406.04 o                         
   5  17  15          0.87        213.02       179.33 o                         
   0   0  16       7262.73       6595.65       188.49 o                         
   1   0  16     111305.33     109672.30      1263.36 o                         
   2   0  16       7356.30       7508.72       933.35 o                         
   3   0  16       1428.03        901.37       122.94 o                         
   4   0  16      10419.12      10978.02       627.94 o                         
   5   0  16      19610.05      18710.32       531.62 o                         
   6   0  16       1185.95       1148.27       137.30 o                         
   7   0  16      41344.78      42771.81       909.33 o                         
   8   0  16        125.80        206.89        55.29 o                         
   9   0  16       1104.11       1147.90       152.27 o                         
  10   0  16       8710.62       8247.38       462.03 o                         
  11   0  16        201.60        121.96        87.68 o                         
  12   0  16       5822.58       5923.92       612.81 o                         
  13   0  16      14714.27      14444.85       982.39 o                         
  14   0  16       4231.40       4286.89       407.24 o                         
  15   0  16      13070.40      12526.61       689.42 o                         
  16   0  16       9655.69       9697.99       624.85 o                         
  17   0  16       3086.62       3786.99       326.03 o                         
  18   0  16       1826.64       2438.44       277.90 o                         
  19   0  16       1221.09       1392.46       215.92 o                         
  20   0  16         25.06        -17.53       141.56 o                         
   1   1  16       2522.41       2177.04       104.26 o                         
   2   1  16      33725.54      32414.72       408.52 o                         
   3   1  16       4759.00       4752.23       298.30 o                         
   4   1  16      19288.09      20333.41       433.38 o                         
   5   1  16       9800.46      11564.86       350.64 o                         
   6   1  16         91.03        100.86        51.40 o                         
   7   1  16       2369.56       2759.92       164.04 o                         
   8   1  16       8459.00       8839.84       309.11 o                         
   9   1  16       1670.07       1795.64       143.09 o                         
  10   1  16       9320.50       9133.08       398.80 o                         
  11   1  16        794.76       1027.12       202.87 o                         
  12   1  16         24.29        193.94       219.89 o                         
  13   1  16        598.99        611.14       123.57 o                         
  14   1  16       2296.57       2675.09       321.08 o                         
  15   1  16       5639.93       5892.16       297.57 o                         
  16   1  16       1894.65       2015.87       186.46 o                         
  17   1  16         36.68        325.31       118.31 o                         
  18   1  16         65.87        287.20       114.88 o                         
  19   1  16       1502.68       1551.55       170.47 o                         
  20   1  16         36.34         76.89        87.85 o                         
   0   2  16     155403.62     158898.12      1512.18 o                         
   1   2  16        260.25        891.65       186.99 o                         
   2   2  16      28450.12      28826.00       374.20 o                         
   3   2  16       1953.56       1615.24       133.98 o                         
   4   2  16       8169.38       7018.32       195.57 o                         
   5   2  16        830.52       1056.60       102.63 o                         
   6   2  16      17960.19      17648.91       447.34 o                         
   7   2  16         83.23         -8.57        63.64 o                         
   8   2  16      11629.81      11818.48       305.83 o                         
   9   2  16       1029.91       1106.88        75.28 o                         
  10   2  16        621.33        611.70       103.14 o                         
  11   2  16        829.83        778.46       134.26 o
[truncated: 355,591 more chars]
